# Supplementary material for: Diversity and genomics of giant viruses in the North Pacific Subtropical Gyre
Source: Front Microbiol. 2022 Nov 25;13:1021923. doi: 10.3389/fmicb.2022.1021923 (PMC9732441; doi:10.3389/fmicb.2022.1021923)
Supplement: Supplementary file 1 [file Table_1.XLSX]

## Sheet: ANI
MAGs	Best Match	Genes_with_matches	AF	ANI
HOT_MAG5	ERX552255.7.dc.fa	351	0.725207	95.6201
HOT_MAG3	ERX552255.7.dc.fa	389	0.695886	95.5814
HOT_MAG4	GVMAG-S-ERX556101-89.fna	125	0.762195	95.3983
HOT_MAG14	GVMAG-S-1059923-44.fna	120	0.6	93.1328
HOT_MAG20	GVMAG-M-3300027906-13.fna	158	0.908046	92.2339
HOT_MAG30	ERX555987.30.dc.fa	186	0.715385	89.7927
HOT_MAG10	GVMAG-S-3300012919-55.fna	389	0.792261	78.6651
HOT_MAG13	GVMAG-S-ERX555967-113.fna	296	0.623158	74.2983
HOT_MAG60	GVMAG-S-ERX556126-94.fna	235	0.434381	73.0821
HOT_MAG12	GVMAG-M-3300024252-29.fna	221	0.536408	72.6071
HOT_MAG22	GVMAG-M-3300023184-117.fna	50	0.103306	63.652

## Sheet: AAI
MAGs	Best match	Proteins_with_matches	AF	AAI
HOT_MAG4	GVMAG-S-ERX556101-89.fna	125	0.762195	93.8653
HOT_MAG5	ERX552255.7.dc.fa	354	0.731405	92.4813
HOT_MAG3	ERX552255.7.dc.fa	394	0.70483	92.3286
HOT_MAG20	GVMAG-M-3300027906-13.fna	158	0.908046	91.3155
HOT_MAG14	GVMAG-S-1059923-44.fna	127	0.635	89.7164
HOT_MAG30	ERX555987.30.dc.fa	187	0.719231	87.4749
HOT_MAG10	GVMAG-S-3300012919-55.fna	399	0.812627	72.3087
HOT_MAG13	GVMAG-S-ERX555967-113.fna	304	0.64	71.2693
HOT_MAG12	GVMAG-M-3300024252-29.fna	234	0.567961	64.4156
HOT_MAG60	GVMAG-S-ERX556126-94.fna	271	0.500924	60.84
HOT_MAG22	GVMAG-M-3300023184-117.fna	126	0.260331	39.5024
