# Supplementary material for: Diversity and genomics of giant viruses in the North Pacific Subtropical Gyre
Source: Front Microbiol. 2022 Nov 25;13:1021923. doi: 10.3389/fmicb.2022.1021923 (PMC9732441; doi:10.3389/fmicb.2022.1021923)
Supplement: Supplementary file 2 [file Table_2.XLSX]

## Sheet: Homology_Search_Organisms
protein	organism	genome
k141_309863_1	Viruses	HOT_MAG20
k141_309863_2	Viruses	HOT_MAG20
k141_309863_3	Viruses	HOT_MAG20
k141_309863_4	Viruses	HOT_MAG20
k141_309863_5	Viruses	HOT_MAG20
k141_309863_6	Viruses	HOT_MAG20
k141_309863_7	Viruses	HOT_MAG20
k141_309863_8	Viruses	HOT_MAG20
k141_309863_9	Viruses	HOT_MAG20
k141_309863_10	Viruses	HOT_MAG20
k141_309863_11	Viruses	HOT_MAG20
k141_309863_12	Viruses	HOT_MAG20
k141_309863_13	Viruses	HOT_MAG20
k141_309863_14	Viruses	HOT_MAG20
k141_309863_15	Viruses	HOT_MAG20
k141_309863_16	Viruses	HOT_MAG20
k141_309863_17	Viruses	HOT_MAG20
k141_309863_18	Viruses	HOT_MAG20
k141_309863_19	Viruses	HOT_MAG20
k141_309863_20	Viruses	HOT_MAG20
k141_309863_21	Viruses	HOT_MAG20
k141_309863_22	Viruses	HOT_MAG20
k141_309863_23	Viruses	HOT_MAG20
k141_309863_24	Viruses	HOT_MAG20
k141_309863_25	Viruses	HOT_MAG20
k141_309863_26	Viruses	HOT_MAG20
k141_309863_27	Viruses	HOT_MAG20
k141_309863_28	Viruses	HOT_MAG20
k141_309863_29	Viruses	HOT_MAG20
k141_309863_30	Viruses	HOT_MAG20
k141_309863_31	Viruses	HOT_MAG20
k141_309863_32	Viruses	HOT_MAG20
k141_309863_33	Viruses	HOT_MAG20
k141_309863_34	Viruses	HOT_MAG20
k141_309863_35	Viruses	HOT_MAG20
k141_341107_1	Viruses	HOT_MAG20
k141_341107_2	Viruses	HOT_MAG20
k141_341107_3	Viruses	HOT_MAG20
k141_341107_4	Viruses	HOT_MAG20
k141_341107_5	Viruses	HOT_MAG20
k141_341107_6	Viruses	HOT_MAG20
k141_341107_7	Viruses	HOT_MAG20
k141_341107_8	Viruses	HOT_MAG20
k141_341107_9	Viruses	HOT_MAG20
k141_341107_10	Viruses	HOT_MAG20
k141_341107_11	Viruses	HOT_MAG20
k141_341107_12	Viruses	HOT_MAG20
k141_341107_13	Viruses	HOT_MAG20
k141_341107_14	Viruses	HOT_MAG20
k141_341107_15	Viruses	HOT_MAG20
k141_341107_16	Viruses	HOT_MAG20
k141_341107_17	Viruses	HOT_MAG20
k141_341107_18	Viruses	HOT_MAG20
k141_341107_19	Viruses	HOT_MAG20
k141_341107_20	Viruses	HOT_MAG20
k141_341107_21	Viruses	HOT_MAG20
k141_341107_22	Viruses	HOT_MAG20
k141_341107_23	Viruses	HOT_MAG20
k141_233835_1	Viruses	HOT_MAG20
k141_233835_2	no_hit	HOT_MAG20
k141_233835_3	Viruses	HOT_MAG20
k141_233835_4	Viruses	HOT_MAG20
k141_233835_5	Viruses	HOT_MAG20
k141_233835_6	Viruses	HOT_MAG20
k141_233835_7	Viruses	HOT_MAG20
k141_233835_8	Viruses	HOT_MAG20
k141_233835_9	Viruses	HOT_MAG20
k141_233835_10	Viruses	HOT_MAG20
k141_32998_1	Viruses	HOT_MAG20
k141_32998_2	Viruses	HOT_MAG20
k141_32998_3	Viruses	HOT_MAG20
k141_32998_4	Viruses	HOT_MAG20
k141_32998_5	Viruses	HOT_MAG20
k141_32998_6	Viruses	HOT_MAG20
k141_32998_7	Viruses	HOT_MAG20
k141_32998_8	Viruses	HOT_MAG20
k141_32998_9	Viruses	HOT_MAG20
k141_32998_10	Viruses	HOT_MAG20
k141_32998_11	Viruses	HOT_MAG20
k141_32998_12	Viruses	HOT_MAG20
k141_32998_13	Viruses	HOT_MAG20
k141_32998_14	Viruses	HOT_MAG20
k141_32998_15	Viruses	HOT_MAG20
k141_453337_1	Viruses	HOT_MAG20
k141_453337_2	Viruses	HOT_MAG20
k141_453337_3	Viruses	HOT_MAG20
k141_453337_4	Viruses	HOT_MAG20
k141_453337_5	Viruses	HOT_MAG20
k141_453337_6	Viruses	HOT_MAG20
k141_453337_7	Viruses	HOT_MAG20
k141_453337_8	Viruses	HOT_MAG20
k141_453337_9	Viruses	HOT_MAG20
k141_453337_10	Viruses	HOT_MAG20
k141_453337_11	Viruses	HOT_MAG20
k141_453337_12	Viruses	HOT_MAG20
k141_453337_13	Viruses	HOT_MAG20
k141_453337_14	Viruses	HOT_MAG20
k141_453337_15	Viruses	HOT_MAG20
k141_453337_16	Viruses	HOT_MAG20
k141_453337_17	Viruses	HOT_MAG20
k141_422955_1	Viruses	HOT_MAG20
k141_422955_2	Viruses	HOT_MAG20
k141_422955_3	Viruses	HOT_MAG20
k141_422955_4	Viruses	HOT_MAG20
k141_422955_5	Viruses	HOT_MAG20
k141_422955_6	Viruses	HOT_MAG20
k141_422955_7	Viruses	HOT_MAG20
k141_422955_8	Viruses	HOT_MAG20
k141_422955_9	Viruses	HOT_MAG20
k141_422955_10	Viruses	HOT_MAG20
k141_422955_11	Viruses	HOT_MAG20
k141_422955_12	Viruses	HOT_MAG20
k141_422955_13	Viruses	HOT_MAG20
k141_422955_14	Viruses	HOT_MAG20
k141_422955_15	no_hit	HOT_MAG20
k141_422955_16	Viruses	HOT_MAG20
k141_176056_1	Viruses	HOT_MAG20
k141_176056_2	Viruses	HOT_MAG20
k141_176056_3	Viruses	HOT_MAG20
k141_176056_4	Viruses	HOT_MAG20
k141_176056_5	Viruses	HOT_MAG20
k141_176056_6	Viruses	HOT_MAG20
k141_176056_7	Viruses	HOT_MAG20
k141_176056_8	Viruses	HOT_MAG20
k141_176056_9	Viruses	HOT_MAG20
k141_176056_10	Viruses	HOT_MAG20
k141_176056_11	Viruses	HOT_MAG20
k141_176056_12	Viruses	HOT_MAG20
k141_176056_13	Viruses	HOT_MAG20
k141_176056_14	Viruses	HOT_MAG20
k141_176056_15	Viruses	HOT_MAG20
k141_176056_16	Viruses	HOT_MAG20
k141_176056_17	Viruses	HOT_MAG20
k141_176056_18	Viruses	HOT_MAG20
k141_176056_19	Viruses	HOT_MAG20
k141_176056_20	Viruses	HOT_MAG20
k141_176056_21	Viruses	HOT_MAG20
k141_176056_22	Viruses	HOT_MAG20
k141_176056_23	Viruses	HOT_MAG20
k141_176056_24	Viruses	HOT_MAG20
k141_176056_25	Viruses	HOT_MAG20
k141_176056_26	Viruses	HOT_MAG20
k141_176056_27	Viruses	HOT_MAG20
k141_176056_28	Viruses	HOT_MAG20
k141_89111_1	Viruses	HOT_MAG20
k141_89111_2	Viruses	HOT_MAG20
k141_89111_3	Viruses	HOT_MAG20
k141_89111_4	Viruses	HOT_MAG20
k141_89111_5	Viruses	HOT_MAG20
k141_89111_6	Viruses	HOT_MAG20
k141_89111_7	no_hit	HOT_MAG20
k141_89111_8	Viruses	HOT_MAG20
k141_89111_9	Viruses	HOT_MAG20
k141_89111_10	Viruses	HOT_MAG20
k141_89111_11	Viruses	HOT_MAG20
k141_89111_12	Viruses	HOT_MAG20
k141_89111_13	Viruses	HOT_MAG20
k141_89111_14	Viruses	HOT_MAG20
k141_89111_15	Viruses	HOT_MAG20
k141_89111_16	Viruses	HOT_MAG20
k141_89111_17	Viruses	HOT_MAG20
k141_89111_18	Viruses	HOT_MAG20
k141_89111_19	Viruses	HOT_MAG20
k141_89111_20	Viruses	HOT_MAG20
k141_89111_21	Viruses	HOT_MAG20
k141_89111_22	Viruses	HOT_MAG20
k141_89111_23	Viruses	HOT_MAG20
k141_89111_24	Viruses	HOT_MAG20
k141_89111_25	Viruses	HOT_MAG20
k141_89111_26	Viruses	HOT_MAG20
k141_89111_27	Viruses	HOT_MAG20
k141_89111_28	Viruses	HOT_MAG20
k141_89111_29	Viruses	HOT_MAG20
k141_89111_30	Viruses	HOT_MAG20
k141_479899_1	Viruses	HOT_MAG30
k141_479899_2	Viruses	HOT_MAG30
k141_479899_3	Viruses	HOT_MAG30
k141_479899_4	Viruses	HOT_MAG30
k141_479899_5	Viruses	HOT_MAG30
k141_479899_6	Viruses	HOT_MAG30
k141_479899_7	Viruses	HOT_MAG30
k141_479899_8	Viruses	HOT_MAG30
k141_479899_9	Viruses	HOT_MAG30
k141_203355_1	Viruses	HOT_MAG30
k141_203355_2	Viruses	HOT_MAG30
k141_203355_3	Viruses	HOT_MAG30
k141_203355_4	Viruses	HOT_MAG30
k141_203355_5	Viruses	HOT_MAG30
k141_203355_6	Viruses	HOT_MAG30
k141_203355_7	Viruses	HOT_MAG30
k141_203355_8	Viruses	HOT_MAG30
k141_203355_9	Viruses	HOT_MAG30
k141_203355_10	Viruses	HOT_MAG30
k141_203355_11	Viruses	HOT_MAG30
k141_203355_12	Viruses	HOT_MAG30
k141_203355_13	Viruses	HOT_MAG30
k141_203355_14	Viruses	HOT_MAG30
k141_203355_15	Viruses	HOT_MAG30
k141_203355_16	Viruses	HOT_MAG30
k141_203355_17	Viruses	HOT_MAG30
k141_203355_18	Viruses	HOT_MAG30
k141_203355_19	Viruses	HOT_MAG30
k141_203355_20	Viruses	HOT_MAG30
k141_203355_21	Viruses	HOT_MAG30
k141_203355_22	Viruses	HOT_MAG30
k141_203355_23	Viruses	HOT_MAG30
k141_203355_24	Viruses	HOT_MAG30
k141_203355_25	Viruses	HOT_MAG30
k141_203355_26	Viruses	HOT_MAG30
k141_203355_27	Viruses	HOT_MAG30
k141_203355_28	Viruses	HOT_MAG30
k141_203355_29	Viruses	HOT_MAG30
k141_203355_30	Viruses	HOT_MAG30
k141_203355_31	Viruses	HOT_MAG30
k141_203355_32	Viruses	HOT_MAG30
k141_203355_33	Viruses	HOT_MAG30
k141_203355_34	Viruses	HOT_MAG30
k141_203355_35	Viruses	HOT_MAG30
k141_203355_36	Viruses	HOT_MAG30
k141_203355_37	Viruses	HOT_MAG30
k141_203355_38	no_hit	HOT_MAG30
k141_203355_39	Viruses	HOT_MAG30
k141_49313_1	Viruses	HOT_MAG30
k141_49313_2	Viruses	HOT_MAG30
k141_49313_3	Viruses	HOT_MAG30
k141_49313_4	Viruses	HOT_MAG30
k141_49313_5	Viruses	HOT_MAG30
k141_49313_6	Viruses	HOT_MAG30
k141_49313_7	Viruses	HOT_MAG30
k141_49313_8	Viruses	HOT_MAG30
k141_49313_9	Viruses	HOT_MAG30
k141_49313_10	Viruses	HOT_MAG30
k141_49313_11	Viruses	HOT_MAG30
k141_49313_12	Viruses	HOT_MAG30
k141_49313_13	Viruses	HOT_MAG30
k141_49313_14	Viruses	HOT_MAG30
k141_49313_15	Viruses	HOT_MAG30
k141_49313_16	Viruses	HOT_MAG30
k141_49313_17	Viruses	HOT_MAG30
k141_49313_18	Viruses	HOT_MAG30
k141_49313_19	Viruses	HOT_MAG30
k141_49313_20	Viruses	HOT_MAG30
k141_49313_21	Viruses	HOT_MAG30
k141_49313_22	Viruses	HOT_MAG30
k141_49313_23	Viruses	HOT_MAG30
k141_49313_24	Viruses	HOT_MAG30
k141_49313_25	Viruses	HOT_MAG30
k141_49313_26	Viruses	HOT_MAG30
k141_49313_27	Viruses	HOT_MAG30
k141_49313_28	Viruses	HOT_MAG30
k141_49313_29	Viruses	HOT_MAG30
k141_49313_30	Viruses	HOT_MAG30
k141_49313_31	Viruses	HOT_MAG30
k141_49313_32	Viruses	HOT_MAG30
k141_49313_33	Viruses	HOT_MAG30
k141_235547_1	Viruses	HOT_MAG30
k141_235547_2	Viruses	HOT_MAG30
k141_235547_3	Viruses	HOT_MAG30
k141_235547_4	Viruses	HOT_MAG30
k141_235547_5	Viruses	HOT_MAG30
k141_235547_6	Viruses	HOT_MAG30
k141_235547_7	Viruses	HOT_MAG30
k141_235547_8	Viruses	HOT_MAG30
k141_235547_9	Viruses	HOT_MAG30
k141_235547_10	Viruses	HOT_MAG30
k141_235547_11	Viruses	HOT_MAG30
k141_235547_12	Viruses	HOT_MAG30
k141_235547_13	Viruses	HOT_MAG30
k141_235547_14	Viruses	HOT_MAG30
k141_235547_15	Viruses	HOT_MAG30
k141_235547_16	Viruses	HOT_MAG30
k141_235547_17	Viruses	HOT_MAG30
k141_96699_1	Viruses	HOT_MAG30
k141_96699_2	Viruses	HOT_MAG30
k141_96699_3	Viruses	HOT_MAG30
k141_96699_4	Viruses	HOT_MAG30
k141_96699_5	Viruses	HOT_MAG30
k141_96699_6	Viruses	HOT_MAG30
k141_96699_7	Viruses	HOT_MAG30
k141_96699_8	Viruses	HOT_MAG30
k141_96699_9	Viruses	HOT_MAG30
k141_96699_10	Viruses	HOT_MAG30
k141_96699_11	Viruses	HOT_MAG30
k141_113404_1	Viruses	HOT_MAG30
k141_113404_2	Viruses	HOT_MAG30
k141_113404_3	Viruses	HOT_MAG30
k141_113404_4	Viruses	HOT_MAG30
k141_113404_5	Viruses	HOT_MAG30
k141_113404_6	Viruses	HOT_MAG30
k141_113404_7	Viruses	HOT_MAG30
k141_113404_8	Viruses	HOT_MAG30
k141_113404_9	Viruses	HOT_MAG30
k141_113404_10	Viruses	HOT_MAG30
k141_113404_11	Viruses	HOT_MAG30
k141_113404_12	Viruses	HOT_MAG30
k141_113404_13	Viruses	HOT_MAG30
k141_113404_14	Viruses	HOT_MAG30
k141_177474_1	Viruses	HOT_MAG30
k141_177474_2	Viruses	HOT_MAG30
k141_177474_3	Viruses	HOT_MAG30
k141_177474_4	Viruses	HOT_MAG30
k141_177474_5	Viruses	HOT_MAG30
k141_177474_6	Viruses	HOT_MAG30
k141_177474_7	Viruses	HOT_MAG30
k141_177474_8	Viruses	HOT_MAG30
k141_177474_9	Viruses	HOT_MAG30
k141_177474_10	Viruses	HOT_MAG30
k141_177474_11	Viruses	HOT_MAG30
k141_177474_12	Viruses	HOT_MAG30
k141_177474_13	Viruses	HOT_MAG30
k141_177474_14	Viruses	HOT_MAG30
k141_177474_15	Viruses	HOT_MAG30
k141_177474_16	Viruses	HOT_MAG30
k141_177474_17	Viruses	HOT_MAG30
k141_177474_18	Viruses	HOT_MAG30
k141_471772_1	Bacteria	HOT_MAG30
k141_471772_2	Viruses	HOT_MAG30
k141_471772_3	Viruses	HOT_MAG30
k141_471772_4	Viruses	HOT_MAG30
k141_471772_5	Viruses	HOT_MAG30
k141_471772_6	Viruses	HOT_MAG30
k141_471772_7	Viruses	HOT_MAG30
k141_471772_8	Viruses	HOT_MAG30
k141_471772_9	Viruses	HOT_MAG30
k141_471772_10	Viruses	HOT_MAG30
k141_471772_11	Viruses	HOT_MAG30
k141_116749_1	Eukaryota	HOT_MAG30
k141_116749_2	Viruses	HOT_MAG30
k141_116749_3	Viruses	HOT_MAG30
k141_116749_4	Viruses	HOT_MAG30
k141_116749_5	Viruses	HOT_MAG30
k141_116749_6	Viruses	HOT_MAG30
k141_116749_7	Viruses	HOT_MAG30
k141_116749_8	no_hit	HOT_MAG30
k141_116749_9	no_hit	HOT_MAG30
k141_116749_10	Viruses	HOT_MAG30
k141_116749_11	Viruses	HOT_MAG30
k141_116749_12	Viruses	HOT_MAG30
k141_116749_13	Viruses	HOT_MAG30
k141_116749_14	no_hit	HOT_MAG30
k141_116749_15	no_hit	HOT_MAG30
k141_116749_16	no_hit	HOT_MAG30
k141_116749_17	no_hit	HOT_MAG30
k141_116749_18	no_hit	HOT_MAG30
k141_116749_19	Viruses	HOT_MAG30
k141_116749_20	Viruses	HOT_MAG30
k141_116749_21	Viruses	HOT_MAG30
k141_163781_1	Viruses	HOT_MAG30
k141_163781_2	no_hit	HOT_MAG30
k141_163781_3	Viruses	HOT_MAG30
k141_163781_4	Viruses	HOT_MAG30
k141_163781_5	Viruses	HOT_MAG30
k141_163781_6	Viruses	HOT_MAG30
k141_163781_7	Viruses	HOT_MAG30
k141_163781_8	Viruses	HOT_MAG30
k141_163781_9	Viruses	HOT_MAG30
k141_163781_10	Viruses	HOT_MAG30
k141_163781_11	Viruses	HOT_MAG30
k141_117647_1	Viruses	HOT_MAG30
k141_117647_2	Viruses	HOT_MAG30
k141_117647_3	Viruses	HOT_MAG30
k141_117647_4	Viruses	HOT_MAG30
k141_117647_5	Viruses	HOT_MAG30
k141_117647_6	Viruses	HOT_MAG30
k141_117647_7	Viruses	HOT_MAG30
k141_117647_8	Viruses	HOT_MAG30
k141_117647_9	Viruses	HOT_MAG30
k141_117647_10	Viruses	HOT_MAG30
k141_117647_11	Viruses	HOT_MAG30
k141_117647_12	Viruses	HOT_MAG30
k141_117647_13	Viruses	HOT_MAG30
k141_117647_14	Viruses	HOT_MAG30
k141_117647_15	Viruses	HOT_MAG30
k141_117647_16	Viruses	HOT_MAG30
k141_117647_17	Viruses	HOT_MAG30
k141_117647_18	Viruses	HOT_MAG30
k141_117647_19	Viruses	HOT_MAG30
k141_117647_20	Viruses	HOT_MAG30
k141_117647_21	Viruses	HOT_MAG30
k141_117647_22	Viruses	HOT_MAG30
k141_117647_23	Viruses	HOT_MAG30
k141_117647_24	Viruses	HOT_MAG30
k141_117647_25	Viruses	HOT_MAG30
k141_117647_26	Viruses	HOT_MAG30
k141_10231_1	Viruses	HOT_MAG30
k141_10231_2	Viruses	HOT_MAG30
k141_10231_3	Viruses	HOT_MAG30
k141_10231_4	Viruses	HOT_MAG30
k141_10231_5	Viruses	HOT_MAG30
k141_10231_6	Viruses	HOT_MAG30
k141_10231_7	Viruses	HOT_MAG30
k141_10231_8	no_hit	HOT_MAG30
k141_10231_9	Viruses	HOT_MAG30
k141_10231_10	Viruses	HOT_MAG30
k141_10231_11	Viruses	HOT_MAG30
k141_10231_12	Viruses	HOT_MAG30
k141_10231_13	Viruses	HOT_MAG30
k141_10231_14	Viruses	HOT_MAG30
k141_10231_15	Viruses	HOT_MAG30
k141_350943_1	Viruses	HOT_MAG30
k141_350943_2	Viruses	HOT_MAG30
k141_350943_3	Viruses	HOT_MAG30
k141_350943_4	Viruses	HOT_MAG30
k141_350943_5	Viruses	HOT_MAG30
k141_350943_6	Viruses	HOT_MAG30
k141_350943_7	Viruses	HOT_MAG30
k141_350943_8	Viruses	HOT_MAG30
k141_350943_9	Viruses	HOT_MAG30
k141_350943_10	Viruses	HOT_MAG30
k141_350943_11	Viruses	HOT_MAG30
k141_350943_12	Viruses	HOT_MAG30
k141_350943_13	Viruses	HOT_MAG30
k141_350943_14	Viruses	HOT_MAG30
k141_350943_15	Viruses	HOT_MAG30
k141_350943_16	Viruses	HOT_MAG30
k141_350943_17	Viruses	HOT_MAG30
k141_350943_18	Viruses	HOT_MAG30
k141_350943_19	Viruses	HOT_MAG30
k141_350943_20	Viruses	HOT_MAG30
k141_350943_21	Viruses	HOT_MAG30
k141_490871_1	no_hit	HOT_MAG30
k141_490871_2	Viruses	HOT_MAG30
k141_490871_3	Viruses	HOT_MAG30
k141_490871_4	Viruses	HOT_MAG30
k141_490871_5	Viruses	HOT_MAG30
k141_490871_6	Viruses	HOT_MAG30
k141_490871_7	Viruses	HOT_MAG30
k141_490871_8	Viruses	HOT_MAG30
k141_490871_9	Viruses	HOT_MAG30
k141_490871_10	Viruses	HOT_MAG30
k141_490871_11	Viruses	HOT_MAG30
k141_490871_12	Viruses	HOT_MAG30
k141_490871_13	Viruses	HOT_MAG30
k141_490871_14	Viruses	HOT_MAG30
k141_261921_1	Viruses	HOT_MAG5
k141_261921_2	Viruses	HOT_MAG5
k141_261921_3	Viruses	HOT_MAG5
k141_261921_4	Viruses	HOT_MAG5
k141_261921_5	Viruses	HOT_MAG5
k141_261921_6	Viruses	HOT_MAG5
k141_261921_7	Viruses	HOT_MAG5
k141_912916_1	Viruses	HOT_MAG5
k141_912916_2	Viruses	HOT_MAG5
k141_912916_3	Viruses	HOT_MAG5
k141_912916_4	Viruses	HOT_MAG5
k141_912916_5	Viruses	HOT_MAG5
k141_294528_1	Viruses	HOT_MAG5
k141_294528_2	Viruses	HOT_MAG5
k141_294528_3	Viruses	HOT_MAG5
k141_294528_4	Viruses	HOT_MAG5
k141_294528_5	Viruses	HOT_MAG5
k141_294528_6	Viruses	HOT_MAG5
k141_294528_7	Viruses	HOT_MAG5
k141_294528_8	Viruses	HOT_MAG5
k141_294528_9	Viruses	HOT_MAG5
k141_294528_10	Viruses	HOT_MAG5
k141_555599_1	Viruses	HOT_MAG5
k141_555599_2	Viruses	HOT_MAG5
k141_555599_3	Viruses	HOT_MAG5
k141_555599_4	Viruses	HOT_MAG5
k141_555599_5	Viruses	HOT_MAG5
k141_555599_6	Viruses	HOT_MAG5
k141_555599_7	Viruses	HOT_MAG5
k141_555599_8	Viruses	HOT_MAG5
k141_588682_1	Viruses	HOT_MAG5
k141_588682_2	Viruses	HOT_MAG5
k141_588682_3	Viruses	HOT_MAG5
k141_588682_4	Viruses	HOT_MAG5
k141_588682_5	Viruses	HOT_MAG5
k141_588682_6	Viruses	HOT_MAG5
k141_588682_7	Viruses	HOT_MAG5
k141_588682_8	Viruses	HOT_MAG5
k141_588682_9	Viruses	HOT_MAG5
k141_588682_10	Viruses	HOT_MAG5
k141_588682_11	Viruses	HOT_MAG5
k141_588682_12	Viruses	HOT_MAG5
k141_588682_13	Viruses	HOT_MAG5
k141_588682_14	Viruses	HOT_MAG5
k141_557479_1	Viruses	HOT_MAG5
k141_557479_2	Viruses	HOT_MAG5
k141_557479_3	Viruses	HOT_MAG5
k141_557479_4	Viruses	HOT_MAG5
k141_557479_5	Viruses	HOT_MAG5
k141_557479_6	Viruses	HOT_MAG5
k141_557479_7	Viruses	HOT_MAG5
k141_557479_8	Viruses	HOT_MAG5
k141_557479_9	Viruses	HOT_MAG5
k141_557479_10	Viruses	HOT_MAG5
k141_557479_11	Viruses	HOT_MAG5
k141_557479_12	Viruses	HOT_MAG5
k141_557479_13	Viruses	HOT_MAG5
k141_557479_14	Viruses	HOT_MAG5
k141_557479_15	Viruses	HOT_MAG5
k141_557479_16	no_hit	HOT_MAG5
k141_234327_1	Viruses	HOT_MAG5
k141_234327_2	Viruses	HOT_MAG5
k141_234327_3	Viruses	HOT_MAG5
k141_234327_4	Viruses	HOT_MAG5
k141_234327_5	no_hit	HOT_MAG5
k141_234327_6	Viruses	HOT_MAG5
k141_234327_7	Viruses	HOT_MAG5
k141_527300_1	Viruses	HOT_MAG5
k141_527300_2	Viruses	HOT_MAG5
k141_527300_3	Viruses	HOT_MAG5
k141_527300_4	Viruses	HOT_MAG5
k141_527300_5	Viruses	HOT_MAG5
k141_527300_6	Viruses	HOT_MAG5
k141_527300_7	Viruses	HOT_MAG5
k141_527300_8	Viruses	HOT_MAG5
k141_527300_9	Viruses	HOT_MAG5
k141_527300_10	Viruses	HOT_MAG5
k141_527300_11	no_hit	HOT_MAG5
k141_527300_12	Viruses	HOT_MAG5
k141_527300_13	Viruses	HOT_MAG5
k141_527300_14	Viruses	HOT_MAG5
k141_137147_1	Viruses	HOT_MAG5
k141_137147_2	Viruses	HOT_MAG5
k141_137147_3	Viruses	HOT_MAG5
k141_137147_4	Viruses	HOT_MAG5
k141_137147_5	Viruses	HOT_MAG5
k141_137147_6	Viruses	HOT_MAG5
k141_137147_7	Viruses	HOT_MAG5
k141_137147_8	Viruses	HOT_MAG5
k141_137147_9	Viruses	HOT_MAG5
k141_137147_10	Viruses	HOT_MAG5
k141_137147_11	Viruses	HOT_MAG5
k141_137147_12	Viruses	HOT_MAG5
k141_333214_1	Viruses	HOT_MAG5
k141_333214_2	Viruses	HOT_MAG5
k141_333214_3	Viruses	HOT_MAG5
k141_333214_4	Viruses	HOT_MAG5
k141_333214_5	Viruses	HOT_MAG5
k141_333214_6	Viruses	HOT_MAG5
k141_333214_7	Viruses	HOT_MAG5
k141_333214_8	Viruses	HOT_MAG5
k141_333214_9	Viruses	HOT_MAG5
k141_594579_1	Viruses	HOT_MAG5
k141_594579_2	Viruses	HOT_MAG5
k141_594579_3	Bacteria	HOT_MAG5
k141_594579_4	Viruses	HOT_MAG5
k141_594579_5	Viruses	HOT_MAG5
k141_594579_6	Viruses	HOT_MAG5
k141_594579_7	Viruses	HOT_MAG5
k141_594579_8	Viruses	HOT_MAG5
k141_594579_9	Viruses	HOT_MAG5
k141_594579_10	Viruses	HOT_MAG5
k141_594579_11	Viruses	HOT_MAG5
k141_594579_12	Eukaryota	HOT_MAG5
k141_594579_13	Viruses	HOT_MAG5
k141_594579_14	Viruses	HOT_MAG5
k141_594579_15	no_hit	HOT_MAG5
k141_594579_16	Viruses	HOT_MAG5
k141_594579_17	Viruses	HOT_MAG5
k141_301486_1	Viruses	HOT_MAG5
k141_301486_2	Viruses	HOT_MAG5
k141_301486_3	Viruses	HOT_MAG5
k141_301486_4	Viruses	HOT_MAG5
k141_301486_5	Viruses	HOT_MAG5
k141_758761_1	Viruses	HOT_MAG5
k141_758761_2	no_hit	HOT_MAG5
k141_758761_3	Viruses	HOT_MAG5
k141_758761_4	no_hit	HOT_MAG5
k141_758761_5	Viruses	HOT_MAG5
k141_758761_6	Viruses	HOT_MAG5
k141_758761_7	Viruses	HOT_MAG5
k141_758761_8	no_hit	HOT_MAG5
k141_758761_9	Viruses	HOT_MAG5
k141_758761_10	Viruses	HOT_MAG5
k141_758761_11	Viruses	HOT_MAG5
k141_791703_1	Viruses	HOT_MAG5
k141_791703_2	Viruses	HOT_MAG5
k141_791703_3	Viruses	HOT_MAG5
k141_791703_4	Viruses	HOT_MAG5
k141_791703_5	Viruses	HOT_MAG5
k141_791703_6	Viruses	HOT_MAG5
k141_791703_7	no_hit	HOT_MAG5
k141_791703_8	Viruses	HOT_MAG5
k141_791703_9	Viruses	HOT_MAG5
k141_791703_10	Viruses	HOT_MAG5
k141_791703_11	Viruses	HOT_MAG5
k141_791703_12	Viruses	HOT_MAG5
k141_791703_13	Viruses	HOT_MAG5
k141_791703_14	Viruses	HOT_MAG5
k141_44407_1	Viruses	HOT_MAG5
k141_44407_2	Viruses	HOT_MAG5
k141_44407_3	Viruses	HOT_MAG5
k141_44407_4	Viruses	HOT_MAG5
k141_44407_5	Viruses	HOT_MAG5
k141_44407_6	Viruses	HOT_MAG5
k141_44407_7	Viruses	HOT_MAG5
k141_44407_8	Viruses	HOT_MAG5
k141_44407_9	Viruses	HOT_MAG5
k141_988716_1	Viruses	HOT_MAG5
k141_988716_2	Viruses	HOT_MAG5
k141_988716_3	Viruses	HOT_MAG5
k141_988716_4	Viruses	HOT_MAG5
k141_988716_5	Viruses	HOT_MAG5
k141_988716_6	Viruses	HOT_MAG5
k141_988716_7	Viruses	HOT_MAG5
k141_988716_8	Viruses	HOT_MAG5
k141_988716_9	Viruses	HOT_MAG5
k141_988716_10	Viruses	HOT_MAG5
k141_988716_11	Viruses	HOT_MAG5
k141_988716_12	Viruses	HOT_MAG5
k141_436862_1	Viruses	HOT_MAG5
k141_436862_2	Viruses	HOT_MAG5
k141_436862_3	Viruses	HOT_MAG5
k141_436862_4	Viruses	HOT_MAG5
k141_339604_1	Viruses	HOT_MAG5
k141_339604_2	Viruses	HOT_MAG5
k141_339604_3	Viruses	HOT_MAG5
k141_339604_4	Viruses	HOT_MAG5
k141_339604_5	Viruses	HOT_MAG5
k141_339604_6	Viruses	HOT_MAG5
k141_339604_7	Viruses	HOT_MAG5
k141_339604_8	Viruses	HOT_MAG5
k141_339604_9	Viruses	HOT_MAG5
k141_339604_10	Viruses	HOT_MAG5
k141_339604_11	Viruses	HOT_MAG5
k141_339604_12	no_hit	HOT_MAG5
k141_339604_13	Viruses	HOT_MAG5
k141_339604_14	Viruses	HOT_MAG5
k141_339604_15	Viruses	HOT_MAG5
k141_339604_16	Viruses	HOT_MAG5
k141_339604_17	Viruses	HOT_MAG5
k141_763728_1	Viruses	HOT_MAG5
k141_763728_2	Viruses	HOT_MAG5
k141_763728_3	Viruses	HOT_MAG5
k141_763728_4	Viruses	HOT_MAG5
k141_763728_5	Viruses	HOT_MAG5
k141_763728_6	Viruses	HOT_MAG5
k141_763728_7	Viruses	HOT_MAG5
k141_763728_8	Viruses	HOT_MAG5
k141_763728_9	Viruses	HOT_MAG5
k141_763728_10	Viruses	HOT_MAG5
k141_763728_11	Viruses	HOT_MAG5
k141_763728_12	Viruses	HOT_MAG5
k141_48526_1	no_hit	HOT_MAG5
k141_48526_2	Viruses	HOT_MAG5
k141_48526_3	Viruses	HOT_MAG5
k141_48526_4	Viruses	HOT_MAG5
k141_48526_5	Viruses	HOT_MAG5
k141_48526_6	Viruses	HOT_MAG5
k141_48526_7	Viruses	HOT_MAG5
k141_48526_8	Viruses	HOT_MAG5
k141_16214_1	Viruses	HOT_MAG5
k141_16214_2	Viruses	HOT_MAG5
k141_16214_3	Viruses	HOT_MAG5
k141_16214_4	Viruses	HOT_MAG5
k141_16214_5	Viruses	HOT_MAG5
k141_441978_1	Viruses	HOT_MAG5
k141_441978_2	Viruses	HOT_MAG5
k141_441978_3	Viruses	HOT_MAG5
k141_441978_4	Viruses	HOT_MAG5
k141_441978_5	Viruses	HOT_MAG5
k141_441978_6	Viruses	HOT_MAG5
k141_963051_1	Viruses	HOT_MAG5
k141_963051_2	Viruses	HOT_MAG5
k141_963051_3	no_hit	HOT_MAG5
k141_963051_4	Viruses	HOT_MAG5
k141_963051_5	Viruses	HOT_MAG5
k141_963051_6	no_hit	HOT_MAG5
k141_963051_7	Viruses	HOT_MAG5
k141_963051_8	Viruses	HOT_MAG5
k141_963051_9	no_hit	HOT_MAG5
k141_963051_10	Viruses	HOT_MAG5
k141_963051_11	Viruses	HOT_MAG5
k141_963051_12	Viruses	HOT_MAG5
k141_963051_13	Viruses	HOT_MAG5
k141_963051_14	Viruses	HOT_MAG5
k141_963051_15	Viruses	HOT_MAG5
k141_897347_1	Viruses	HOT_MAG5
k141_897347_2	Viruses	HOT_MAG5
k141_897347_3	Viruses	HOT_MAG5
k141_897347_4	Viruses	HOT_MAG5
k141_897347_5	Viruses	HOT_MAG5
k141_897347_6	Viruses	HOT_MAG5
k141_897347_7	Viruses	HOT_MAG5
k141_897347_8	Viruses	HOT_MAG5
k141_897347_9	Viruses	HOT_MAG5
k141_897347_10	Viruses	HOT_MAG5
k141_897347_11	Viruses	HOT_MAG5
k141_897347_12	Viruses	HOT_MAG5
k141_897347_13	Viruses	HOT_MAG5
k141_247813_1	Viruses	HOT_MAG5
k141_247813_2	Viruses	HOT_MAG5
k141_247813_3	Viruses	HOT_MAG5
k141_247813_4	Viruses	HOT_MAG5
k141_247813_5	Viruses	HOT_MAG5
k141_247813_6	Viruses	HOT_MAG5
k141_247813_7	Viruses	HOT_MAG5
k141_247813_8	Viruses	HOT_MAG5
k141_247813_9	Viruses	HOT_MAG5
k141_247813_10	Viruses	HOT_MAG5
k141_247813_11	Viruses	HOT_MAG5
k141_247813_12	Viruses	HOT_MAG5
k141_247813_13	Viruses	HOT_MAG5
k141_247813_14	Viruses	HOT_MAG5
k141_247813_15	Viruses	HOT_MAG5
k141_247813_16	Viruses	HOT_MAG5
k141_247813_17	Viruses	HOT_MAG5
k141_247813_18	Viruses	HOT_MAG5
k141_640476_1	no_hit	HOT_MAG5
k141_640476_2	Viruses	HOT_MAG5
k141_640476_3	Viruses	HOT_MAG5
k141_640476_4	no_hit	HOT_MAG5
k141_640476_5	Viruses	HOT_MAG5
k141_640476_6	Viruses	HOT_MAG5
k141_640476_7	Viruses	HOT_MAG5
k141_640476_8	no_hit	HOT_MAG5
k141_640476_9	Viruses	HOT_MAG5
k141_640476_10	Viruses	HOT_MAG5
k141_1031449_1	no_hit	HOT_MAG5
k141_1031449_2	Viruses	HOT_MAG5
k141_1031449_3	Viruses	HOT_MAG5
k141_1031449_4	Viruses	HOT_MAG5
k141_1031449_5	Viruses	HOT_MAG5
k141_1031449_6	Viruses	HOT_MAG5
k141_1031449_7	Viruses	HOT_MAG5
k141_1031449_8	Viruses	HOT_MAG5
k141_1031449_9	Viruses	HOT_MAG5
k141_1031449_10	Viruses	HOT_MAG5
k141_1031449_11	Viruses	HOT_MAG5
k141_1031449_12	Viruses	HOT_MAG5
k141_1031449_13	Viruses	HOT_MAG5
k141_1031449_14	Viruses	HOT_MAG5
k141_1031449_15	Viruses	HOT_MAG5
k141_478455_1	no_hit	HOT_MAG5
k141_478455_2	Viruses	HOT_MAG5
k141_478455_3	Viruses	HOT_MAG5
k141_478455_4	Viruses	HOT_MAG5
k141_478455_5	Viruses	HOT_MAG5
k141_478455_6	Viruses	HOT_MAG5
k141_478455_7	Viruses	HOT_MAG5
k141_478455_8	Viruses	HOT_MAG5
k141_478455_9	Viruses	HOT_MAG5
k141_478455_10	Viruses	HOT_MAG5
k141_478455_11	Viruses	HOT_MAG5
k141_478455_12	Viruses	HOT_MAG5
k141_478455_13	Viruses	HOT_MAG5
k141_478455_14	Viruses	HOT_MAG5
k141_478455_15	Viruses	HOT_MAG5
k141_478455_16	Viruses	HOT_MAG5
k141_478455_17	Viruses	HOT_MAG5
k141_478455_18	Viruses	HOT_MAG5
k141_478455_19	no_hit	HOT_MAG5
k141_120247_1	Viruses	HOT_MAG5
k141_120247_2	Viruses	HOT_MAG5
k141_120247_3	Viruses	HOT_MAG5
k141_120247_4	Viruses	HOT_MAG5
k141_120247_5	Viruses	HOT_MAG5
k141_120247_6	Viruses	HOT_MAG5
k141_120247_7	Viruses	HOT_MAG5
k141_120247_8	Viruses	HOT_MAG5
k141_120247_9	Viruses	HOT_MAG5
k141_120247_10	Viruses	HOT_MAG5
k141_120247_11	Viruses	HOT_MAG5
k141_120247_12	Viruses	HOT_MAG5
k141_316088_1	Viruses	HOT_MAG5
k141_316088_2	Viruses	HOT_MAG5
k141_316088_3	Viruses	HOT_MAG5
k141_316088_4	no_hit	HOT_MAG5
k141_316088_5	Viruses	HOT_MAG5
k141_316088_6	Viruses	HOT_MAG5
k141_316088_7	Viruses	HOT_MAG5
k141_838315_1	Viruses	HOT_MAG5
k141_838315_2	Viruses	HOT_MAG5
k141_838315_3	Viruses	HOT_MAG5
k141_838315_4	Viruses	HOT_MAG5
k141_838315_5	Viruses	HOT_MAG5
k141_838315_6	Viruses	HOT_MAG5
k141_838315_7	Viruses	HOT_MAG5
k141_25015_1	Viruses	HOT_MAG5
k141_25015_2	Viruses	HOT_MAG5
k141_25015_3	Viruses	HOT_MAG5
k141_25015_4	Viruses	HOT_MAG5
k141_25015_5	Viruses	HOT_MAG5
k141_25015_6	Viruses	HOT_MAG5
k141_25015_7	Viruses	HOT_MAG5
k141_25015_8	Viruses	HOT_MAG5
k141_25015_9	Viruses	HOT_MAG5
k141_25015_10	Viruses	HOT_MAG5
k141_25015_11	Viruses	HOT_MAG5
k141_25015_12	Viruses	HOT_MAG5
k141_25015_13	Viruses	HOT_MAG5
k141_25015_14	Viruses	HOT_MAG5
k141_25015_15	Viruses	HOT_MAG5
k141_25015_16	Viruses	HOT_MAG5
k141_25015_17	Viruses	HOT_MAG5
k141_25015_18	Viruses	HOT_MAG5
k141_25015_19	Viruses	HOT_MAG5
k141_25015_20	Viruses	HOT_MAG5
k141_25015_21	Viruses	HOT_MAG5
k141_25015_22	Viruses	HOT_MAG5
k141_25015_23	Viruses	HOT_MAG5
k141_25015_24	Viruses	HOT_MAG5
k141_25015_25	Viruses	HOT_MAG5
k141_25015_26	Viruses	HOT_MAG5
k141_25015_27	Viruses	HOT_MAG5
k141_25015_28	Viruses	HOT_MAG5
k141_904319_1	Viruses	HOT_MAG5
k141_904319_2	Viruses	HOT_MAG5
k141_904319_3	Viruses	HOT_MAG5
k141_904319_4	Viruses	HOT_MAG5
k141_904319_5	Viruses	HOT_MAG5
k141_904319_6	Viruses	HOT_MAG5
k141_904319_7	Viruses	HOT_MAG5
k141_904319_8	Viruses	HOT_MAG5
k141_904319_9	Viruses	HOT_MAG5
k141_904319_10	Viruses	HOT_MAG5
k141_872496_1	Viruses	HOT_MAG5
k141_872496_2	no_hit	HOT_MAG5
k141_872496_3	Viruses	HOT_MAG5
k141_872496_4	Viruses	HOT_MAG5
k141_872496_5	Viruses	HOT_MAG5
k141_872496_6	Viruses	HOT_MAG5
k141_872496_7	Viruses	HOT_MAG5
k141_872496_8	Viruses	HOT_MAG5
k141_872496_9	Viruses	HOT_MAG5
k141_872496_10	Viruses	HOT_MAG5
k141_872496_11	Viruses	HOT_MAG5
k141_905036_1	Viruses	HOT_MAG5
k141_905036_2	Viruses	HOT_MAG5
k141_905036_3	Viruses	HOT_MAG5
k141_905036_4	Viruses	HOT_MAG5
k141_905036_5	Viruses	HOT_MAG5
k141_905036_6	no_hit	HOT_MAG5
k141_124348_1	Viruses	HOT_MAG5
k141_124348_2	Viruses	HOT_MAG5
k141_124348_3	Viruses	HOT_MAG5
k141_124348_4	Viruses	HOT_MAG5
k141_124348_5	Viruses	HOT_MAG5
k141_124348_6	Viruses	HOT_MAG5
k141_124348_7	Viruses	HOT_MAG5
k141_124348_8	Viruses	HOT_MAG5
k141_124348_9	Viruses	HOT_MAG5
k141_124348_10	Viruses	HOT_MAG5
k141_124348_11	Viruses	HOT_MAG5
k141_124348_12	Viruses	HOT_MAG5
k141_124348_13	Viruses	HOT_MAG5
k141_124348_14	Viruses	HOT_MAG5
k141_124348_15	Viruses	HOT_MAG5
k141_124348_16	Viruses	HOT_MAG5
k141_124348_17	Viruses	HOT_MAG5
k141_124348_18	Viruses	HOT_MAG5
k141_124348_19	Viruses	HOT_MAG5
k141_124348_20	Viruses	HOT_MAG5
k141_124348_21	Viruses	HOT_MAG5
k141_124348_22	Viruses	HOT_MAG5
k141_124348_23	Viruses	HOT_MAG5
k141_124348_24	Viruses	HOT_MAG5
k141_124348_25	Viruses	HOT_MAG5
k141_124348_26	Viruses	HOT_MAG5
k141_124348_27	Viruses	HOT_MAG5
k141_124348_28	Viruses	HOT_MAG5
k141_124348_29	Viruses	HOT_MAG5
k141_124348_30	no_hit	HOT_MAG5
k141_124348_31	Viruses	HOT_MAG5
k141_124348_32	Viruses	HOT_MAG5
k141_484108_1	Viruses	HOT_MAG5
k141_484108_2	Viruses	HOT_MAG5
k141_484108_3	Viruses	HOT_MAG5
k141_484108_4	Viruses	HOT_MAG5
k141_484108_5	Viruses	HOT_MAG5
k141_484108_6	Viruses	HOT_MAG5
k141_484108_7	Viruses	HOT_MAG5
k141_484108_8	Viruses	HOT_MAG5
k141_484108_9	Viruses	HOT_MAG5
k141_484108_10	Viruses	HOT_MAG5
k141_679600_1	Viruses	HOT_MAG5
k141_679600_2	Viruses	HOT_MAG5
k141_679600_3	Viruses	HOT_MAG5
k141_679600_4	Viruses	HOT_MAG5
k141_679600_5	Viruses	HOT_MAG5
k141_679600_6	Viruses	HOT_MAG5
k141_679600_7	Viruses	HOT_MAG5
k141_679600_8	Viruses	HOT_MAG5
k141_878328_1	Viruses	HOT_MAG5
k141_878328_2	Viruses	HOT_MAG5
k141_878328_3	Viruses	HOT_MAG5
k141_878328_4	Viruses	HOT_MAG5
k141_878328_5	Viruses	HOT_MAG5
k141_878328_6	Viruses	HOT_MAG5
k141_32168_1	Viruses	HOT_MAG5
k141_32168_2	Viruses	HOT_MAG5
k141_32168_3	Viruses	HOT_MAG5
k141_32168_4	Viruses	HOT_MAG5
k141_32168_5	Viruses	HOT_MAG5
k141_32168_6	Viruses	HOT_MAG5
k141_32168_7	Viruses	HOT_MAG5
k141_32168_8	Viruses	HOT_MAG5
k141_32168_9	Viruses	HOT_MAG5
k141_32168_10	Viruses	HOT_MAG5
k141_357590_1	Viruses	HOT_MAG5
k141_357590_2	Viruses	HOT_MAG5
k141_357590_3	Viruses	HOT_MAG5
k141_357590_4	Viruses	HOT_MAG5
k141_357590_5	Viruses	HOT_MAG5
k141_357590_6	Viruses	HOT_MAG5
k141_357590_7	Viruses	HOT_MAG5
k141_357590_8	Viruses	HOT_MAG5
k141_357590_9	Viruses	HOT_MAG5
k141_357590_10	Viruses	HOT_MAG5
k141_357590_11	Viruses	HOT_MAG5
k141_357590_12	Viruses	HOT_MAG5
k141_357590_13	Viruses	HOT_MAG5
k141_357590_14	Viruses	HOT_MAG5
k141_357590_15	Viruses	HOT_MAG5
k141_357590_16	Viruses	HOT_MAG5
k141_357590_17	Viruses	HOT_MAG5
k141_357590_18	Viruses	HOT_MAG5
k141_324325_1	Viruses	HOT_MAG5
k141_324325_2	Viruses	HOT_MAG5
k141_324325_3	Viruses	HOT_MAG5
k141_324325_4	Viruses	HOT_MAG5
k141_324325_5	Viruses	HOT_MAG5
k141_324325_6	Viruses	HOT_MAG5
k141_324325_7	Viruses	HOT_MAG5
k141_2055380_1	Viruses	HOT_MAG12
k141_2055380_2	Viruses	HOT_MAG12
k141_2055380_3	no_hit	HOT_MAG12
k141_2055380_4	Viruses	HOT_MAG12
k141_2055380_5	no_hit	HOT_MAG12
k141_2055380_6	Viruses	HOT_MAG12
k141_2055380_7	Viruses	HOT_MAG12
k141_2055380_8	Viruses	HOT_MAG12
k141_2055380_9	no_hit	HOT_MAG12
k141_2055380_10	Viruses	HOT_MAG12
k141_2055380_11	Viruses	HOT_MAG12
k141_2055380_12	no_hit	HOT_MAG12
k141_2055380_13	Viruses	HOT_MAG12
k141_2055380_14	Bacteria	HOT_MAG12
k141_2055380_15	Eukaryota	HOT_MAG12
k141_2055380_16	Viruses	HOT_MAG12
k141_2055380_17	Bacteria	HOT_MAG12
k141_2055380_18	Bacteria	HOT_MAG12
k141_2055380_19	Viruses	HOT_MAG12
k141_2055380_20	Viruses	HOT_MAG12
k141_2055380_21	Viruses	HOT_MAG12
k141_2055380_22	Viruses	HOT_MAG12
k141_2185118_1	Viruses	HOT_MAG12
k141_2185118_2	Viruses	HOT_MAG12
k141_2185118_3	Viruses	HOT_MAG12
k141_2185118_4	Viruses	HOT_MAG12
k141_2185118_5	Viruses	HOT_MAG12
k141_2185118_6	Viruses	HOT_MAG12
k141_2185118_7	Viruses	HOT_MAG12
k141_2185118_8	Viruses	HOT_MAG12
k141_2185118_9	Viruses	HOT_MAG12
k141_2185118_10	Viruses	HOT_MAG12
k141_2185118_11	Viruses	HOT_MAG12
k141_2185118_12	Viruses	HOT_MAG12
k141_259628_1	Viruses	HOT_MAG12
k141_259628_2	Viruses	HOT_MAG12
k141_259628_3	Viruses	HOT_MAG12
k141_259628_4	no_hit	HOT_MAG12
k141_259628_5	Viruses	HOT_MAG12
k141_259628_6	Viruses	HOT_MAG12
k141_259628_7	Viruses	HOT_MAG12
k141_259628_8	Viruses	HOT_MAG12
k141_259628_9	Viruses	HOT_MAG12
k141_259628_10	Viruses	HOT_MAG12
k141_259628_11	Viruses	HOT_MAG12
k141_259628_12	Viruses	HOT_MAG12
k141_259628_13	Viruses	HOT_MAG12
k141_259628_14	Viruses	HOT_MAG12
k141_259628_15	no_hit	HOT_MAG12
k141_259628_16	Viruses	HOT_MAG12
k141_259628_17	Viruses	HOT_MAG12
k141_259628_18	Viruses	HOT_MAG12
k141_259628_19	Viruses	HOT_MAG12
k141_259628_20	no_hit	HOT_MAG12
k141_1802242_1	Viruses	HOT_MAG12
k141_1802242_2	Viruses	HOT_MAG12
k141_1802242_3	Viruses	HOT_MAG12
k141_1802242_4	Viruses	HOT_MAG12
k141_1802242_5	Viruses	HOT_MAG12
k141_1802242_6	Viruses	HOT_MAG12
k141_1802242_7	Viruses	HOT_MAG12
k141_1802242_8	Viruses	HOT_MAG12
k141_3603948_1	Viruses	HOT_MAG12
k141_3603948_2	Viruses	HOT_MAG12
k141_3603948_3	no_hit	HOT_MAG12
k141_3603948_4	Viruses	HOT_MAG12
k141_3603948_5	Viruses	HOT_MAG12
k141_3603948_6	no_hit	HOT_MAG12
k141_3603948_7	no_hit	HOT_MAG12
k141_3603948_8	Viruses	HOT_MAG12
k141_3603948_9	Viruses	HOT_MAG12
k141_3603948_10	Viruses	HOT_MAG12
k141_3603948_11	no_hit	HOT_MAG12
k141_3603948_12	Viruses	HOT_MAG12
k141_3603948_13	Viruses	HOT_MAG12
k141_3603948_14	Viruses	HOT_MAG12
k141_3603948_15	Viruses	HOT_MAG12
k141_3603948_16	Viruses	HOT_MAG12
k141_1934018_1	no_hit	HOT_MAG12
k141_1934018_2	no_hit	HOT_MAG12
k141_1934018_3	Viruses	HOT_MAG12
k141_1934018_4	no_hit	HOT_MAG12
k141_1934018_5	no_hit	HOT_MAG12
k141_1934018_6	Viruses	HOT_MAG12
k141_1934018_7	Viruses	HOT_MAG12
k141_1934018_8	Viruses	HOT_MAG12
k141_1934018_9	no_hit	HOT_MAG12
k141_1934018_10	no_hit	HOT_MAG12
k141_1934018_11	Viruses	HOT_MAG12
k141_3992184_1	Viruses	HOT_MAG12
k141_3992184_2	Viruses	HOT_MAG12
k141_3992184_3	Viruses	HOT_MAG12
k141_3992184_4	Viruses	HOT_MAG12
k141_3992184_5	Viruses	HOT_MAG12
k141_3992184_6	Viruses	HOT_MAG12
k141_3992184_7	Viruses	HOT_MAG12
k141_1687542_1	no_hit	HOT_MAG12
k141_1687542_2	Viruses	HOT_MAG12
k141_1687542_3	no_hit	HOT_MAG12
k141_1687542_4	Viruses	HOT_MAG12
k141_1687542_5	Viruses	HOT_MAG12
k141_1687542_6	Viruses	HOT_MAG12
k141_1687542_7	Viruses	HOT_MAG12
k141_1687542_8	Viruses	HOT_MAG12
k141_1687542_9	Viruses	HOT_MAG12
k141_1687542_10	Viruses	HOT_MAG12
k141_1687542_11	Viruses	HOT_MAG12
k141_1687542_12	Viruses	HOT_MAG12
k141_3360876_1	no_hit	HOT_MAG12
k141_3360876_2	Viruses	HOT_MAG12
k141_3360876_3	Viruses	HOT_MAG12
k141_3360876_4	Viruses	HOT_MAG12
k141_3360876_5	Viruses	HOT_MAG12
k141_3360876_6	Viruses	HOT_MAG12
k141_1181691_1	Viruses	HOT_MAG12
k141_1181691_2	Viruses	HOT_MAG12
k141_1181691_3	Viruses	HOT_MAG12
k141_1181691_4	Viruses	HOT_MAG12
k141_1181691_5	Viruses	HOT_MAG12
k141_1181691_6	Viruses	HOT_MAG12
k141_1181691_7	Viruses	HOT_MAG12
k141_1181691_8	Viruses	HOT_MAG12
k141_1181691_9	Viruses	HOT_MAG12
k141_1181691_10	Viruses	HOT_MAG12
k141_1181691_11	Viruses	HOT_MAG12
k141_1181691_12	Viruses	HOT_MAG12
k141_1181691_13	Viruses	HOT_MAG12
k141_1181691_14	no_hit	HOT_MAG12
k141_1440545_1	Viruses	HOT_MAG12
k141_1440545_2	Viruses	HOT_MAG12
k141_1440545_3	Viruses	HOT_MAG12
k141_1440545_4	Viruses	HOT_MAG12
k141_2601615_1	Viruses	HOT_MAG12
k141_2601615_2	Viruses	HOT_MAG12
k141_2601615_3	Viruses	HOT_MAG12
k141_2601615_4	Viruses	HOT_MAG12
k141_2601615_5	Viruses	HOT_MAG12
k141_2601615_6	Viruses	HOT_MAG12
k141_2601615_7	Viruses	HOT_MAG12
k141_2601615_8	Viruses	HOT_MAG12
k141_2601615_9	no_hit	HOT_MAG12
k141_289379_1	Viruses	HOT_MAG12
k141_289379_2	Viruses	HOT_MAG12
k141_289379_3	Viruses	HOT_MAG12
k141_289379_4	no_hit	HOT_MAG12
k141_289379_5	Viruses	HOT_MAG12
k141_289379_6	Viruses	HOT_MAG12
k141_289379_7	Viruses	HOT_MAG12
k141_289379_8	Viruses	HOT_MAG12
k141_2090369_1	no_hit	HOT_MAG12
k141_2090369_2	Viruses	HOT_MAG12
k141_2090369_3	Viruses	HOT_MAG12
k141_2090369_4	Viruses	HOT_MAG12
k141_2090369_5	Viruses	HOT_MAG12
k141_2090369_6	Viruses	HOT_MAG12
k141_2090369_7	Viruses	HOT_MAG12
k141_2090369_8	Viruses	HOT_MAG12
k141_4025474_1	Viruses	HOT_MAG12
k141_4025474_2	Viruses	HOT_MAG12
k141_4025474_3	Viruses	HOT_MAG12
k141_4025474_4	Viruses	HOT_MAG12
k141_4025474_5	Viruses	HOT_MAG12
k141_4025474_6	Viruses	HOT_MAG12
k141_4025474_7	Viruses	HOT_MAG12
k141_4025474_8	Viruses	HOT_MAG12
k141_4025474_9	Viruses	HOT_MAG12
k141_4025474_10	Viruses	HOT_MAG12
k141_4025474_11	no_hit	HOT_MAG12
k141_4025474_12	Viruses	HOT_MAG12
k141_4025474_13	no_hit	HOT_MAG12
k141_4025474_14	Viruses	HOT_MAG12
k141_4025474_15	Viruses	HOT_MAG12
k141_941858_1	Viruses	HOT_MAG12
k141_941858_2	Viruses	HOT_MAG12
k141_941858_3	Viruses	HOT_MAG12
k141_941858_4	Viruses	HOT_MAG12
k141_941858_5	Viruses	HOT_MAG12
k141_941858_6	Viruses	HOT_MAG12
k141_3511729_1	no_hit	HOT_MAG12
k141_3511729_2	no_hit	HOT_MAG12
k141_3511729_3	no_hit	HOT_MAG12
k141_3511729_4	Bacteria	HOT_MAG12
k141_3511729_5	Viruses	HOT_MAG12
k141_3511729_6	no_hit	HOT_MAG12
k141_3511729_7	Viruses	HOT_MAG12
k141_3898966_1	no_hit	HOT_MAG12
k141_3898966_2	Viruses	HOT_MAG12
k141_3898966_3	Viruses	HOT_MAG12
k141_3898966_4	Viruses	HOT_MAG12
k141_3898966_5	Viruses	HOT_MAG12
k141_3898966_6	Viruses	HOT_MAG12
k141_3898966_7	Viruses	HOT_MAG12
k141_3898966_8	Viruses	HOT_MAG12
k141_3898966_9	Viruses	HOT_MAG12
k141_3898966_10	Viruses	HOT_MAG12
k141_3898966_11	Viruses	HOT_MAG12
k141_3898966_12	Viruses	HOT_MAG12
k141_3898966_13	Viruses	HOT_MAG12
k141_3898966_14	Viruses	HOT_MAG12
k141_3898966_15	Viruses	HOT_MAG12
k141_3898966_16	Viruses	HOT_MAG12
k141_3898966_17	Viruses	HOT_MAG12
k141_3898966_18	Viruses	HOT_MAG12
k141_3898966_19	Viruses	HOT_MAG12
k141_3898966_20	Viruses	HOT_MAG12
k141_3898966_21	Viruses	HOT_MAG12
k141_3898966_22	Viruses	HOT_MAG12
k141_3898966_23	Viruses	HOT_MAG12
k141_3898966_24	Viruses	HOT_MAG12
k141_3898966_25	Viruses	HOT_MAG12
k141_3898966_26	Viruses	HOT_MAG12
k141_3898966_27	Viruses	HOT_MAG12
k141_3898966_28	Viruses	HOT_MAG12
k141_3260252_1	Viruses	HOT_MAG12
k141_3260252_2	Viruses	HOT_MAG12
k141_3260252_3	Viruses	HOT_MAG12
k141_3260252_4	Viruses	HOT_MAG12
k141_3260252_5	Viruses	HOT_MAG12
k141_3260252_6	Viruses	HOT_MAG12
k141_3260252_7	Viruses	HOT_MAG12
k141_3260252_8	Viruses	HOT_MAG12
k141_3260252_9	Viruses	HOT_MAG12
k141_3260252_10	Viruses	HOT_MAG12
k141_3260252_11	Viruses	HOT_MAG12
k141_3260252_12	no_hit	HOT_MAG12
k141_3260252_13	no_hit	HOT_MAG12
k141_3260252_14	no_hit	HOT_MAG12
k141_3260252_15	Viruses	HOT_MAG12
k141_3260252_16	Viruses	HOT_MAG12
k141_3260252_17	Viruses	HOT_MAG12
k141_3260252_18	Viruses	HOT_MAG12
k141_3260252_19	Viruses	HOT_MAG12
k141_1719501_1	no_hit	HOT_MAG12
k141_1719501_2	Viruses	HOT_MAG12
k141_1719501_3	Viruses	HOT_MAG12
k141_1719501_4	Viruses	HOT_MAG12
k141_1719501_5	Viruses	HOT_MAG12
k141_1719501_6	Viruses	HOT_MAG12
k141_1719501_7	Viruses	HOT_MAG12
k141_1719501_8	Viruses	HOT_MAG12
k141_304220_1	Viruses	HOT_MAG12
k141_304220_2	Viruses	HOT_MAG12
k141_304220_3	no_hit	HOT_MAG12
k141_304220_4	Viruses	HOT_MAG12
k141_304220_5	Viruses	HOT_MAG12
k141_304220_6	Viruses	HOT_MAG12
k141_304220_7	Viruses	HOT_MAG12
k141_304220_8	Viruses	HOT_MAG12
k141_304220_9	Viruses	HOT_MAG12
k141_3903020_1	no_hit	HOT_MAG12
k141_3903020_2	Viruses	HOT_MAG12
k141_3903020_3	Viruses	HOT_MAG12
k141_3903020_4	Viruses	HOT_MAG12
k141_3903020_5	Viruses	HOT_MAG12
k141_3903020_6	Viruses	HOT_MAG12
k141_3903020_7	Viruses	HOT_MAG12
k141_3903020_8	Viruses	HOT_MAG12
k141_3903020_9	Viruses	HOT_MAG12
k141_3903020_10	Viruses	HOT_MAG12
k141_3903020_11	Viruses	HOT_MAG12
k141_3903020_12	Viruses	HOT_MAG12
k141_3903020_13	Viruses	HOT_MAG12
k141_3903020_14	Viruses	HOT_MAG12
k141_3903020_15	Viruses	HOT_MAG12
k141_3903020_16	Viruses	HOT_MAG12
k141_3903020_17	Viruses	HOT_MAG12
k141_3903020_18	Viruses	HOT_MAG12
k141_3903020_19	Viruses	HOT_MAG12
k141_3903020_20	Viruses	HOT_MAG12
k141_3903020_21	Viruses	HOT_MAG12
k141_3903020_22	Viruses	HOT_MAG12
k141_3903020_23	Viruses	HOT_MAG12
k141_3903020_24	Viruses	HOT_MAG12
k141_3903020_25	Viruses	HOT_MAG12
k141_3903020_26	no_hit	HOT_MAG12
k141_2621132_1	Viruses	HOT_MAG12
k141_2621132_2	Viruses	HOT_MAG12
k141_2621132_3	Viruses	HOT_MAG12
k141_2621132_4	Viruses	HOT_MAG12
k141_2621132_5	Viruses	HOT_MAG12
k141_2621132_6	no_hit	HOT_MAG12
k141_2621132_7	Viruses	HOT_MAG12
k141_2621132_8	no_hit	HOT_MAG12
k141_3779091_1	Viruses	HOT_MAG12
k141_3779091_2	Viruses	HOT_MAG12
k141_3779091_3	Viruses	HOT_MAG12
k141_3148910_1	Viruses	HOT_MAG12
k141_3148910_2	Viruses	HOT_MAG12
k141_3148910_3	Viruses	HOT_MAG12
k141_3148910_4	Viruses	HOT_MAG12
k141_3148910_5	Viruses	HOT_MAG12
k141_3148910_6	no_hit	HOT_MAG12
k141_3148910_7	Viruses	HOT_MAG12
k141_3148910_8	Viruses	HOT_MAG12
k141_3148910_9	Viruses	HOT_MAG12
k141_579798_1	Viruses	HOT_MAG12
k141_579798_2	Viruses	HOT_MAG12
k141_579798_3	Viruses	HOT_MAG12
k141_579798_4	Viruses	HOT_MAG12
k141_579798_5	Viruses	HOT_MAG12
k141_579798_6	Viruses	HOT_MAG12
k141_579798_7	Viruses	HOT_MAG12
k141_579798_8	Viruses	HOT_MAG12
k141_1608728_1	no_hit	HOT_MAG12
k141_1608728_2	Viruses	HOT_MAG12
k141_1608728_3	no_hit	HOT_MAG12
k141_1608728_4	Viruses	HOT_MAG12
k141_1608728_5	Viruses	HOT_MAG12
k141_1608728_6	Viruses	HOT_MAG12
k141_1608728_7	Viruses	HOT_MAG12
k141_1608728_8	Viruses	HOT_MAG12
k141_2637255_1	Viruses	HOT_MAG12
k141_2637255_2	Viruses	HOT_MAG12
k141_2637255_3	no_hit	HOT_MAG12
k141_2637255_4	Viruses	HOT_MAG12
k141_2637255_5	Viruses	HOT_MAG12
k141_2637255_6	Viruses	HOT_MAG12
k141_2637255_7	Viruses	HOT_MAG12
k141_2637255_8	Viruses	HOT_MAG12
k141_2637255_9	Viruses	HOT_MAG12
k141_198248_1	no_hit	HOT_MAG12
k141_198248_2	no_hit	HOT_MAG12
k141_198248_3	no_hit	HOT_MAG12
k141_198248_4	Viruses	HOT_MAG12
k141_198248_5	Viruses	HOT_MAG12
k141_198248_6	Viruses	HOT_MAG12
k141_198248_7	Viruses	HOT_MAG12
k141_198248_8	Viruses	HOT_MAG12
k141_198248_9	no_hit	HOT_MAG12
k141_198248_10	Viruses	HOT_MAG12
k141_198248_11	Viruses	HOT_MAG12
k141_1611704_1	no_hit	HOT_MAG12
k141_1611704_2	Viruses	HOT_MAG12
k141_1611704_3	Viruses	HOT_MAG12
k141_1611704_4	Viruses	HOT_MAG12
k141_1611704_5	Viruses	HOT_MAG12
k141_1611704_6	no_hit	HOT_MAG12
k141_1360459_1	Viruses	HOT_MAG12
k141_1360459_2	Viruses	HOT_MAG12
k141_1360459_3	Viruses	HOT_MAG12
k141_1360459_4	Viruses	HOT_MAG12
k141_1360459_5	Viruses	HOT_MAG12
k141_1360459_6	no_hit	HOT_MAG12
k141_1360459_7	Viruses	HOT_MAG12
k141_1360459_8	no_hit	HOT_MAG12
k141_1360459_9	no_hit	HOT_MAG12
k141_1360459_10	Viruses	HOT_MAG12
k141_1360459_11	no_hit	HOT_MAG12
k141_1360459_12	Viruses	HOT_MAG12
k141_1360459_13	no_hit	HOT_MAG12
k141_1360459_14	Viruses	HOT_MAG12
k141_1360459_15	Viruses	HOT_MAG12
k141_1360459_16	Viruses	HOT_MAG12
k141_1360459_17	no_hit	HOT_MAG12
k141_2007843_1	Viruses	HOT_MAG12
k141_2007843_2	Viruses	HOT_MAG12
k141_2007843_3	Viruses	HOT_MAG12
k141_2007843_4	Viruses	HOT_MAG12
k141_2007843_5	Viruses	HOT_MAG12
k141_2007843_6	Viruses	HOT_MAG12
k141_2007843_7	Viruses	HOT_MAG12
k141_2007843_8	Viruses	HOT_MAG12
k141_1376289_1	no_hit	HOT_MAG12
k141_1376289_2	Bacteria	HOT_MAG12
k141_1376289_3	no_hit	HOT_MAG12
k141_1376289_4	no_hit	HOT_MAG12
k141_1376289_5	no_hit	HOT_MAG12
k141_1376289_6	no_hit	HOT_MAG12
k141_1376289_7	Bacteria	HOT_MAG12
k141_1376289_8	Bacteria	HOT_MAG12
k141_1376289_9	no_hit	HOT_MAG12
k141_1376289_10	Bacteria	HOT_MAG12
k141_1376289_11	no_hit	HOT_MAG12
k141_1892794_1	no_hit	HOT_MAG12
k141_1892794_2	no_hit	HOT_MAG12
k141_1892794_3	Viruses	HOT_MAG12
k141_1892794_4	Viruses	HOT_MAG12
k141_1892794_5	no_hit	HOT_MAG12
k141_1892794_6	Viruses	HOT_MAG12
k141_1892794_7	Viruses	HOT_MAG12
k141_1892794_8	Viruses	HOT_MAG12
k141_1892794_9	Viruses	HOT_MAG12
k141_2541670_1	no_hit	HOT_MAG12
k141_2541670_2	Viruses	HOT_MAG12
k141_2541670_3	Viruses	HOT_MAG12
k141_2541670_4	Viruses	HOT_MAG12
k141_2541670_5	Eukaryota	HOT_MAG12
k141_2541670_6	Viruses	HOT_MAG12
k141_2541670_7	Viruses	HOT_MAG12
k141_2541670_8	no_hit	HOT_MAG12
k141_2541670_9	Viruses	HOT_MAG12
k141_2541670_10	Viruses	HOT_MAG12
k141_1278352_1	Viruses	HOT_MAG12
k141_1278352_2	Viruses	HOT_MAG12
k141_1278352_3	Viruses	HOT_MAG12
k141_1278352_4	Viruses	HOT_MAG12
k141_1278352_5	Viruses	HOT_MAG12
k141_1278352_6	Viruses	HOT_MAG12
k141_1278352_7	Viruses	HOT_MAG12
k141_1278352_8	Viruses	HOT_MAG12
k141_1278352_9	Viruses	HOT_MAG12
k141_376622_1	Viruses	HOT_MAG12
k141_376622_2	Viruses	HOT_MAG12
k141_376622_3	Viruses	HOT_MAG12
k141_376622_4	Viruses	HOT_MAG12
k141_376622_5	Viruses	HOT_MAG12
k141_376622_6	Viruses	HOT_MAG12
k141_376622_7	Viruses	HOT_MAG12
k141_376622_8	Viruses	HOT_MAG12
k141_376622_9	Viruses	HOT_MAG12
k141_376622_10	Viruses	HOT_MAG12
k141_376622_11	Viruses	HOT_MAG12
k141_2703606_1	no_hit	HOT_MAG13
k141_2703606_2	no_hit	HOT_MAG13
k141_2703606_3	Viruses	HOT_MAG13
k141_2703606_4	Viruses	HOT_MAG13
k141_2703606_5	no_hit	HOT_MAG13
k141_2703606_6	no_hit	HOT_MAG13
k141_2703606_7	Viruses	HOT_MAG13
k141_2703606_8	Viruses	HOT_MAG13
k141_2703606_9	Viruses	HOT_MAG13
k141_2703606_10	no_hit	HOT_MAG13
k141_2703606_11	no_hit	HOT_MAG13
k141_2703606_12	Viruses	HOT_MAG13
k141_2703606_13	no_hit	HOT_MAG13
k141_2703606_14	no_hit	HOT_MAG13
k141_393184_1	Viruses	HOT_MAG13
k141_393184_2	Viruses	HOT_MAG13
k141_393184_3	Viruses	HOT_MAG13
k141_393184_4	Viruses	HOT_MAG13
k141_393184_5	Viruses	HOT_MAG13
k141_393184_6	Viruses	HOT_MAG13
k141_393184_7	Viruses	HOT_MAG13
k141_393184_8	Viruses	HOT_MAG13
k141_393184_9	no_hit	HOT_MAG13
k141_393184_10	Viruses	HOT_MAG13
k141_393184_11	Viruses	HOT_MAG13
k141_393184_12	Viruses	HOT_MAG13
k141_393184_13	Viruses	HOT_MAG13
k141_393184_14	Viruses	HOT_MAG13
k141_393184_15	Viruses	HOT_MAG13
k141_393184_16	Viruses	HOT_MAG13
k141_393184_17	Viruses	HOT_MAG13
k141_393184_18	Viruses	HOT_MAG13
k141_393184_19	Viruses	HOT_MAG13
k141_393184_20	no_hit	HOT_MAG13
k141_393184_21	no_hit	HOT_MAG13
k141_393184_22	no_hit	HOT_MAG13
k141_393184_23	Viruses	HOT_MAG13
k141_393184_24	Viruses	HOT_MAG13
k141_393184_25	Viruses	HOT_MAG13
k141_393184_26	Viruses	HOT_MAG13
k141_393184_27	Viruses	HOT_MAG13
k141_393184_28	no_hit	HOT_MAG13
k141_393184_29	no_hit	HOT_MAG13
k141_393184_30	Viruses	HOT_MAG13
k141_393184_31	Viruses	HOT_MAG13
k141_393184_32	Viruses	HOT_MAG13
k141_393184_33	Viruses	HOT_MAG13
k141_393184_34	Viruses	HOT_MAG13
k141_393184_35	Viruses	HOT_MAG13
k141_393184_36	Viruses	HOT_MAG13
k141_393184_37	Viruses	HOT_MAG13
k141_393184_38	Viruses	HOT_MAG13
k141_393184_39	no_hit	HOT_MAG13
k141_393184_40	Viruses	HOT_MAG13
k141_393184_41	Viruses	HOT_MAG13
k141_393184_42	Viruses	HOT_MAG13
k141_393184_43	Viruses	HOT_MAG13
k141_393184_44	Viruses	HOT_MAG13
k141_393184_45	no_hit	HOT_MAG13
k141_393184_46	Viruses	HOT_MAG13
k141_393184_47	Viruses	HOT_MAG13
k141_393184_48	Viruses	HOT_MAG13
k141_393184_49	no_hit	HOT_MAG13
k141_393184_50	Viruses	HOT_MAG13
k141_393184_51	Viruses	HOT_MAG13
k141_393184_52	Viruses	HOT_MAG13
k141_393184_53	no_hit	HOT_MAG13
k141_393184_54	Viruses	HOT_MAG13
k141_393184_55	no_hit	HOT_MAG13
k141_393184_56	no_hit	HOT_MAG13
k141_393184_57	Viruses	HOT_MAG13
k141_393184_58	Viruses	HOT_MAG13
k141_393184_59	no_hit	HOT_MAG13
k141_393184_60	no_hit	HOT_MAG13
k141_393184_61	no_hit	HOT_MAG13
k141_393184_62	no_hit	HOT_MAG13
k141_393184_63	Eukaryota	HOT_MAG13
k141_393184_64	Viruses	HOT_MAG13
k141_393184_65	no_hit	HOT_MAG13
k141_393184_66	no_hit	HOT_MAG13
k141_393184_67	Bacteria	HOT_MAG13
k141_393184_68	no_hit	HOT_MAG13
k141_393184_69	no_hit	HOT_MAG13
k141_393184_70	no_hit	HOT_MAG13
k141_393184_71	Viruses	HOT_MAG13
k141_393184_72	Viruses	HOT_MAG13
k141_393184_73	no_hit	HOT_MAG13
k141_393184_74	Viruses	HOT_MAG13
k141_393184_75	no_hit	HOT_MAG13
k141_393184_76	Viruses	HOT_MAG13
k141_2084286_1	Viruses	HOT_MAG13
k141_2084286_2	Viruses	HOT_MAG13
k141_2084286_3	Viruses	HOT_MAG13
k141_2084286_4	Viruses	HOT_MAG13
k141_2084286_5	Viruses	HOT_MAG13
k141_2084286_6	Viruses	HOT_MAG13
k141_2084286_7	Viruses	HOT_MAG13
k141_2084286_8	Viruses	HOT_MAG13
k141_2084286_9	Viruses	HOT_MAG13
k141_2084286_10	Viruses	HOT_MAG13
k141_2084286_11	Viruses	HOT_MAG13
k141_2084286_12	Viruses	HOT_MAG13
k141_2084286_13	Viruses	HOT_MAG13
k141_2084286_14	Viruses	HOT_MAG13
k141_2084286_15	Viruses	HOT_MAG13
k141_2084286_16	Viruses	HOT_MAG13
k141_2084286_17	Viruses	HOT_MAG13
k141_2084286_18	Viruses	HOT_MAG13
k141_2084286_19	Viruses	HOT_MAG13
k141_2084286_20	Viruses	HOT_MAG13
k141_2084286_21	Viruses	HOT_MAG13
k141_2084286_22	Viruses	HOT_MAG13
k141_2084286_23	Viruses	HOT_MAG13
k141_2084286_24	Viruses	HOT_MAG13
k141_2084286_25	Viruses	HOT_MAG13
k141_2084286_26	Viruses	HOT_MAG13
k141_2084286_27	Viruses	HOT_MAG13
k141_2084286_28	Viruses	HOT_MAG13
k141_2084286_29	Viruses	HOT_MAG13
k141_2084286_30	no_hit	HOT_MAG13
k141_2084286_31	Viruses	HOT_MAG13
k141_2084286_32	Viruses	HOT_MAG13
k141_2084286_33	Viruses	HOT_MAG13
k141_2084286_34	no_hit	HOT_MAG13
k141_2084286_35	no_hit	HOT_MAG13
k141_2084286_36	no_hit	HOT_MAG13
k141_2084286_37	Viruses	HOT_MAG13
k141_2084286_38	Viruses	HOT_MAG13
k141_2084286_39	Viruses	HOT_MAG13
k141_2084286_40	Viruses	HOT_MAG13
k141_2084286_41	Viruses	HOT_MAG13
k141_2084286_42	Viruses	HOT_MAG13
k141_2084286_43	Viruses	HOT_MAG13
k141_2084286_44	Viruses	HOT_MAG13
k141_2084286_45	Viruses	HOT_MAG13
k141_2084286_46	Viruses	HOT_MAG13
k141_2084286_47	Viruses	HOT_MAG13
k141_2084286_48	Viruses	HOT_MAG13
k141_2084286_49	Viruses	HOT_MAG13
k141_2084286_50	Viruses	HOT_MAG13
k141_2084286_51	Viruses	HOT_MAG13
k141_2084286_52	Viruses	HOT_MAG13
k141_2084286_53	Viruses	HOT_MAG13
k141_2084286_54	Viruses	HOT_MAG13
k141_2084286_55	Viruses	HOT_MAG13
k141_2084286_56	Viruses	HOT_MAG13
k141_2084286_57	no_hit	HOT_MAG13
k141_2084286_58	Viruses	HOT_MAG13
k141_2084286_59	no_hit	HOT_MAG13
k141_2084286_60	Viruses	HOT_MAG13
k141_2084286_61	Viruses	HOT_MAG13
k141_2084286_62	Viruses	HOT_MAG13
k141_2084286_63	Viruses	HOT_MAG13
k141_2084286_64	Viruses	HOT_MAG13
k141_2084286_65	Viruses	HOT_MAG13
k141_2084286_66	Viruses	HOT_MAG13
k141_2084286_67	Viruses	HOT_MAG13
k141_2084286_68	Viruses	HOT_MAG13
k141_2084286_69	Viruses	HOT_MAG13
k141_2084286_70	Viruses	HOT_MAG13
k141_2084286_71	Viruses	HOT_MAG13
k141_2084286_72	Viruses	HOT_MAG13
k141_2084286_73	Viruses	HOT_MAG13
k141_2084286_74	Viruses	HOT_MAG13
k141_2084286_75	Viruses	HOT_MAG13
k141_2084286_76	Viruses	HOT_MAG13
k141_2084286_77	Viruses	HOT_MAG13
k141_2084286_78	Viruses	HOT_MAG13
k141_2084286_79	Viruses	HOT_MAG13
k141_2084286_80	Viruses	HOT_MAG13
k141_2084286_81	Viruses	HOT_MAG13
k141_2084286_82	Viruses	HOT_MAG13
k141_2084286_83	Viruses	HOT_MAG13
k141_2084286_84	Viruses	HOT_MAG13
k141_2084286_85	Viruses	HOT_MAG13
k141_2084286_86	Viruses	HOT_MAG13
k141_2084286_87	Viruses	HOT_MAG13
k141_2084286_88	Viruses	HOT_MAG13
k141_2084286_89	Viruses	HOT_MAG13
k141_2084286_90	Viruses	HOT_MAG13
k141_2084286_91	Viruses	HOT_MAG13
k141_2084286_92	Viruses	HOT_MAG13
k141_2084286_93	Viruses	HOT_MAG13
k141_2084286_94	Viruses	HOT_MAG13
k141_2084286_95	Viruses	HOT_MAG13
k141_2084286_96	Viruses	HOT_MAG13
k141_2084286_97	Viruses	HOT_MAG13
k141_2084286_98	Viruses	HOT_MAG13
k141_1852120_1	no_hit	HOT_MAG13
k141_1852120_2	Viruses	HOT_MAG13
k141_1852120_3	Viruses	HOT_MAG13
k141_1852120_4	no_hit	HOT_MAG13
k141_1852120_5	Viruses	HOT_MAG13
k141_1852120_6	Viruses	HOT_MAG13
k141_1852120_7	Viruses	HOT_MAG13
k141_1852120_8	Viruses	HOT_MAG13
k141_1852120_9	no_hit	HOT_MAG13
k141_1852120_10	Viruses	HOT_MAG13
k141_1852120_11	Viruses	HOT_MAG13
k141_1852120_12	Viruses	HOT_MAG13
k141_1852120_13	Viruses	HOT_MAG13
k141_1852120_14	Viruses	HOT_MAG13
k141_1852120_15	Viruses	HOT_MAG13
k141_1852120_16	Viruses	HOT_MAG13
k141_1852120_17	Viruses	HOT_MAG13
k141_1852120_18	Viruses	HOT_MAG13
k141_1852120_19	Viruses	HOT_MAG13
k141_1852120_20	Viruses	HOT_MAG13
k141_1852120_21	no_hit	HOT_MAG13
k141_3403809_1	no_hit	HOT_MAG13
k141_3403809_2	Viruses	HOT_MAG13
k141_3403809_3	Viruses	HOT_MAG13
k141_3403809_4	Viruses	HOT_MAG13
k141_3403809_5	Viruses	HOT_MAG13
k141_3403809_6	Viruses	HOT_MAG13
k141_3403809_7	Viruses	HOT_MAG13
k141_3403809_8	Viruses	HOT_MAG13
k141_3403809_9	Viruses	HOT_MAG13
k141_3403809_10	Viruses	HOT_MAG13
k141_3403809_11	Viruses	HOT_MAG13
k141_3403809_12	Viruses	HOT_MAG13
k141_3403809_13	Viruses	HOT_MAG13
k141_3403809_14	Viruses	HOT_MAG13
k141_3403809_15	Viruses	HOT_MAG13
k141_3403809_16	Viruses	HOT_MAG13
k141_3403809_17	Viruses	HOT_MAG13
k141_3403809_18	Viruses	HOT_MAG13
k141_3403809_19	no_hit	HOT_MAG13
k141_3403809_20	Viruses	HOT_MAG13
k141_3403809_21	no_hit	HOT_MAG13
k141_3403809_22	Viruses	HOT_MAG13
k141_3403809_23	Viruses	HOT_MAG13
k141_3403809_24	Viruses	HOT_MAG13
k141_3403809_25	Viruses	HOT_MAG13
k141_3403809_26	Viruses	HOT_MAG13
k141_3403809_27	Viruses	HOT_MAG13
k141_3403809_28	no_hit	HOT_MAG13
k141_3403809_29	Viruses	HOT_MAG13
k141_3403809_30	Viruses	HOT_MAG13
k141_3403809_31	Viruses	HOT_MAG13
k141_3403809_32	Viruses	HOT_MAG13
k141_3403809_33	Viruses	HOT_MAG13
k141_3403809_34	Viruses	HOT_MAG13
k141_3403809_35	Viruses	HOT_MAG13
k141_3403809_36	Viruses	HOT_MAG13
k141_3403809_37	Viruses	HOT_MAG13
k141_3403809_38	Viruses	HOT_MAG13
k141_3403809_39	no_hit	HOT_MAG13
k141_3403809_40	Viruses	HOT_MAG13
k141_3403809_41	Viruses	HOT_MAG13
k141_3403809_42	Viruses	HOT_MAG13
k141_3403809_43	Viruses	HOT_MAG13
k141_3403809_44	Viruses	HOT_MAG13
k141_3403809_45	Viruses	HOT_MAG13
k141_3403809_46	Viruses	HOT_MAG13
k141_3403809_47	Viruses	HOT_MAG13
k141_3403809_48	Viruses	HOT_MAG13
k141_3403809_49	Viruses	HOT_MAG13
k141_3403809_50	Viruses	HOT_MAG13
k141_3403809_51	Viruses	HOT_MAG13
k141_3403809_52	Viruses	HOT_MAG13
k141_3403809_53	Viruses	HOT_MAG13
k141_3403809_54	Viruses	HOT_MAG13
k141_3403809_55	Viruses	HOT_MAG13
k141_3403809_56	Viruses	HOT_MAG13
k141_3403809_57	Viruses	HOT_MAG13
k141_3403809_58	Viruses	HOT_MAG13
k141_3403809_59	Viruses	HOT_MAG13
k141_3403809_60	Viruses	HOT_MAG13
k141_3403809_61	Viruses	HOT_MAG13
k141_3403809_62	Viruses	HOT_MAG13
k141_3403809_63	Viruses	HOT_MAG13
k141_3403809_64	Viruses	HOT_MAG13
k141_3403809_65	Viruses	HOT_MAG13
k141_3403809_66	Viruses	HOT_MAG13
k141_3403809_67	Viruses	HOT_MAG13
k141_3403809_68	Viruses	HOT_MAG13
k141_3403809_69	Viruses	HOT_MAG13
k141_3403809_70	Viruses	HOT_MAG13
k141_3403809_71	Viruses	HOT_MAG13
k141_3403809_72	Viruses	HOT_MAG13
k141_3403809_73	Viruses	HOT_MAG13
k141_3403809_74	Viruses	HOT_MAG13
k141_3403809_75	Viruses	HOT_MAG13
k141_3403809_76	Viruses	HOT_MAG13
k141_3403809_77	Viruses	HOT_MAG13
k141_3403809_78	Viruses	HOT_MAG13
k141_3403809_79	Viruses	HOT_MAG13
k141_3403809_80	Viruses	HOT_MAG13
k141_3403809_81	Viruses	HOT_MAG13
k141_3403809_82	Viruses	HOT_MAG13
k141_3403809_83	Viruses	HOT_MAG13
k141_3403809_84	Viruses	HOT_MAG13
k141_3403809_85	Viruses	HOT_MAG13
k141_3403809_86	Viruses	HOT_MAG13
k141_3403809_87	Viruses	HOT_MAG13
k141_3403809_88	Viruses	HOT_MAG13
k141_3403809_89	Viruses	HOT_MAG13
k141_3403809_90	Viruses	HOT_MAG13
k141_3403809_91	Viruses	HOT_MAG13
k141_3403809_92	Viruses	HOT_MAG13
k141_3403809_93	Viruses	HOT_MAG13
k141_3403809_94	Viruses	HOT_MAG13
k141_3403809_95	Viruses	HOT_MAG13
k141_3403809_96	Viruses	HOT_MAG13
k141_3403809_97	Viruses	HOT_MAG13
k141_3403809_98	Viruses	HOT_MAG13
k141_3403809_99	Viruses	HOT_MAG13
k141_3403809_100	Viruses	HOT_MAG13
k141_3403809_101	Viruses	HOT_MAG13
k141_3403809_102	Viruses	HOT_MAG13
k141_3403809_103	Viruses	HOT_MAG13
k141_3403809_104	Viruses	HOT_MAG13
k141_3403809_105	Viruses	HOT_MAG13
k141_3403809_106	Viruses	HOT_MAG13
k141_3403809_107	Viruses	HOT_MAG13
k141_3403809_108	Viruses	HOT_MAG13
k141_3403809_109	Viruses	HOT_MAG13
k141_3403809_110	Viruses	HOT_MAG13
k141_3403809_111	Viruses	HOT_MAG13
k141_3403809_112	Viruses	HOT_MAG13
k141_3403809_113	Viruses	HOT_MAG13
k141_3403809_114	Viruses	HOT_MAG13
k141_3403809_115	Viruses	HOT_MAG13
k141_3403809_116	Viruses	HOT_MAG13
k141_3403809_117	Viruses	HOT_MAG13
k141_3403809_118	Viruses	HOT_MAG13
k141_3403809_119	no_hit	HOT_MAG13
k141_3403809_120	Viruses	HOT_MAG13
k141_3403809_121	Viruses	HOT_MAG13
k141_3403809_122	Viruses	HOT_MAG13
k141_3403809_123	Viruses	HOT_MAG13
k141_3403809_124	Viruses	HOT_MAG13
k141_3403809_125	Viruses	HOT_MAG13
k141_3403809_126	Viruses	HOT_MAG13
k141_3403809_127	Viruses	HOT_MAG13
k141_3403809_128	Viruses	HOT_MAG13
k141_3403809_129	Viruses	HOT_MAG13
k141_3403809_130	no_hit	HOT_MAG13
k141_3403809_131	Viruses	HOT_MAG13
k141_3403809_132	Viruses	HOT_MAG13
k141_3403809_133	Viruses	HOT_MAG13
k141_3403809_134	Viruses	HOT_MAG13
k141_3403809_135	Viruses	HOT_MAG13
k141_3403809_136	Viruses	HOT_MAG13
k141_3403809_137	Viruses	HOT_MAG13
k141_3403809_138	Viruses	HOT_MAG13
k141_3403809_139	Viruses	HOT_MAG13
k141_3403809_140	Viruses	HOT_MAG13
k141_3403809_141	Viruses	HOT_MAG13
k141_3403809_142	Viruses	HOT_MAG13
k141_3403809_143	Viruses	HOT_MAG13
k141_3403809_144	Viruses	HOT_MAG13
k141_3403809_145	Viruses	HOT_MAG13
k141_3403809_146	Viruses	HOT_MAG13
k141_3403809_147	Viruses	HOT_MAG13
k141_3403809_148	Viruses	HOT_MAG13
k141_3403809_149	Viruses	HOT_MAG13
k141_3403809_150	Viruses	HOT_MAG13
k141_3403809_151	Viruses	HOT_MAG13
k141_3403809_152	no_hit	HOT_MAG13
k141_3403809_153	Viruses	HOT_MAG13
k141_3403809_154	Viruses	HOT_MAG13
k141_3403809_155	Viruses	HOT_MAG13
k141_3403809_156	no_hit	HOT_MAG13
k141_1481839_1	Viruses	HOT_MAG13
k141_1481839_2	Viruses	HOT_MAG13
k141_1481839_3	Viruses	HOT_MAG13
k141_1481839_4	Viruses	HOT_MAG13
k141_1481839_5	Viruses	HOT_MAG13
k141_1481839_6	Viruses	HOT_MAG13
k141_1481839_7	Viruses	HOT_MAG13
k141_1481839_8	Viruses	HOT_MAG13
k141_1481839_9	Viruses	HOT_MAG13
k141_1481839_10	Viruses	HOT_MAG13
k141_2266072_1	no_hit	HOT_MAG13
k141_2266072_2	Viruses	HOT_MAG13
k141_2266072_3	Viruses	HOT_MAG13
k141_2266072_4	Viruses	HOT_MAG13
k141_2266072_5	no_hit	HOT_MAG13
k141_2266072_6	Viruses	HOT_MAG13
k141_2266072_7	Viruses	HOT_MAG13
k141_2266072_8	no_hit	HOT_MAG13
k141_2266072_9	Viruses	HOT_MAG13
k141_2266072_10	Viruses	HOT_MAG13
k141_2266072_11	Viruses	HOT_MAG13
k141_2266072_12	Viruses	HOT_MAG13
k141_2266072_13	Viruses	HOT_MAG13
k141_2266072_14	Viruses	HOT_MAG13
k141_2266072_15	Viruses	HOT_MAG13
k141_2266072_16	Viruses	HOT_MAG13
k141_2266072_17	Viruses	HOT_MAG13
k141_2266072_18	Viruses	HOT_MAG13
k141_2266072_19	Viruses	HOT_MAG13
k141_2266072_20	Viruses	HOT_MAG13
k141_2266072_21	Viruses	HOT_MAG13
k141_2266072_22	Viruses	HOT_MAG13
k141_2266072_23	no_hit	HOT_MAG13
k141_2266072_24	Viruses	HOT_MAG13
k141_2266072_25	Viruses	HOT_MAG13
k141_212992_1	Viruses	HOT_MAG13
k141_212992_2	Viruses	HOT_MAG13
k141_212992_3	Viruses	HOT_MAG13
k141_212992_4	Viruses	HOT_MAG13
k141_212992_5	Viruses	HOT_MAG13
k141_212992_6	Viruses	HOT_MAG13
k141_212992_7	Viruses	HOT_MAG13
k141_212992_8	Viruses	HOT_MAG13
k141_212992_9	Viruses	HOT_MAG13
k141_212992_10	no_hit	HOT_MAG13
k141_212992_11	Viruses	HOT_MAG13
k141_212992_12	Viruses	HOT_MAG13
k141_212992_13	Viruses	HOT_MAG13
k141_212992_14	Viruses	HOT_MAG13
k141_212992_15	Viruses	HOT_MAG13
k141_212992_16	Viruses	HOT_MAG13
k141_212992_17	Viruses	HOT_MAG13
k141_212992_18	Viruses	HOT_MAG13
k141_212992_19	Viruses	HOT_MAG13
k141_212992_20	Viruses	HOT_MAG13
k141_212992_21	Viruses	HOT_MAG13
k141_212992_22	Viruses	HOT_MAG13
k141_212992_23	Viruses	HOT_MAG13
k141_212992_24	Viruses	HOT_MAG13
k141_212992_25	Viruses	HOT_MAG13
k141_212992_26	Viruses	HOT_MAG13
k141_212992_27	Viruses	HOT_MAG13
k141_212992_28	Viruses	HOT_MAG13
k141_212992_29	Viruses	HOT_MAG13
k141_212992_30	Viruses	HOT_MAG13
k141_212992_31	Viruses	HOT_MAG13
k141_212992_32	Viruses	HOT_MAG13
k141_212992_33	Viruses	HOT_MAG13
k141_212992_34	Viruses	HOT_MAG13
k141_212992_35	Viruses	HOT_MAG13
k141_212992_36	Viruses	HOT_MAG13
k141_212992_37	Viruses	HOT_MAG13
k141_212992_38	Viruses	HOT_MAG13
k141_212992_39	Viruses	HOT_MAG13
k141_212992_40	Viruses	HOT_MAG13
k141_212992_41	Viruses	HOT_MAG13
k141_212992_42	Viruses	HOT_MAG13
k141_212992_43	Viruses	HOT_MAG13
k141_212992_44	Viruses	HOT_MAG13
k141_212992_45	Viruses	HOT_MAG13
k141_212992_46	Viruses	HOT_MAG13
k141_212992_47	Viruses	HOT_MAG13
k141_212992_48	Viruses	HOT_MAG13
k141_212992_49	Viruses	HOT_MAG13
k141_212992_50	Viruses	HOT_MAG13
k141_212992_51	Viruses	HOT_MAG13
k141_212992_52	no_hit	HOT_MAG13
k141_212992_53	no_hit	HOT_MAG13
k141_212992_54	no_hit	HOT_MAG13
k141_212992_55	Viruses	HOT_MAG13
k141_212992_56	Viruses	HOT_MAG13
k141_636951_1	Viruses	HOT_MAG13
k141_636951_2	Viruses	HOT_MAG13
k141_636951_3	Viruses	HOT_MAG13
k141_636951_4	Viruses	HOT_MAG13
k141_636951_5	no_hit	HOT_MAG13
k141_636951_6	Viruses	HOT_MAG13
k141_636951_7	Viruses	HOT_MAG13
k141_636951_8	no_hit	HOT_MAG13
k141_636951_9	Viruses	HOT_MAG13
k141_636951_10	Viruses	HOT_MAG13
k141_636951_11	no_hit	HOT_MAG13
k141_636951_12	Viruses	HOT_MAG13
k141_636951_13	Viruses	HOT_MAG13
k141_636951_14	Viruses	HOT_MAG13
k141_636951_15	Viruses	HOT_MAG13
k141_636951_16	no_hit	HOT_MAG13
k141_636951_17	Viruses	HOT_MAG13
k141_636951_18	Viruses	HOT_MAG13
k141_636951_19	Eukaryota	HOT_MAG13
k141_3733383_1	Viruses	HOT_MAG22
k141_3733383_2	no_hit	HOT_MAG22
k141_3733383_3	Viruses	HOT_MAG22
k141_3733383_4	Viruses	HOT_MAG22
k141_3733383_5	no_hit	HOT_MAG22
k141_3733383_6	no_hit	HOT_MAG22
k141_3733383_7	Bacteria	HOT_MAG22
k141_3733383_8	Viruses	HOT_MAG22
k141_3733383_9	no_hit	HOT_MAG22
k141_3733383_10	Eukaryota	HOT_MAG22
k141_3733383_11	Bacteria	HOT_MAG22
k141_3733383_12	Viruses	HOT_MAG22
k141_3733383_13	Viruses	HOT_MAG22
k141_3733383_14	no_hit	HOT_MAG22
k141_3733383_15	no_hit	HOT_MAG22
k141_3733383_16	Viruses	HOT_MAG22
k141_3733383_17	Viruses	HOT_MAG22
k141_3733383_18	no_hit	HOT_MAG22
k141_3733383_19	no_hit	HOT_MAG22
k141_3733383_20	no_hit	HOT_MAG22
k141_3733383_21	Viruses	HOT_MAG22
k141_3733383_22	Viruses	HOT_MAG22
k141_3733383_23	no_hit	HOT_MAG22
k141_3733383_24	Viruses	HOT_MAG22
k141_3733383_25	Bacteria	HOT_MAG22
k141_3733383_26	Viruses	HOT_MAG22
k141_3733383_27	Viruses	HOT_MAG22
k141_3733383_28	no_hit	HOT_MAG22
k141_3733383_29	Viruses	HOT_MAG22
k141_3733383_30	Eukaryota	HOT_MAG22
k141_3733383_31	no_hit	HOT_MAG22
k141_3733383_32	no_hit	HOT_MAG22
k141_3733383_33	Eukaryota	HOT_MAG22
k141_3733383_34	no_hit	HOT_MAG22
k141_3733383_35	no_hit	HOT_MAG22
k141_3733383_36	Viruses	HOT_MAG22
k141_3733383_37	no_hit	HOT_MAG22
k141_3733383_38	Viruses	HOT_MAG22
k141_3733383_39	no_hit	HOT_MAG22
k141_3733383_40	Viruses	HOT_MAG22
k141_3733383_41	Viruses	HOT_MAG22
k141_3733383_42	no_hit	HOT_MAG22
k141_3733383_43	Viruses	HOT_MAG22
k141_3733383_44	no_hit	HOT_MAG22
k141_3733383_45	no_hit	HOT_MAG22
k141_3733383_46	Viruses	HOT_MAG22
k141_3733383_47	no_hit	HOT_MAG22
k141_3733383_48	no_hit	HOT_MAG22
k141_655874_1	Viruses	HOT_MAG22
k141_655874_2	no_hit	HOT_MAG22
k141_655874_3	Bacteria	HOT_MAG22
k141_655874_4	Viruses	HOT_MAG22
k141_655874_5	no_hit	HOT_MAG22
k141_655874_6	Viruses	HOT_MAG22
k141_655874_7	no_hit	HOT_MAG22
k141_655874_8	no_hit	HOT_MAG22
k141_655874_9	no_hit	HOT_MAG22
k141_655874_10	Eukaryota	HOT_MAG22
k141_655874_11	Viruses	HOT_MAG22
k141_655874_12	Viruses	HOT_MAG22
k141_655874_13	Viruses	HOT_MAG22
k141_655874_14	Viruses	HOT_MAG22
k141_655874_15	Viruses	HOT_MAG22
k141_655874_16	Viruses	HOT_MAG22
k141_655874_17	Viruses	HOT_MAG22
k141_655874_18	Viruses	HOT_MAG22
k141_655874_19	Viruses	HOT_MAG22
k141_655874_20	no_hit	HOT_MAG22
k141_655874_21	no_hit	HOT_MAG22
k141_655874_22	Viruses	HOT_MAG22
k141_655874_23	no_hit	HOT_MAG22
k141_655874_24	no_hit	HOT_MAG22
k141_655874_25	no_hit	HOT_MAG22
k141_655874_26	no_hit	HOT_MAG22
k141_655874_27	unknown	HOT_MAG22
k141_656206_1	no_hit	HOT_MAG22
k141_656206_2	no_hit	HOT_MAG22
k141_656206_3	Viruses	HOT_MAG22
k141_656206_4	Viruses	HOT_MAG22
k141_656206_5	Viruses	HOT_MAG22
k141_656206_6	no_hit	HOT_MAG22
k141_656206_7	no_hit	HOT_MAG22
k141_656206_8	no_hit	HOT_MAG22
k141_656206_9	no_hit	HOT_MAG22
k141_656206_10	no_hit	HOT_MAG22
k141_656206_11	Viruses	HOT_MAG22
k141_656206_12	no_hit	HOT_MAG22
k141_656206_13	Viruses	HOT_MAG22
k141_656206_14	no_hit	HOT_MAG22
k141_656206_15	no_hit	HOT_MAG22
k141_656206_16	no_hit	HOT_MAG22
k141_656206_17	Viruses	HOT_MAG22
k141_656206_18	no_hit	HOT_MAG22
k141_656206_19	no_hit	HOT_MAG22
k141_656206_20	no_hit	HOT_MAG22
k141_656206_21	no_hit	HOT_MAG22
k141_656206_22	Viruses	HOT_MAG22
k141_656206_23	Viruses	HOT_MAG22
k141_656206_24	Viruses	HOT_MAG22
k141_656206_25	no_hit	HOT_MAG22
k141_656206_26	no_hit	HOT_MAG22
k141_656206_27	Viruses	HOT_MAG22
k141_656206_28	Viruses	HOT_MAG22
k141_656206_29	Viruses	HOT_MAG22
k141_656206_30	no_hit	HOT_MAG22
k141_656206_31	no_hit	HOT_MAG22
k141_656206_32	Viruses	HOT_MAG22
k141_656206_33	Bacteria	HOT_MAG22
k141_656206_34	no_hit	HOT_MAG22
k141_656206_35	Viruses	HOT_MAG22
k141_656206_36	no_hit	HOT_MAG22
k141_656206_37	Bacteria	HOT_MAG22
k141_656206_38	Viruses	HOT_MAG22
k141_656206_39	Viruses	HOT_MAG22
k141_656206_40	no_hit	HOT_MAG22
k141_656206_41	no_hit	HOT_MAG22
k141_656206_42	Viruses	HOT_MAG22
k141_656206_43	Viruses	HOT_MAG22
k141_656206_44	Viruses	HOT_MAG22
k141_656206_45	Bacteria	HOT_MAG22
k141_656206_46	Bacteria	HOT_MAG22
k141_656206_47	Viruses	HOT_MAG22
k141_656206_48	no_hit	HOT_MAG22
k141_656206_49	Viruses	HOT_MAG22
k141_656206_50	Viruses	HOT_MAG22
k141_656206_51	Viruses	HOT_MAG22
k141_656206_52	no_hit	HOT_MAG22
k141_656206_53	no_hit	HOT_MAG22
k141_656206_54	Viruses	HOT_MAG22
k141_656206_55	Eukaryota	HOT_MAG22
k141_656206_56	Viruses	HOT_MAG22
k141_656206_57	no_hit	HOT_MAG22
k141_656206_58	no_hit	HOT_MAG22
k141_656206_59	no_hit	HOT_MAG22
k141_656206_60	Viruses	HOT_MAG22
k141_656206_61	Viruses	HOT_MAG22
k141_656206_62	no_hit	HOT_MAG22
k141_656206_63	Viruses	HOT_MAG22
k141_656206_64	Eukaryota	HOT_MAG22
k141_656206_65	no_hit	HOT_MAG22
k141_656206_66	no_hit	HOT_MAG22
k141_656206_67	no_hit	HOT_MAG22
k141_656206_68	Eukaryota	HOT_MAG22
k141_656206_69	Viruses	HOT_MAG22
k141_656206_70	Viruses	HOT_MAG22
k141_656206_71	no_hit	HOT_MAG22
k141_656206_72	Bacteria	HOT_MAG22
k141_656206_73	no_hit	HOT_MAG22
k141_656206_74	no_hit	HOT_MAG22
k141_656206_75	Viruses	HOT_MAG22
k141_656206_76	Viruses	HOT_MAG22
k141_656206_77	no_hit	HOT_MAG22
k141_656206_78	no_hit	HOT_MAG22
k141_656206_79	Viruses	HOT_MAG22
k141_656206_80	Viruses	HOT_MAG22
k141_656206_81	no_hit	HOT_MAG22
k141_656206_82	Viruses	HOT_MAG22
k141_656206_83	Viruses	HOT_MAG22
k141_656206_84	no_hit	HOT_MAG22
k141_656206_85	no_hit	HOT_MAG22
k141_656206_86	no_hit	HOT_MAG22
k141_1336531_1	Viruses	HOT_MAG22
k141_1336531_2	Viruses	HOT_MAG22
k141_1336531_3	Eukaryota	HOT_MAG22
k141_1336531_4	Eukaryota	HOT_MAG22
k141_1336531_5	Viruses	HOT_MAG22
k141_1336531_6	Bacteria	HOT_MAG22
k141_1336531_7	no_hit	HOT_MAG22
k141_1336531_8	Eukaryota	HOT_MAG22
k141_3910473_1	Eukaryota	HOT_MAG22
k141_3910473_2	no_hit	HOT_MAG22
k141_3910473_3	no_hit	HOT_MAG22
k141_3910473_4	no_hit	HOT_MAG22
k141_3910473_5	no_hit	HOT_MAG22
k141_3910473_6	Viruses	HOT_MAG22
k141_3910473_7	Eukaryota	HOT_MAG22
k141_3910473_8	Viruses	HOT_MAG22
k141_3910473_9	no_hit	HOT_MAG22
k141_3910473_10	Viruses	HOT_MAG22
k141_3910473_11	Viruses	HOT_MAG22
k141_3910473_12	no_hit	HOT_MAG22
k141_3910473_13	Viruses	HOT_MAG22
k141_3910473_14	no_hit	HOT_MAG22
k141_3910473_15	no_hit	HOT_MAG22
k141_3910473_16	no_hit	HOT_MAG22
k141_3910473_17	no_hit	HOT_MAG22
k141_3910473_18	no_hit	HOT_MAG22
k141_3910473_19	Viruses	HOT_MAG22
k141_3910473_20	Viruses	HOT_MAG22
k141_3910473_21	no_hit	HOT_MAG22
k141_3910473_22	Eukaryota	HOT_MAG22
k141_3910473_23	Viruses	HOT_MAG22
k141_3910473_24	Viruses	HOT_MAG22
k141_3910473_25	Viruses	HOT_MAG22
[truncated: 2,245 more rows]

## Sheet: Homology_Search_Orders&Families
protein		hits					order			genome
k141_309863_1	ERX555961.17.dc.fa|contig_5098_42	98.57	3.1e-43	160	Viruses	Nucleocytoviricota	Algavirales	ERX555961.17.dc	ERX555961.17.dc	HOT_MAG20
k141_309863_2	GVMAG-M-3300024312-6.fna|Ga0255219_1000114_6	30.89	2.9e-29	138	Viruses	Nucleocytoviricota	Imitervirales	GVMAG-M-3300024312-6	GVMAG-M-3300024312-6	HOT_MAG20
k141_309863_3	ERX555987.30.dc.fa|contig_23574_4	89.76	4.3e-113	369	Viruses	Nucleocytoviricota	Algavirales	ERX555987.30.dc	ERX555987.30.dc	HOT_MAG20
k141_309863_4	GVMAG-M-3300027906-13.fna|Ga0209404_10000280_31	96.05	5.6e-185	583	Viruses	Nucleocytoviricota	Algavirales	GVMAG-M-3300027906-13	GVMAG-M-3300027906-13	HOT_MAG20
k141_309863_5	GVMAG-M-3300027906-13.fna|Ga0209404_10000280_33	94.38	8.5e-55	195	Viruses	Nucleocytoviricota	Algavirales	GVMAG-M-3300027906-13	GVMAG-M-3300027906-13	HOT_MAG20
k141_309863_6	GVMAG-M-3300027906-13.fna|Ga0209404_10000280_34	91.07	2.4e-30	122	Viruses	Nucleocytoviricota	Algavirales	GVMAG-M-3300027906-13	GVMAG-M-3300027906-13	HOT_MAG20
k141_309863_7	GVMAG-M-3300027906-13.fna|Ga0209404_10000280_36	99.15	5.5e-78	264	Viruses	Nucleocytoviricota	Algavirales	GVMAG-M-3300027906-13	GVMAG-M-3300027906-13	HOT_MAG20
k141_309863_8	GVMAG-M-3300027906-13.fna|Ga0209404_10000280_37	92.93	7e-122	396	Viruses	Nucleocytoviricota	Algavirales	GVMAG-M-3300027906-13	GVMAG-M-3300027906-13	HOT_MAG20
k141_309863_9	GVMAG-M-3300027906-13.fna|Ga0209404_10000280_38	95.38	1.2e-40	152	Viruses	Nucleocytoviricota	Algavirales	GVMAG-M-3300027906-13	GVMAG-M-3300027906-13	HOT_MAG20
k141_309863_10	ERX552283.12.dc.fa|contig_15910_2	100	1.5e-35	137	Viruses	Nucleocytoviricota	Algavirales	ERX552283.12.dc	ERX552283.12.dc	HOT_MAG20
k141_309863_11	GVMAG-M-3300027906-13.fna|Ga0209404_10000280_41	79.76	6.6e-39	149	Viruses	Nucleocytoviricota	Algavirales	GVMAG-M-3300027906-13	GVMAG-M-3300027906-13	HOT_MAG20
k141_309863_12	ERX552283.12.dc.fa|contig_15910_5	100	1.3e-238	742	Viruses	Nucleocytoviricota	Algavirales	ERX552283.12.dc	ERX552283.12.dc	HOT_MAG20
k141_309863_13	ERX552283.12.dc.fa|contig_15910_6	100	8.7e-155	491	Viruses	Nucleocytoviricota	Algavirales	ERX552283.12.dc	ERX552283.12.dc	HOT_MAG20
k141_309863_14	ERX552283.12.dc.fa|contig_15910_7	100	1.3e-176	558	Viruses	Nucleocytoviricota	Algavirales	ERX552283.12.dc	ERX552283.12.dc	HOT_MAG20
k141_309863_15	ERX552283.12.dc.fa|contig_15910_8	100	2.8e-101	333	Viruses	Nucleocytoviricota	Algavirales	ERX552283.12.dc	ERX552283.12.dc	HOT_MAG20
k141_309863_16	ERX552283.12.dc.fa|contig_15910_9	98.62	7.3e-204	640	Viruses	Nucleocytoviricota	Algavirales	ERX552283.12.dc	ERX552283.12.dc	HOT_MAG20
k141_309863_17	ERX552283.12.dc.fa|contig_15910_10	100	1.2e-90	301	Viruses	Nucleocytoviricota	Algavirales	ERX552283.12.dc	ERX552283.12.dc	HOT_MAG20
k141_309863_18	ERX552283.12.dc.fa|contig_15910_11	100	2.4e-227	709	Viruses	Nucleocytoviricota	Algavirales	ERX552283.12.dc	ERX552283.12.dc	HOT_MAG20
k141_309863_19	ERX552283.12.dc.fa|contig_15910_12	100	5.5e-45	165	Viruses	Nucleocytoviricota	Algavirales	ERX552283.12.dc	ERX552283.12.dc	HOT_MAG20
k141_309863_20	ERX552283.12.dc.fa|contig_15910_13	100	2.9e-118	383	Viruses	Nucleocytoviricota	Algavirales	ERX552283.12.dc	ERX552283.12.dc	HOT_MAG20
k141_309863_21	ERX552283.12.dc.fa|contig_15910_14	100	1.4e-168	533	Viruses	Nucleocytoviricota	Algavirales	ERX552283.12.dc	ERX552283.12.dc	HOT_MAG20
k141_309863_22	ERX552283.12.dc.fa|contig_15910_15	100	1.8e-94	312	Viruses	Nucleocytoviricota	Algavirales	ERX552283.12.dc	ERX552283.12.dc	HOT_MAG20
k141_309863_23	ERX552283.12.dc.fa|contig_15910_16	99.75	1.9e-297	918	Viruses	Nucleocytoviricota	Algavirales	ERX552283.12.dc	ERX552283.12.dc	HOT_MAG20
k141_309863_24	ERX552283.12.dc.fa|contig_15910_17	100	3.6e-240	747	Viruses	Nucleocytoviricota	Algavirales	ERX552283.12.dc	ERX552283.12.dc	HOT_MAG20
k141_309863_25	ERX552283.12.dc.fa|contig_15910_19	100	5.8e-49	177	Viruses	Nucleocytoviricota	Algavirales	ERX552283.12.dc	ERX552283.12.dc	HOT_MAG20
k141_309863_26	GVMAG-M-3300027906-13.fna|Ga0209404_10000280_57	98.63	1.1e-102	337	Viruses	Nucleocytoviricota	Algavirales	GVMAG-M-3300027906-13	GVMAG-M-3300027906-13	HOT_MAG20
k141_309863_27	GVMAG-S-1074264-73.fna|1074264_contig_1131_2	86.1	3e-277	865	Viruses	Nucleocytoviricota	Algavirales	GVMAG-S-1074264-73	GVMAG-S-1074264-73	HOT_MAG20
k141_309863_28	ERX556037.11.dc.fa|contig_238_30	85.42	0	1200	Viruses	Nucleocytoviricota	Algavirales	ERX556037.11.dc	ERX556037.11.dc	HOT_MAG20
k141_309863_29	GVMAG-M-3300027906-13.fna|Ga0209404_10000433_2	97.71	1.2e-197	619	Viruses	Nucleocytoviricota	Algavirales	GVMAG-M-3300027906-13	GVMAG-M-3300027906-13	HOT_MAG20
k141_309863_30	ERX552357.22.dc.fa|contig_3970_10	75	2.5e-45	168	Viruses	Nucleocytoviricota	Algavirales	ERX552357.22.dc	ERX552357.22.dc	HOT_MAG20
k141_309863_31	GVMAG-M-3300027906-13.fna|Ga0209404_10000433_5	96	1.2e-116	380	Viruses	Nucleocytoviricota	Algavirales	GVMAG-M-3300027906-13	GVMAG-M-3300027906-13	HOT_MAG20
k141_309863_32	GVMAG-M-3300027906-13.fna|Ga0209404_10000433_6	92.54	5.9e-86	288	Viruses	Nucleocytoviricota	Algavirales	GVMAG-M-3300027906-13	GVMAG-M-3300027906-13	HOT_MAG20
k141_309863_33	GVMAG-M-3300027906-13.fna|Ga0209404_10000433_7	99.3	2.1e-103	339	Viruses	Nucleocytoviricota	Algavirales	GVMAG-M-3300027906-13	GVMAG-M-3300027906-13	HOT_MAG20
k141_309863_34	GVMAG-M-3300027906-13.fna|Ga0209404_10000433_8	97.38	1.8e-256	796	Viruses	Nucleocytoviricota	Algavirales	GVMAG-M-3300027906-13	GVMAG-M-3300027906-13	HOT_MAG20
k141_309863_35	GVMAG-M-3300027906-13.fna|Ga0209404_10000433_9	95.28	9.7e-67	231	Viruses	Nucleocytoviricota	Algavirales	GVMAG-M-3300027906-13	GVMAG-M-3300027906-13	HOT_MAG20
k141_341107_1	ERX555961.17.dc.fa|contig_516_59	67.3	7e-59	214	Viruses	Nucleocytoviricota	Algavirales	ERX555961.17.dc	ERX555961.17.dc	HOT_MAG20
k141_341107_2	GVMAG-M-3300027906-13.fna|Ga0209404_10000800_1	93.69	3.1e-66	230	Viruses	Nucleocytoviricota	Algavirales	GVMAG-M-3300027906-13	GVMAG-M-3300027906-13	HOT_MAG20
k141_341107_3	GVMAG-M-3300027906-13.fna|Ga0209404_10000800_2	95.35	0	1470	Viruses	Nucleocytoviricota	Algavirales	GVMAG-M-3300027906-13	GVMAG-M-3300027906-13	HOT_MAG20
k141_341107_4	GVMAG-M-3300027906-13.fna|Ga0209404_10000800_3	92.07	0	1540	Viruses	Nucleocytoviricota	Algavirales	GVMAG-M-3300027906-13	GVMAG-M-3300027906-13	HOT_MAG20
k141_341107_5	ERX556075.42.dc.fa|contig_16247_17	100	2.7e-88	294	Viruses	Nucleocytoviricota	Algavirales	ERX556075.42.dc	ERX556075.42.dc	HOT_MAG20
k141_341107_6	ERX556075.42.dc.fa|contig_16247_18	100	1.2e-93	310	Viruses	Nucleocytoviricota	Algavirales	ERX556075.42.dc	ERX556075.42.dc	HOT_MAG20
k141_341107_7	ERX556075.42.dc.fa|contig_16247_19	99.51	2.8e-153	487	Viruses	Nucleocytoviricota	Algavirales	ERX556075.42.dc	ERX556075.42.dc	HOT_MAG20
k141_341107_8	GVMAG-M-3300027906-13.fna|Ga0209404_10000800_7	91.82	8.2e-187	589	Viruses	Nucleocytoviricota	Algavirales	GVMAG-M-3300027906-13	GVMAG-M-3300027906-13	HOT_MAG20
k141_341107_9	ERX552283.12.dc.fa|contig_1094_2	100	6.4e-255	789	Viruses	Nucleocytoviricota	Algavirales	ERX552283.12.dc	ERX552283.12.dc	HOT_MAG20
k141_341107_10	ERX552283.12.dc.fa|contig_1094_3	100	7.9e-159	504	Viruses	Nucleocytoviricota	Algavirales	ERX552283.12.dc	ERX552283.12.dc	HOT_MAG20
k141_341107_11	GVMAG-M-3300027906-13.fna|Ga0209404_10000800_10	97.15	9e-180	567	Viruses	Nucleocytoviricota	Algavirales	GVMAG-M-3300027906-13	GVMAG-M-3300027906-13	HOT_MAG20
k141_341107_12	ERX552283.12.dc.fa|contig_1094_6	99.68	3.1e-235	732	Viruses	Nucleocytoviricota	Algavirales	ERX552283.12.dc	ERX552283.12.dc	HOT_MAG20
k141_341107_13	ERX552283.12.dc.fa|contig_1094_7	100	4e-127	410	Viruses	Nucleocytoviricota	Algavirales	ERX552283.12.dc	ERX552283.12.dc	HOT_MAG20
k141_341107_14	GVMAG-M-3300027906-13.fna|Ga0209404_10000800_13	97.16	2.7e-288	891	Viruses	Nucleocytoviricota	Algavirales	GVMAG-M-3300027906-13	GVMAG-M-3300027906-13	HOT_MAG20
k141_341107_15	ERX552283.12.dc.fa|contig_1094_9	100	3.6e-155	493	Viruses	Nucleocytoviricota	Algavirales	ERX552283.12.dc	ERX552283.12.dc	HOT_MAG20
k141_341107_16	ERX552283.12.dc.fa|contig_1094_10	100	2.2e-164	521	Viruses	Nucleocytoviricota	Algavirales	ERX552283.12.dc	ERX552283.12.dc	HOT_MAG20
k141_341107_17	ERX552283.12.dc.fa|contig_1094_11	98	0	1020	Viruses	Nucleocytoviricota	Algavirales	ERX552283.12.dc	ERX552283.12.dc	HOT_MAG20
k141_341107_18	ERX552283.12.dc.fa|contig_1094_12	100	6.9e-69	236	Viruses	Nucleocytoviricota	Algavirales	ERX552283.12.dc	ERX552283.12.dc	HOT_MAG20
k141_341107_19	ERX552283.12.dc.fa|contig_1094_13	100	3.5e-39	148	Viruses	Nucleocytoviricota	Algavirales	ERX552283.12.dc	ERX552283.12.dc	HOT_MAG20
k141_341107_20	GVMAG-M-3300027906-13.fna|Ga0209404_10000800_19	96.15	3.6e-174	550	Viruses	Nucleocytoviricota	Algavirales	GVMAG-M-3300027906-13	GVMAG-M-3300027906-13	HOT_MAG20
k141_341107_21	ERX552283.12.dc.fa|contig_1094_15	100	1.7e-82	276	Viruses	Nucleocytoviricota	Algavirales	ERX552283.12.dc	ERX552283.12.dc	HOT_MAG20
k141_341107_22	GVMAG-M-3300027906-13.fna|Ga0209404_10000800_21	85.38	1.5e-128	418	Viruses	Nucleocytoviricota	Algavirales	GVMAG-M-3300027906-13	GVMAG-M-3300027906-13	HOT_MAG20
k141_341107_23	GVMAG-M-3300027906-13.fna|Ga0209404_10000800_22	97.44	1.5e-50	182	Viruses	Nucleocytoviricota	Algavirales	GVMAG-M-3300027906-13	GVMAG-M-3300027906-13	HOT_MAG20
k141_233835_1	ERX552357.22.dc.fa|contig_133_8	100	1.1e-29	120	Viruses	Nucleocytoviricota	Algavirales	ERX552357.22.dc	ERX552357.22.dc	HOT_MAG20
k141_233835_3	GVMAG-M-3300027906-13.fna|Ga0209404_10000455_3	98.73	1.4e-49	179	Viruses	Nucleocytoviricota	Algavirales	GVMAG-M-3300027906-13	GVMAG-M-3300027906-13	HOT_MAG20
k141_233835_4	GVMAG-M-3300022925-12.fna|Ga0255773_10000128_15	93.18	4.8e-59	207	Viruses	Nucleocytoviricota	Algavirales	GVMAG-M-3300022925-12	GVMAG-M-3300022925-12	HOT_MAG20
k141_233835_5	GVMAG-M-3300027906-13.fna|Ga0209404_10000455_2	80.15	2.6e-144	467	Viruses	Nucleocytoviricota	Algavirales	GVMAG-M-3300027906-13	GVMAG-M-3300027906-13	HOT_MAG20
k141_233835_6	YP_004061442.1	95.27	8.1e-124	400	Viruses	no_tax	Phycodnaviridae	Prasinovirus	Bathycoccus sp. RCC1105 virus BpV	HOT_MAG20
k141_233835_7	GVMAG-S-ERX555927-67.fna|ERX555927_contig_26_99	89.89	0	1310	Viruses	Nucleocytoviricota	Algavirales	GVMAG-S-ERX555927-67	GVMAG-S-ERX555927-67	HOT_MAG20
k141_233835_8	GVMAG-S-1074264-73.fna|1074264_contig_1584_11	55.74	2e-61	224	Viruses	Nucleocytoviricota	Algavirales	GVMAG-S-1074264-73	GVMAG-S-1074264-73	HOT_MAG20
k141_233835_9	GVMAG-S-1074264-73.fna|1074264_contig_1584_10	63.16	4.9e-101	346	Viruses	Nucleocytoviricota	Algavirales	GVMAG-S-1074264-73	GVMAG-S-1074264-73	HOT_MAG20
k141_233835_10	SRX802143.75.dc.fa|contig_9259_32	92.92	5.2e-314	969	Viruses	Nucleocytoviricota	Algavirales	SRX802143.75.dc	SRX802143.75.dc	HOT_MAG20
k141_32998_1	GVMAG-M-3300022925-12.fna|Ga0255773_10002188_14	100	3.4e-196	615	Viruses	Nucleocytoviricota	Algavirales	GVMAG-M-3300022925-12	GVMAG-M-3300022925-12	HOT_MAG20
k141_32998_2	GVMAG-M-3300027906-13.fna|Ga0209404_10000300_33	99.42	1.2e-124	402	Viruses	Nucleocytoviricota	Algavirales	GVMAG-M-3300027906-13	GVMAG-M-3300027906-13	HOT_MAG20
k141_32998_3	GVMAG-M-3300027906-13.fna|Ga0209404_10000300_34	99.42	3.2e-121	393	Viruses	Nucleocytoviricota	Algavirales	GVMAG-M-3300027906-13	GVMAG-M-3300027906-13	HOT_MAG20
k141_32998_4	GVMAG-M-3300027906-13.fna|Ga0209404_10000300_35	97.83	1.2e-138	443	Viruses	Nucleocytoviricota	Algavirales	GVMAG-M-3300027906-13	GVMAG-M-3300027906-13	HOT_MAG20
k141_32998_5	GVMAG-M-3300027906-13.fna|Ga0209404_10000300_36	100	1e-38	147	Viruses	Nucleocytoviricota	Algavirales	GVMAG-M-3300027906-13	GVMAG-M-3300027906-13	HOT_MAG20
k141_32998_6	GVMAG-M-3300027906-13.fna|Ga0209404_10000300_37	100	3.4e-19	88.5	Viruses	Nucleocytoviricota	Algavirales	GVMAG-M-3300027906-13	GVMAG-M-3300027906-13	HOT_MAG20
k141_32998_7	GVMAG-M-3300027906-13.fna|Ga0209404_10000300_38	95.08	2.4e-86	288	Viruses	Nucleocytoviricota	Algavirales	GVMAG-M-3300027906-13	GVMAG-M-3300027906-13	HOT_MAG20
k141_32998_8	GVMAG-M-3300027906-13.fna|Ga0209404_10000300_40	93.51	8.8e-102	335	Viruses	Nucleocytoviricota	Algavirales	GVMAG-M-3300027906-13	GVMAG-M-3300027906-13	HOT_MAG20
k141_32998_9	ERX556037.11.dc.fa|contig_2014_2	91.45	1.5e-74	254	Viruses	Nucleocytoviricota	Algavirales	ERX556037.11.dc	ERX556037.11.dc	HOT_MAG20
k141_32998_10	GVMAG-M-3300027906-13.fna|Ga0209404_10000300_42	96.54	1.9e-223	699	Viruses	Nucleocytoviricota	Algavirales	GVMAG-M-3300027906-13	GVMAG-M-3300027906-13	HOT_MAG20
k141_32998_11	GVMAG-M-3300022925-12.fna|Ga0255773_10002188_25	96.77	4.7e-35	136	Viruses	Nucleocytoviricota	Algavirales	GVMAG-M-3300022925-12	GVMAG-M-3300022925-12	HOT_MAG20
k141_32998_12	GVMAG-M-3300027906-13.fna|Ga0209404_10000300_44	87.33	9.5e-245	764	Viruses	Nucleocytoviricota	Algavirales	GVMAG-M-3300027906-13	GVMAG-M-3300027906-13	HOT_MAG20
k141_32998_13	GVMAG-M-3300027906-13.fna|Ga0209404_10000300_45	99.48	1.2e-136	438	Viruses	Nucleocytoviricota	Algavirales	GVMAG-M-3300027906-13	GVMAG-M-3300027906-13	HOT_MAG20
k141_32998_14	ERX555987.30.dc.fa|contig_5230_3	96.67	5.8e-34	133	Viruses	Nucleocytoviricota	Algavirales	ERX555987.30.dc	ERX555987.30.dc	HOT_MAG20
k141_32998_15	ERX556075.42.dc.fa|contig_8567_2	100	2.9e-12	67.7	Viruses	Nucleocytoviricota	Algavirales	ERX556075.42.dc	ERX556075.42.dc	HOT_MAG20
k141_453337_1	GVMAG-M-3300023087-13.fna|Ga0255774_10000696_34	77.42	1.7e-43	164	Viruses	Nucleocytoviricota	Algavirales	GVMAG-M-3300023087-13	GVMAG-M-3300023087-13	HOT_MAG20
k141_453337_2	ERX556037.11.dc.fa|contig_4560_48	87.19	1.3e-161	515	Viruses	Nucleocytoviricota	Algavirales	ERX556037.11.dc	ERX556037.11.dc	HOT_MAG20
k141_453337_3	GVMAG-M-3300027906-13.fna|Ga0209404_10000455_20	96.04	1.7e-281	871	Viruses	Nucleocytoviricota	Algavirales	GVMAG-M-3300027906-13	GVMAG-M-3300027906-13	HOT_MAG20
k141_453337_4	GVMAG-M-3300027906-13.fna|Ga0209404_10000455_19	93.7	0	1030	Viruses	Nucleocytoviricota	Algavirales	GVMAG-M-3300027906-13	GVMAG-M-3300027906-13	HOT_MAG20
k141_453337_5	GVMAG-M-3300027906-13.fna|Ga0209404_10000455_18	87.85	2.2e-62	218	Viruses	Nucleocytoviricota	Algavirales	GVMAG-M-3300027906-13	GVMAG-M-3300027906-13	HOT_MAG20
k141_453337_6	ERX555987.30.dc.fa|contig_7589_25	92.54	9.2e-137	440	Viruses	Nucleocytoviricota	Algavirales	ERX555987.30.dc	ERX555987.30.dc	HOT_MAG20
k141_453337_7	GVMAG-S-ERX555927-67.fna|ERX555927_contig_26_87	89.22	1.6e-104	344	Viruses	Nucleocytoviricota	Algavirales	GVMAG-S-ERX555927-67	GVMAG-S-ERX555927-67	HOT_MAG20
k141_453337_8	GVMAG-M-3300027906-13.fna|Ga0209404_10000455_15	84.14	1.7e-89	299	Viruses	Nucleocytoviricota	Algavirales	GVMAG-M-3300027906-13	GVMAG-M-3300027906-13	HOT_MAG20
k141_453337_9	GVMAG-M-3300027906-13.fna|Ga0209404_10000455_14	93.1	1.2e-55	197	Viruses	Nucleocytoviricota	Algavirales	GVMAG-M-3300027906-13	GVMAG-M-3300027906-13	HOT_MAG20
k141_453337_10	GVMAG-M-3300027906-13.fna|Ga0209404_10000455_13	89.47	1.5e-81	276	Viruses	Nucleocytoviricota	Algavirales	GVMAG-M-3300027906-13	GVMAG-M-3300027906-13	HOT_MAG20
k141_453337_11	GVMAG-M-3300022925-12.fna|Ga0255773_10000128_24	95.71	3.8e-42	157	Viruses	Nucleocytoviricota	Algavirales	GVMAG-M-3300022925-12	GVMAG-M-3300022925-12	HOT_MAG20
k141_453337_12	GVMAG-M-3300027906-13.fna|Ga0209404_10000455_12	89.6	4.2e-118	384	Viruses	Nucleocytoviricota	Algavirales	GVMAG-M-3300027906-13	GVMAG-M-3300027906-13	HOT_MAG20
k141_453337_13	GVMAG-M-3300027906-13.fna|Ga0209404_10000455_11	81.15	5.3e-69	239	Viruses	Nucleocytoviricota	Algavirales	GVMAG-M-3300027906-13	GVMAG-M-3300027906-13	HOT_MAG20
k141_453337_14	GVMAG-M-3300027906-13.fna|Ga0209404_10000455_10	93.58	1e-67	234	Viruses	Nucleocytoviricota	Algavirales	GVMAG-M-3300027906-13	GVMAG-M-3300027906-13	HOT_MAG20
k141_453337_15	GVMAG-M-3300027906-13.fna|Ga0209404_10000455_9	100	2.8e-19	88.5	Viruses	Nucleocytoviricota	Algavirales	GVMAG-M-3300027906-13	GVMAG-M-3300027906-13	HOT_MAG20
k141_453337_16	GVMAG-M-3300027906-13.fna|Ga0209404_10000455_8	94.52	9.7e-44	162	Viruses	Nucleocytoviricota	Algavirales	GVMAG-M-3300027906-13	GVMAG-M-3300027906-13	HOT_MAG20
k141_453337_17	GVMAG-M-3300027906-13.fna|Ga0209404_10000455_7	89.74	2.9e-14	74.3	Viruses	Nucleocytoviricota	Algavirales	GVMAG-M-3300027906-13	GVMAG-M-3300027906-13	HOT_MAG20
k141_422955_1	ERX556037.11.dc.fa|contig_4560_17	89.42	6.4e-176	559	Viruses	Nucleocytoviricota	Algavirales	ERX556037.11.dc	ERX556037.11.dc	HOT_MAG20
k141_422955_2	GVMAG-M-3300027906-13.fna|Ga0209404_10000433_27	93.64	1.8e-225	706	Viruses	Nucleocytoviricota	Algavirales	GVMAG-M-3300027906-13	GVMAG-M-3300027906-13	HOT_MAG20
k141_422955_3	GVMAG-M-3300027906-13.fna|Ga0209404_10000433_26	95.89	7.3e-47	171	Viruses	Nucleocytoviricota	Algavirales	GVMAG-M-3300027906-13	GVMAG-M-3300027906-13	HOT_MAG20
k141_422955_4	GVMAG-M-3300027906-13.fna|Ga0209404_10000433_25	92.13	3.3e-51	185	Viruses	Nucleocytoviricota	Algavirales	GVMAG-M-3300027906-13	GVMAG-M-3300027906-13	HOT_MAG20
k141_422955_5	GVMAG-M-3300027906-13.fna|Ga0209404_10000433_24	98.87	4.7e-128	412	Viruses	Nucleocytoviricota	Algavirales	GVMAG-M-3300027906-13	GVMAG-M-3300027906-13	HOT_MAG20
k141_422955_6	GVMAG-M-3300027906-13.fna|Ga0209404_10000433_23	100	2.8e-46	169	Viruses	Nucleocytoviricota	Algavirales	GVMAG-M-3300027906-13	GVMAG-M-3300027906-13	HOT_MAG20
k141_422955_7	GVMAG-M-3300027906-13.fna|Ga0209404_10000433_22	91.95	0	1040	Viruses	Nucleocytoviricota	Algavirales	GVMAG-M-3300027906-13	GVMAG-M-3300027906-13	HOT_MAG20
k141_422955_8	GVMAG-M-3300027906-13.fna|Ga0209404_10000433_21	86.46	5.1e-51	185	Viruses	Nucleocytoviricota	Algavirales	GVMAG-M-3300027906-13	GVMAG-M-3300027906-13	HOT_MAG20
k141_422955_9	GVMAG-M-3300027906-13.fna|Ga0209404_10000433_20	92.39	6.1e-54	193	Viruses	Nucleocytoviricota	Algavirales	GVMAG-M-3300027906-13	GVMAG-M-3300027906-13	HOT_MAG20
k141_422955_10	GVMAG-M-3300027906-13.fna|Ga0209404_10000433_19	93.94	7e-59	208	Viruses	Nucleocytoviricota	Algavirales	GVMAG-M-3300027906-13	GVMAG-M-3300027906-13	HOT_MAG20
k141_422955_11	GVMAG-M-3300027906-13.fna|Ga0209404_10000433_18	96.27	5.3e-168	533	Viruses	Nucleocytoviricota	Algavirales	GVMAG-M-3300027906-13	GVMAG-M-3300027906-13	HOT_MAG20
k141_422955_12	GVMAG-M-3300027906-13.fna|Ga0209404_10000433_17	98.54	9e-255	791	Viruses	Nucleocytoviricota	Algavirales	GVMAG-M-3300027906-13	GVMAG-M-3300027906-13	HOT_MAG20
k141_422955_13	GVMAG-M-3300027906-13.fna|Ga0209404_10000433_16	100	4.4e-94	310	Viruses	Nucleocytoviricota	Algavirales	GVMAG-M-3300027906-13	GVMAG-M-3300027906-13	HOT_MAG20
k141_422955_14	GVMAG-M-3300027906-13.fna|Ga0209404_10000433_15	35.11	2.6e-11	74.3	Viruses	Nucleocytoviricota	Algavirales	GVMAG-M-3300027906-13	GVMAG-M-3300027906-13	HOT_MAG20
k141_422955_16	GVMAG-M-3300027906-13.fna|Ga0209404_10000433_13	97.75	6.1e-60	209	Viruses	Nucleocytoviricota	Algavirales	GVMAG-M-3300027906-13	GVMAG-M-3300027906-13	HOT_MAG20
k141_176056_1	GVMAG-M-3300022925-12.fna|Ga0255773_10002188_13	100	2.1e-91	303	Viruses	Nucleocytoviricota	Algavirales	GVMAG-M-3300022925-12	GVMAG-M-3300022925-12	HOT_MAG20
k141_176056_2	GVMAG-M-3300027906-13.fna|Ga0209404_10000300_30	95.11	7.6e-265	822	Viruses	Nucleocytoviricota	Algavirales	GVMAG-M-3300027906-13	GVMAG-M-3300027906-13	HOT_MAG20
k141_176056_3	GVMAG-M-3300027906-13.fna|Ga0209404_10000300_29	96.77	0	2050	Viruses	Nucleocytoviricota	Algavirales	GVMAG-M-3300027906-13	GVMAG-M-3300027906-13	HOT_MAG20
k141_176056_4	GVMAG-M-3300027906-13.fna|Ga0209404_10000300_28	86.81	1.9e-117	383	Viruses	Nucleocytoviricota	Algavirales	GVMAG-M-3300027906-13	GVMAG-M-3300027906-13	HOT_MAG20
k141_176056_5	GVMAG-M-3300027906-13.fna|Ga0209404_10000300_27	99.26	2.2e-96	318	Viruses	Nucleocytoviricota	Algavirales	GVMAG-M-3300027906-13	GVMAG-M-3300027906-13	HOT_MAG20
k141_176056_6	GVMAG-M-3300027906-13.fna|Ga0209404_10000300_26	95.16	0	1020	Viruses	Nucleocytoviricota	Algavirales	GVMAG-M-3300027906-13	GVMAG-M-3300027906-13	HOT_MAG20
k141_176056_7	GVMAG-M-3300027906-13.fna|Ga0209404_10000300_25	85.09	1e-74	254	Viruses	Nucleocytoviricota	Algavirales	GVMAG-M-3300027906-13	GVMAG-M-3300027906-13	HOT_MAG20
k141_176056_8	GVMAG-M-3300027906-13.fna|Ga0209404_10000300_24	95.6	4.9e-111	362	Viruses	Nucleocytoviricota	Algavirales	GVMAG-M-3300027906-13	GVMAG-M-3300027906-13	HOT_MAG20
k141_176056_9	GVMAG-M-3300027906-13.fna|Ga0209404_10000300_23	94	9.9e-66	227	Viruses	Nucleocytoviricota	Algavirales	GVMAG-M-3300027906-13	GVMAG-M-3300027906-13	HOT_MAG20
k141_176056_10	GVMAG-M-3300027906-13.fna|Ga0209404_10000300_22	94.59	3.3e-41	155	Viruses	Nucleocytoviricota	Algavirales	GVMAG-M-3300027906-13	GVMAG-M-3300027906-13	HOT_MAG20
k141_176056_11	GVMAG-M-3300027906-13.fna|Ga0209404_10000300_21	92.19	3e-227	710	Viruses	Nucleocytoviricota	Algavirales	GVMAG-M-3300027906-13	GVMAG-M-3300027906-13	HOT_MAG20
k141_176056_12	GVMAG-M-3300027906-13.fna|Ga0209404_10000300_20	85	3.4e-50	182	Viruses	Nucleocytoviricota	Algavirales	GVMAG-M-3300027906-13	GVMAG-M-3300027906-13	HOT_MAG20
k141_176056_13	GVMAG-M-3300027906-13.fna|Ga0209404_10000300_19	96.11	4.5e-183	578	Viruses	Nucleocytoviricota	Algavirales	GVMAG-M-3300027906-13	GVMAG-M-3300027906-13	HOT_MAG20
k141_176056_14	GVMAG-M-3300027906-13.fna|Ga0209404_10000300_18	66.67	1.3e-34	137	Viruses	Nucleocytoviricota	Algavirales	GVMAG-M-3300027906-13	GVMAG-M-3300027906-13	HOT_MAG20
k141_176056_15	SRX802143.75.dc.fa|contig_1025_12	67.55	3.6e-84	289	Viruses	Nucleocytoviricota	Algavirales	SRX802143.75.dc	SRX802143.75.dc	HOT_MAG20
k141_176056_16	ERX552283.12.dc.fa|contig_21917_3	100	9e-105	344	Viruses	Nucleocytoviricota	Algavirales	ERX552283.12.dc	ERX552283.12.dc	HOT_MAG20
k141_176056_17	ERX552283.12.dc.fa|contig_21917_4	100	5.4e-122	394	Viruses	Nucleocytoviricota	Algavirales	ERX552283.12.dc	ERX552283.12.dc	HOT_MAG20
k141_176056_18	ERX552283.12.dc.fa|contig_21917_5	100	7.5e-165	521	Viruses	Nucleocytoviricota	Algavirales	ERX552283.12.dc	ERX552283.12.dc	HOT_MAG20
k141_176056_19	ERX552283.12.dc.fa|contig_21917_7	100	2e-130	420	Viruses	Nucleocytoviricota	Algavirales	ERX552283.12.dc	ERX552283.12.dc	HOT_MAG20
k141_176056_20	ERX552283.12.dc.fa|contig_21917_8	100	1.7e-203	638	Viruses	Nucleocytoviricota	Algavirales	ERX552283.12.dc	ERX552283.12.dc	HOT_MAG20
k141_176056_21	ERX552283.12.dc.fa|contig_21917_9	100	9.3e-39	147	Viruses	Nucleocytoviricota	Algavirales	ERX552283.12.dc	ERX552283.12.dc	HOT_MAG20
k141_176056_22	ERX552283.12.dc.fa|contig_21917_10	100	3.4e-19	88.5	Viruses	Nucleocytoviricota	Algavirales	ERX552283.12.dc	ERX552283.12.dc	HOT_MAG20
k141_176056_23	GVMAG-M-3300022925-12.fna|Ga0255773_10001593_6	51.68	1.5e-249	816	Viruses	Nucleocytoviricota	Algavirales	GVMAG-M-3300022925-12	GVMAG-M-3300022925-12	HOT_MAG20
k141_176056_24	ERX552283.12.dc.fa|contig_21917_12	88.87	0	3380	Viruses	Nucleocytoviricota	Algavirales	ERX552283.12.dc	ERX552283.12.dc	HOT_MAG20
k141_176056_25	GVMAG-M-3300027906-13.fna|Ga0209404_10000300_4	76.84	1e-190	610	Viruses	Nucleocytoviricota	Algavirales	GVMAG-M-3300027906-13	GVMAG-M-3300027906-13	HOT_MAG20
k141_176056_26	GVMAG-M-3300027906-13.fna|Ga0209404_10000300_3	69.73	3.7e-185	599	Viruses	Nucleocytoviricota	Algavirales	GVMAG-M-3300027906-13	GVMAG-M-3300027906-13	HOT_MAG20
k141_176056_27	GVMAG-M-3300027906-13.fna|Ga0209404_10000300_2	89.22	2e-169	540	Viruses	Nucleocytoviricota	Algavirales	GVMAG-M-3300027906-13	GVMAG-M-3300027906-13	HOT_MAG20
k141_176056_28	ERX555987.30.dc.fa|contig_803_13	97.14	1.1e-16	81	Viruses	Nucleocytoviricota	Algavirales	ERX555987.30.dc	ERX555987.30.dc	HOT_MAG20
k141_89111_1	GVMAG-M-3300027906-13.fna|Ga0209404_10000800_22	95	1.7e-21	95.1	Viruses	Nucleocytoviricota	Algavirales	GVMAG-M-3300027906-13	GVMAG-M-3300027906-13	HOT_MAG20
k141_89111_2	GVMAG-M-3300027906-13.fna|Ga0209404_10000800_23	95.68	2.9e-208	654	Viruses	Nucleocytoviricota	Algavirales	GVMAG-M-3300027906-13	GVMAG-M-3300027906-13	HOT_MAG20
k141_89111_3	GVMAG-M-3300027906-13.fna|Ga0209404_10000800_24	85.94	7.3e-38	144	Viruses	Nucleocytoviricota	Algavirales	GVMAG-M-3300027906-13	GVMAG-M-3300027906-13	HOT_MAG20
k141_89111_4	GVMAG-M-3300027906-13.fna|Ga0209404_10000800_25	88.62	3.1e-108	355	Viruses	Nucleocytoviricota	Algavirales	GVMAG-M-3300027906-13	GVMAG-M-3300027906-13	HOT_MAG20
k141_89111_5	GVMAG-M-3300027906-13.fna|Ga0209404_10000800_26	93.08	6.4e-83	279	Viruses	Nucleocytoviricota	Algavirales	GVMAG-M-3300027906-13	GVMAG-M-3300027906-13	HOT_MAG20
k141_89111_6	GVMAG-M-3300022925-12.fna|Ga0255773_10000237_33	68.94	6.6e-134	438	Viruses	Nucleocytoviricota	Algavirales	GVMAG-M-3300022925-12	GVMAG-M-3300022925-12	HOT_MAG20
k141_89111_8	GVMAG-M-3300027906-13.fna|Ga0209404_10000800_29	100	1.2e-95	316	Viruses	Nucleocytoviricota	Algavirales	GVMAG-M-3300027906-13	GVMAG-M-3300027906-13	HOT_MAG20
k141_89111_9	GVMAG-M-3300027906-13.fna|Ga0209404_10000800_30	100	5.9e-51	182	Viruses	Nucleocytoviricota	Algavirales	GVMAG-M-3300027906-13	GVMAG-M-3300027906-13	HOT_MAG20
k141_89111_10	GVMAG-M-3300027906-13.fna|Ga0209404_10000800_31	98.66	0	1710	Viruses	Nucleocytoviricota	Algavirales	GVMAG-M-3300027906-13	GVMAG-M-3300027906-13	HOT_MAG20
k141_89111_11	GVMAG-M-3300027906-13.fna|Ga0209404_10000280_2	96.04	1.4e-156	499	Viruses	Nucleocytoviricota	Algavirales	GVMAG-M-3300027906-13	GVMAG-M-3300027906-13	HOT_MAG20
k141_89111_12	ERX556037.11.dc.fa|contig_7027_7	95.59	7e-145	463	Viruses	Nucleocytoviricota	Algavirales	ERX556037.11.dc	ERX556037.11.dc	HOT_MAG20
k141_89111_13	ERX556037.11.dc.fa|contig_7027_6	96.08	6.8e-26	109	Viruses	Nucleocytoviricota	Algavirales	ERX556037.11.dc	ERX556037.11.dc	HOT_MAG20
k141_89111_14	GVMAG-M-3300027906-13.fna|Ga0209404_10000280_5	93.1	1.6e-50	182	Viruses	Nucleocytoviricota	Algavirales	GVMAG-M-3300027906-13	GVMAG-M-3300027906-13	HOT_MAG20
k141_89111_15	GVMAG-M-3300027906-13.fna|Ga0209404_10000280_6	89.05	4.3e-88	295	Viruses	Nucleocytoviricota	Algavirales	GVMAG-M-3300027906-13	GVMAG-M-3300027906-13	HOT_MAG20
k141_89111_16	ERX556037.11.dc.fa|contig_7027_3	100	2e-27	113	Viruses	Nucleocytoviricota	Algavirales	ERX556037.11.dc	ERX556037.11.dc	HOT_MAG20
k141_89111_17	ERX556037.11.dc.fa|contig_7027_2	98.88	6.9e-56	198	Viruses	Nucleocytoviricota	Algavirales	ERX556037.11.dc	ERX556037.11.dc	HOT_MAG20
k141_89111_18	GVMAG-M-3300027906-13.fna|Ga0209404_10000280_8	98.73	7.3e-182	572	Viruses	Nucleocytoviricota	Algavirales	GVMAG-M-3300027906-13	GVMAG-M-3300027906-13	HOT_MAG20
k141_89111_19	ERX552357.22.dc.fa|contig_11653_22	68.85	6.1e-51	187	Viruses	Nucleocytoviricota	Algavirales	ERX552357.22.dc	ERX552357.22.dc	HOT_MAG20
k141_89111_20	GVMAG-M-3300027906-13.fna|Ga0209404_10000280_10	96.96	1.8e-165	525	Viruses	Nucleocytoviricota	Algavirales	GVMAG-M-3300027906-13	GVMAG-M-3300027906-13	HOT_MAG20
k141_89111_21	GVMAG-M-3300027906-13.fna|Ga0209404_10000280_11	95.56	3.2e-85	286	Viruses	Nucleocytoviricota	Algavirales	GVMAG-M-3300027906-13	GVMAG-M-3300027906-13	HOT_MAG20
k141_89111_22	GVMAG-M-3300027906-13.fna|Ga0209404_10000280_12	97.17	7.7e-75	254	Viruses	Nucleocytoviricota	Algavirales	GVMAG-M-3300027906-13	GVMAG-M-3300027906-13	HOT_MAG20
k141_89111_23	GVMAG-M-3300027906-13.fna|Ga0209404_10000280_13	93.86	0	1140	Viruses	Nucleocytoviricota	Algavirales	GVMAG-M-3300027906-13	GVMAG-M-3300027906-13	HOT_MAG20
k141_89111_24	GVMAG-M-3300027906-13.fna|Ga0209404_10000280_14	85.71	1e-113	372	Viruses	Nucleocytoviricota	Algavirales	GVMAG-M-3300027906-13	GVMAG-M-3300027906-13	HOT_MAG20
k141_89111_25	GVMAG-S-1074264-73.fna|1074264_contig_310_51	94.7	2.3e-98	325	Viruses	Nucleocytoviricota	Algavirales	GVMAG-S-1074264-73	GVMAG-S-1074264-73	HOT_MAG20
k141_89111_26	GVMAG-M-3300027906-13.fna|Ga0209404_10000280_16	97.58	2.5e-77	263	Viruses	Nucleocytoviricota	Algavirales	GVMAG-M-3300027906-13	GVMAG-M-3300027906-13	HOT_MAG20
k141_89111_27	GVMAG-M-3300027906-13.fna|Ga0209404_10000280_17	90.36	3.2e-54	193	Viruses	Nucleocytoviricota	Algavirales	GVMAG-M-3300027906-13	GVMAG-M-3300027906-13	HOT_MAG20
k141_89111_28	GVMAG-M-3300022925-12.fna|Ga0255773_10000237_11	91.6	1.3e-77	264	Viruses	Nucleocytoviricota	Algavirales	GVMAG-M-3300022925-12	GVMAG-M-3300022925-12	HOT_MAG20
k141_89111_29	GVMAG-M-3300027906-13.fna|Ga0209404_10000280_18	92.89	2.1e-169	538	Viruses	Nucleocytoviricota	Algavirales	GVMAG-M-3300027906-13	GVMAG-M-3300027906-13	HOT_MAG20
k141_89111_30	GVMAG-M-3300027906-13.fna|Ga0209404_10000280_19	92.58	0	1130	Viruses	Nucleocytoviricota	Algavirales	GVMAG-M-3300027906-13	GVMAG-M-3300027906-13	HOT_MAG20
k141_479899_1	GVMAG-M-3300027906-13.fna|Ga0209404_10000455_37	90.91	5.5e-68	235	Viruses	Nucleocytoviricota	Algavirales	GVMAG-M-3300027906-13	GVMAG-M-3300027906-13	HOT_MAG30
k141_479899_2	GVMAG-M-3300027906-13.fna|Ga0209404_10000455_35	97.87	3.5e-171	541	Viruses	Nucleocytoviricota	Algavirales	GVMAG-M-3300027906-13	GVMAG-M-3300027906-13	HOT_MAG30
k141_479899_3	GVMAG-M-3300027906-13.fna|Ga0209404_10000455_34	88.08	1.6e-157	505	Viruses	Nucleocytoviricota	Algavirales	GVMAG-M-3300027906-13	GVMAG-M-3300027906-13	HOT_MAG30
k141_479899_4	GVMAG-M-3300027906-13.fna|Ga0209404_10000455_33	73.35	5.2e-244	770	Viruses	Nucleocytoviricota	Algavirales	GVMAG-M-3300027906-13	GVMAG-M-3300027906-13	HOT_MAG30
k141_479899_5	ERX556037.11.dc.fa|contig_4560_35	79.76	8.2e-154	493	Viruses	Nucleocytoviricota	Algavirales	ERX556037.11.dc	ERX556037.11.dc	HOT_MAG30
k141_479899_6	GVMAG-M-3300027906-13.fna|Ga0209404_10000455_31	92.79	2.4e-156	498	Viruses	Nucleocytoviricota	Algavirales	GVMAG-M-3300027906-13	GVMAG-M-3300027906-13	HOT_MAG30
k141_479899_7	GVMAG-M-3300027906-13.fna|Ga0209404_10000455_30	85.77	0	1020	Viruses	Nucleocytoviricota	Algavirales	GVMAG-M-3300027906-13	GVMAG-M-3300027906-13	HOT_MAG30
k141_479899_8	GVMAG-M-3300027906-13.fna|Ga0209404_10000455_29	94.67	3.2e-121	392	Viruses	Nucleocytoviricota	Algavirales	GVMAG-M-3300027906-13	GVMAG-M-3300027906-13	HOT_MAG30
k141_479899_9	GVMAG-M-3300027906-13.fna|Ga0209404_10000455_28	96.67	2.8e-63	219	Viruses	Nucleocytoviricota	Algavirales	GVMAG-M-3300027906-13	GVMAG-M-3300027906-13	HOT_MAG30
k141_203355_1	ERX552357.22.dc.fa|contig_3970_4	98	1.9e-139	447	Viruses	Nucleocytoviricota	Algavirales	ERX552357.22.dc	ERX552357.22.dc	HOT_MAG30
k141_203355_2	SRX802143.75.dc.fa|contig_9263_37	64.01	1.7e-151	498	Viruses	Nucleocytoviricota	Algavirales	SRX802143.75.dc	SRX802143.75.dc	HOT_MAG30
k141_203355_3	ERX552357.22.dc.fa|contig_3970_6	99.51	4.6e-295	913	Viruses	Nucleocytoviricota	Algavirales	ERX552357.22.dc	ERX552357.22.dc	HOT_MAG30
k141_203355_4	ERX552357.22.dc.fa|contig_3970_7	99.31	2.4e-101	333	Viruses	Nucleocytoviricota	Algavirales	ERX552357.22.dc	ERX552357.22.dc	HOT_MAG30
k141_203355_5	ERX552357.22.dc.fa|contig_3970_8	93.33	1.4e-83	282	Viruses	Nucleocytoviricota	Algavirales	ERX552357.22.dc	ERX552357.22.dc	HOT_MAG30
k141_203355_6	ERX552357.22.dc.fa|contig_3970_9	98.95	2.3e-132	426	Viruses	Nucleocytoviricota	Algavirales	ERX552357.22.dc	ERX552357.22.dc	HOT_MAG30
k141_203355_7	ERX552357.22.dc.fa|contig_3970_10	97.83	1.3e-62	217	Viruses	Nucleocytoviricota	Algavirales	ERX552357.22.dc	ERX552357.22.dc	HOT_MAG30
k141_203355_8	ERX552357.22.dc.fa|contig_3970_11	99.24	5.8e-200	626	Viruses	Nucleocytoviricota	Algavirales	ERX552357.22.dc	ERX552357.22.dc	HOT_MAG30
k141_203355_9	ERX552357.22.dc.fa|contig_3970_12	99.23	3.3e-296	914	Viruses	Nucleocytoviricota	Algavirales	ERX552357.22.dc	ERX552357.22.dc	HOT_MAG30
k141_203355_10	ERX552357.22.dc.fa|contig_3970_13	100	4.7e-77	261	Viruses	Nucleocytoviricota	Algavirales	ERX552357.22.dc	ERX552357.22.dc	HOT_MAG30
k141_203355_11	ERX552357.22.dc.fa|contig_3970_14	99.1	0	1020	Viruses	Nucleocytoviricota	Algavirales	ERX552357.22.dc	ERX552357.22.dc	HOT_MAG30
k141_203355_12	ERX552357.22.dc.fa|contig_3970_15	100	7.4e-102	334	Viruses	Nucleocytoviricota	Algavirales	ERX552357.22.dc	ERX552357.22.dc	HOT_MAG30
k141_203355_13	ERX552357.22.dc.fa|contig_3970_16	100	4.9e-55	195	Viruses	Nucleocytoviricota	Algavirales	ERX552357.22.dc	ERX552357.22.dc	HOT_MAG30
k141_203355_14	ERX555987.30.dc.fa|contig_4619_13	94.74	8.3e-56	198	Viruses	Nucleocytoviricota	Algavirales	ERX555987.30.dc	ERX555987.30.dc	HOT_MAG30
k141_203355_15	ERX552357.22.dc.fa|contig_3970_17	99.69	4.3e-236	735	Viruses	Nucleocytoviricota	Algavirales	ERX552357.22.dc	ERX552357.22.dc	HOT_MAG30
k141_203355_16	ERX552357.22.dc.fa|contig_3970_18	99.75	7.1e-302	931	Viruses	Nucleocytoviricota	Algavirales	ERX552357.22.dc	ERX552357.22.dc	HOT_MAG30
k141_203355_17	ERX552357.22.dc.fa|contig_3970_19	100	1.1e-93	310	Viruses	Nucleocytoviricota	Algavirales	ERX552357.22.dc	ERX552357.22.dc	HOT_MAG30
k141_203355_18	ERX552357.22.dc.fa|contig_3970_20	98.58	9.3e-156	495	Viruses	Nucleocytoviricota	Algavirales	ERX552357.22.dc	ERX552357.22.dc	HOT_MAG30
k141_203355_19	ERX552357.22.dc.fa|contig_3970_21	98.79	6.3e-116	377	Viruses	Nucleocytoviricota	Algavirales	ERX552357.22.dc	ERX552357.22.dc	HOT_MAG30
k141_203355_20	ERX552357.22.dc.fa|contig_3970_22	100	2.7e-45	166	Viruses	Nucleocytoviricota	Algavirales	ERX552357.22.dc	ERX552357.22.dc	HOT_MAG30
k141_203355_21	ERX552357.22.dc.fa|contig_3970_23	98.66	1.6e-221	691	Viruses	Nucleocytoviricota	Algavirales	ERX552357.22.dc	ERX552357.22.dc	HOT_MAG30
k141_203355_22	ERX552357.22.dc.fa|contig_3970_24	100	3.2e-89	297	Viruses	Nucleocytoviricota	Algavirales	ERX552357.22.dc	ERX552357.22.dc	HOT_MAG30
k141_203355_23	ERX555987.30.dc.fa|contig_4619_22	94.89	1.4e-186	589	Viruses	Nucleocytoviricota	Algavirales	ERX555987.30.dc	ERX555987.30.dc	HOT_MAG30
k141_203355_24	ERX555987.30.dc.fa|contig_4619_23	96.4	5.1e-95	314	Viruses	Nucleocytoviricota	Algavirales	ERX555987.30.dc	ERX555987.30.dc	HOT_MAG30
k141_203355_25	ERX555987.30.dc.fa|contig_4619_24	96.76	7e-171	542	Viruses	Nucleocytoviricota	Algavirales	ERX555987.30.dc	ERX555987.30.dc	HOT_MAG30
k141_203355_26	ERX555987.30.dc.fa|contig_4619_25	86.41	1.5e-134	434	Viruses	Nucleocytoviricota	Algavirales	ERX555987.30.dc	ERX555987.30.dc	HOT_MAG30
k141_203355_27	ERX555987.30.dc.fa|contig_4619_26	93.97	2.3e-228	713	Viruses	Nucleocytoviricota	Algavirales	ERX555987.30.dc	ERX555987.30.dc	HOT_MAG30
k141_203355_28	ERX555987.30.dc.fa|contig_4619_27	79.27	1.5e-32	131	Viruses	Nucleocytoviricota	Algavirales	ERX555987.30.dc	ERX555987.30.dc	HOT_MAG30
k141_203355_29	GVMAG-M-3300027906-13.fna|Ga0209404_10000280_39	52.63	3e-11	69.5	Viruses	Nucleocytoviricota	Algavirales	GVMAG-M-3300027906-13	GVMAG-M-3300027906-13	HOT_MAG30
k141_203355_30	ERX555961.17.dc.fa|contig_516_17	92.42	9e-40	150	Viruses	Nucleocytoviricota	Algavirales	ERX555961.17.dc	ERX555961.17.dc	HOT_MAG30
k141_203355_31	GVMAG-S-ERX555927-67.fna|ERX555927_contig_35_57	56.58	6.1e-43	180	Viruses	Nucleocytoviricota	Algavirales	GVMAG-S-ERX555927-67	GVMAG-S-ERX555927-67	HOT_MAG30
k141_203355_32	ERX552333.20.dc.fa|contig_1920_63	94.02	3.5e-75	256	Viruses	Nucleocytoviricota	Algavirales	ERX552333.20.dc	ERX552333.20.dc	HOT_MAG30
k141_203355_33	ERX556034.40.dc.fa|contig_310_2	48.6	9.9e-49	189	Viruses	Nucleocytoviricota	Algavirales	ERX556034.40.dc	ERX556034.40.dc	HOT_MAG30
k141_203355_34	YP_004063483.1	73.62	7.2e-193	615	Viruses	no_tax	Phycodnaviridae	Prasinovirus	Ostreococcus tauri virus 2	HOT_MAG30
k141_203355_35	ERX555987.30.dc.fa|contig_4619_30	92.02	3.3e-188	593	Viruses	Nucleocytoviricota	Algavirales	ERX555987.30.dc	ERX555987.30.dc	HOT_MAG30
k141_203355_36	ERX555987.30.dc.fa|contig_4619_32	96.61	1.1e-33	132	Viruses	Nucleocytoviricota	Algavirales	ERX555987.30.dc	ERX555987.30.dc	HOT_MAG30
k141_203355_37	ERX555987.30.dc.fa|contig_4619_33	82.87	3.6e-108	356	Viruses	Nucleocytoviricota	Algavirales	ERX555987.30.dc	ERX555987.30.dc	HOT_MAG30
k141_203355_39	ERX552333.20.dc.fa|contig_1920_55	93.88	2.7e-26	110	Viruses	Nucleocytoviricota	Algavirales	ERX552333.20.dc	ERX552333.20.dc	HOT_MAG30
k141_49313_1	ERX552357.22.dc.fa|contig_11653_29	99.62	0	1230	Viruses	Nucleocytoviricota	Algavirales	ERX552357.22.dc	ERX552357.22.dc	HOT_MAG30
k141_49313_2	ERX552357.22.dc.fa|contig_11653_30	100	1.8e-53	190	Viruses	Nucleocytoviricota	Algavirales	ERX552357.22.dc	ERX552357.22.dc	HOT_MAG30
k141_49313_3	ERX552357.22.dc.fa|contig_11653_31	98.52	5.4e-93	308	Viruses	Nucleocytoviricota	Algavirales	ERX552357.22.dc	ERX552357.22.dc	HOT_MAG30
k141_49313_4	ERX552357.22.dc.fa|contig_11653_32	100	5.6e-41	153	Viruses	Nucleocytoviricota	Algavirales	ERX552357.22.dc	ERX552357.22.dc	HOT_MAG30
k141_49313_5	ERX552357.22.dc.fa|contig_11653_33	99.21	6.3e-87	290	Viruses	Nucleocytoviricota	Algavirales	ERX552357.22.dc	ERX552357.22.dc	HOT_MAG30
k141_49313_6	ERX552357.22.dc.fa|contig_11653_34	100	2.6e-116	378	Viruses	Nucleocytoviricota	Algavirales	ERX552357.22.dc	ERX552357.22.dc	HOT_MAG30
k141_49313_7	ERX552357.22.dc.fa|contig_11653_35	100	1.7e-43	160	Viruses	Nucleocytoviricota	Algavirales	ERX552357.22.dc	ERX552357.22.dc	HOT_MAG30
k141_49313_8	ERX552357.22.dc.fa|contig_11653_36	99.66	7.8e-222	692	Viruses	Nucleocytoviricota	Algavirales	ERX552357.22.dc	ERX552357.22.dc	HOT_MAG30
k141_49313_9	ERX552357.22.dc.fa|contig_11653_37	100	5e-51	183	Viruses	Nucleocytoviricota	Algavirales	ERX552357.22.dc	ERX552357.22.dc	HOT_MAG30
k141_49313_10	ERX555987.30.dc.fa|contig_8198_13	83.71	1.1e-151	488	Viruses	Nucleocytoviricota	Algavirales	ERX555987.30.dc	ERX555987.30.dc	HOT_MAG30
k141_49313_11	ERX552357.22.dc.fa|contig_11653_39	98.33	7.6e-176	555	Viruses	Nucleocytoviricota	Algavirales	ERX552357.22.dc	ERX552357.22.dc	HOT_MAG30
k141_49313_12	ERX552357.22.dc.fa|contig_11653_40	100	4.7e-84	281	Viruses	Nucleocytoviricota	Algavirales	ERX552357.22.dc	ERX552357.22.dc	HOT_MAG30
k141_49313_13	ERX552357.22.dc.fa|contig_11653_41	99.59	1.1e-183	578	Viruses	Nucleocytoviricota	Algavirales	ERX552357.22.dc	ERX552357.22.dc	HOT_MAG30
k141_49313_14	ERX552357.22.dc.fa|contig_11653_42	100	1.2e-39	150	Viruses	Nucleocytoviricota	Algavirales	ERX552357.22.dc	ERX552357.22.dc	HOT_MAG30
k141_49313_15	ERX552357.22.dc.fa|contig_11653_43	97.89	2.6e-65	225	Viruses	Nucleocytoviricota	Algavirales	ERX552357.22.dc	ERX552357.22.dc	HOT_MAG30
k141_49313_16	ERX552357.22.dc.fa|contig_11653_44	98.7	0	1050	Viruses	Nucleocytoviricota	Algavirales	ERX552357.22.dc	ERX552357.22.dc	HOT_MAG30
k141_49313_17	ERX552357.22.dc.fa|contig_11653_45	100	3.6e-165	524	Viruses	Nucleocytoviricota	Algavirales	ERX552357.22.dc	ERX552357.22.dc	HOT_MAG30
k141_49313_18	ERX552357.22.dc.fa|contig_11653_46	99.49	7.7e-141	451	Viruses	Nucleocytoviricota	Algavirales	ERX552357.22.dc	ERX552357.22.dc	HOT_MAG30
k141_49313_19	ERX552357.22.dc.fa|contig_11653_47	100	5.8e-295	910	Viruses	Nucleocytoviricota	Algavirales	ERX552357.22.dc	ERX552357.22.dc	HOT_MAG30
k141_49313_20	ERX552357.22.dc.fa|contig_11653_48	99.43	3.5e-125	404	Viruses	Nucleocytoviricota	Algavirales	ERX552357.22.dc	ERX552357.22.dc	HOT_MAG30
k141_49313_21	ERX552357.22.dc.fa|contig_11653_49	100	1e-233	728	Viruses	Nucleocytoviricota	Algavirales	ERX552357.22.dc	ERX552357.22.dc	HOT_MAG30
k141_49313_22	ERX552357.22.dc.fa|contig_11653_50	100	9.5e-186	584	Viruses	Nucleocytoviricota	Algavirales	ERX552357.22.dc	ERX552357.22.dc	HOT_MAG30
k141_49313_23	ERX552357.22.dc.fa|contig_11653_51	100	1.4e-158	503	Viruses	Nucleocytoviricota	Algavirales	ERX552357.22.dc	ERX552357.22.dc	HOT_MAG30
k141_49313_24	ERX552357.22.dc.fa|contig_11653_52	100	2.3e-253	785	Viruses	Nucleocytoviricota	Algavirales	ERX552357.22.dc	ERX552357.22.dc	HOT_MAG30
k141_49313_25	ERX552357.22.dc.fa|contig_11653_53	100	1.9e-198	622	Viruses	Nucleocytoviricota	Algavirales	ERX552357.22.dc	ERX552357.22.dc	HOT_MAG30
k141_49313_26	ERX552357.22.dc.fa|contig_11653_54	100	1.4e-153	488	Viruses	Nucleocytoviricota	Algavirales	ERX552357.22.dc	ERX552357.22.dc	HOT_MAG30
k141_49313_27	ERX552357.22.dc.fa|contig_11653_55	99.21	7.3e-88	293	Viruses	Nucleocytoviricota	Algavirales	ERX552357.22.dc	ERX552357.22.dc	HOT_MAG30
k141_49313_28	ERX552357.22.dc.fa|contig_11653_56	98.4	3.5e-89	296	Viruses	Nucleocytoviricota	Algavirales	ERX552357.22.dc	ERX552357.22.dc	HOT_MAG30
k141_49313_29	ERX555987.30.dc.fa|contig_8198_32	81.55	0	1330	Viruses	Nucleocytoviricota	Algavirales	ERX555987.30.dc	ERX555987.30.dc	HOT_MAG30
k141_49313_30	ERX555987.30.dc.fa|contig_8198_33	84.59	1.2e-234	736	Viruses	Nucleocytoviricota	Algavirales	ERX555987.30.dc	ERX555987.30.dc	HOT_MAG30
k141_49313_31	ERX555987.30.dc.fa|contig_8198_33	61.26	4.5e-133	442	Viruses	Nucleocytoviricota	Algavirales	ERX555987.30.dc	ERX555987.30.dc	HOT_MAG30
k141_49313_32	ERX555987.30.dc.fa|contig_8198_34	83.05	4.2e-57	204	Viruses	Nucleocytoviricota	Algavirales	ERX555987.30.dc	ERX555987.30.dc	HOT_MAG30
k141_49313_33	ERX555987.30.dc.fa|contig_8198_35	88.03	3.8e-225	710	Viruses	Nucleocytoviricota	Algavirales	ERX555987.30.dc	ERX555987.30.dc	HOT_MAG30
k141_235547_1	ERX552357.22.dc.fa|contig_133_9	92.16	9.8e-60	210	Viruses	Nucleocytoviricota	Algavirales	ERX552357.22.dc	ERX552357.22.dc	HOT_MAG30
k141_235547_2	ERX555987.30.dc.fa|contig_7589_37	95.45	1e-23	102	Viruses	Nucleocytoviricota	Algavirales	ERX555987.30.dc	ERX555987.30.dc	HOT_MAG30
k141_235547_3	ERX552357.22.dc.fa|contig_133_10	99.53	0	2480	Viruses	Nucleocytoviricota	Algavirales	ERX552357.22.dc	ERX552357.22.dc	HOT_MAG30
k141_235547_4	ERX552357.22.dc.fa|contig_133_11	100	8.9e-47	171	Viruses	Nucleocytoviricota	Algavirales	ERX552357.22.dc	ERX552357.22.dc	HOT_MAG30
k141_235547_5	ERX552357.22.dc.fa|contig_133_12	92.31	6.1e-18	84.9	Viruses	Nucleocytoviricota	Algavirales	ERX552357.22.dc	ERX552357.22.dc	HOT_MAG30
k141_235547_6	ERX552357.22.dc.fa|contig_133_13	100	1.7e-75	256	Viruses	Nucleocytoviricota	Algavirales	ERX552357.22.dc	ERX552357.22.dc	HOT_MAG30
k141_235547_7	ERX552357.22.dc.fa|contig_133_14	100	2.4e-82	276	Viruses	Nucleocytoviricota	Algavirales	ERX552357.22.dc	ERX552357.22.dc	HOT_MAG30
k141_235547_8	ERX552357.22.dc.fa|contig_133_15	100	1.3e-124	401	Viruses	Nucleocytoviricota	Algavirales	ERX552357.22.dc	ERX552357.22.dc	HOT_MAG30
k141_235547_9	ERX552357.22.dc.fa|contig_133_16	100	3.6e-44	163	Viruses	Nucleocytoviricota	Algavirales	ERX552357.22.dc	ERX552357.22.dc	HOT_MAG30
k141_235547_10	ERX552357.22.dc.fa|contig_133_17	100	3.8e-93	309	Viruses	Nucleocytoviricota	Algavirales	ERX552357.22.dc	ERX552357.22.dc	HOT_MAG30
k141_235547_11	ERX552357.22.dc.fa|contig_133_18	100	1.2e-58	205	Viruses	Nucleocytoviricota	Algavirales	ERX552357.22.dc	ERX552357.22.dc	HOT_MAG30
k141_235547_12	GVMAG-M-3300027906-13.fna|Ga0209404_10000455_15	86.21	9.6e-91	303	Viruses	Nucleocytoviricota	Algavirales	GVMAG-M-3300027906-13	GVMAG-M-3300027906-13	HOT_MAG30
k141_235547_13	GVMAG-S-ERX555927-67.fna|ERX555927_contig_26_87	92.81	1.1e-106	351	Viruses	Nucleocytoviricota	Algavirales	GVMAG-S-ERX555927-67	GVMAG-S-ERX555927-67	HOT_MAG30
k141_235547_14	ERX552357.22.dc.fa|contig_133_21	100	1.5e-146	468	Viruses	Nucleocytoviricota	Algavirales	ERX552357.22.dc	ERX552357.22.dc	HOT_MAG30
k141_235547_15	ERX552357.22.dc.fa|contig_133_22	95.19	9.4e-68	233	Viruses	Nucleocytoviricota	Algavirales	ERX552357.22.dc	ERX552357.22.dc	HOT_MAG30
k141_235547_16	GVMAG-M-3300022934-23.fna|Ga0255781_10002740_17	62.67	5.1e-135	445	Viruses	Nucleocytoviricota	Algavirales	GVMAG-M-3300022934-23	GVMAG-M-3300022934-23	HOT_MAG30
k141_235547_17	GVMAG-M-3300022934-23.fna|Ga0255781_10002740_18	49.82	1.5e-97	336	Viruses	Nucleocytoviricota	Algavirales	GVMAG-M-3300022934-23	GVMAG-M-3300022934-23	HOT_MAG30
k141_96699_1	ERX552357.22.dc.fa|contig_133_24	94.55	4.3e-143	458	Viruses	Nucleocytoviricota	Algavirales	ERX552357.22.dc	ERX552357.22.dc	HOT_MAG30
k141_96699_2	ERX552357.22.dc.fa|contig_133_25	99.18	1.9e-183	577	Viruses	Nucleocytoviricota	Algavirales	ERX552357.22.dc	ERX552357.22.dc	HOT_MAG30
k141_96699_3	GVMAG-S-403982-53.fna|403982_contig_539_6	96.26	2.1e-150	480	Viruses	Nucleocytoviricota	Algavirales	GVMAG-S-403982-53	GVMAG-S-403982-53	HOT_MAG30
k141_96699_4	GVMAG-S-403982-53.fna|403982_contig_539_7	95.17	7e-100	330	Viruses	Nucleocytoviricota	Algavirales	GVMAG-S-403982-53	GVMAG-S-403982-53	HOT_MAG30
k141_96699_5	ERX552357.22.dc.fa|contig_133_28	99.21	2.8e-287	887	Viruses	Nucleocytoviricota	Algavirales	ERX552357.22.dc	ERX552357.22.dc	HOT_MAG30
k141_96699_6	ERX552357.22.dc.fa|contig_133_29	98.72	6.5e-234	728	Viruses	Nucleocytoviricota	Algavirales	ERX552357.22.dc	ERX552357.22.dc	HOT_MAG30
k141_96699_7	ERX552357.22.dc.fa|contig_133_30	99.42	1.1e-120	391	Viruses	Nucleocytoviricota	Algavirales	ERX552357.22.dc	ERX552357.22.dc	HOT_MAG30
k141_96699_8	ERX552357.22.dc.fa|contig_133_31	100	3e-47	171	Viruses	Nucleocytoviricota	Algavirales	ERX552357.22.dc	ERX552357.22.dc	HOT_MAG30
k141_96699_9	ERX552357.22.dc.fa|contig_133_32	99.21	4.9e-83	279	Viruses	Nucleocytoviricota	Algavirales	ERX552357.22.dc	ERX552357.22.dc	HOT_MAG30
k141_96699_10	ERX552357.22.dc.fa|contig_133_33	98.9	9.6e-57	201	Viruses	Nucleocytoviricota	Algavirales	ERX552357.22.dc	ERX552357.22.dc	HOT_MAG30
k141_96699_11	ERX552357.22.dc.fa|contig_133_34	100	2.7e-81	274	Viruses	Nucleocytoviricota	Algavirales	ERX552357.22.dc	ERX552357.22.dc	HOT_MAG30
k141_113404_1	GVMAG-M-3300027906-13.fna|Ga0209404_10000433_13	97.74	1e-162	516	Viruses	Nucleocytoviricota	Algavirales	GVMAG-M-3300027906-13	GVMAG-M-3300027906-13	HOT_MAG30
k141_113404_2	GVMAG-M-3300022925-12.fna|Ga0255773_10000128_77	86.89	5.3e-83	279	Viruses	Nucleocytoviricota	Algavirales	GVMAG-M-3300022925-12	GVMAG-M-3300022925-12	HOT_MAG30
k141_113404_3	GVMAG-S-403982-53.fna|403982_contig_1163_4	87.27	4.1e-168	536	Viruses	Nucleocytoviricota	Algavirales	GVMAG-S-403982-53	GVMAG-S-403982-53	HOT_MAG30
k141_113404_4	ERX552333.20.dc.fa|contig_1920_99	57.5	2.4e-23	105	Viruses	Nucleocytoviricota	Algavirales	ERX552333.20.dc	ERX552333.20.dc	HOT_MAG30
k141_113404_5	ERX552333.20.dc.fa|contig_1920_100	72.73	5.4e-42	160	Viruses	Nucleocytoviricota	Algavirales	ERX552333.20.dc	ERX552333.20.dc	HOT_MAG30
k141_113404_6	GVMAG-M-3300027906-13.fna|Ga0209404_10000433_21	77.38	3.7e-40	154	Viruses	Nucleocytoviricota	Algavirales	GVMAG-M-3300027906-13	GVMAG-M-3300027906-13	HOT_MAG30
k141_113404_7	ERX552333.20.dc.fa|contig_1920_102	57.38	3.6e-40	156	Viruses	Nucleocytoviricota	Algavirales	ERX552333.20.dc	ERX552333.20.dc	HOT_MAG30
k141_113404_8	GVMAG-S-403982-53.fna|403982_contig_1163_9	63.31	6.2e-227	727	Viruses	Nucleocytoviricota	Algavirales	GVMAG-S-403982-53	GVMAG-S-403982-53	HOT_MAG30
k141_113404_9	GVMAG-S-403982-53.fna|403982_contig_1163_10	77.46	2.1e-36	141	Viruses	Nucleocytoviricota	Algavirales	GVMAG-S-403982-53	GVMAG-S-403982-53	HOT_MAG30
k141_113404_10	ERX552333.20.dc.fa|contig_1920_105	92.09	5.7e-120	389	Viruses	Nucleocytoviricota	Algavirales	ERX552333.20.dc	ERX552333.20.dc	HOT_MAG30
k141_113404_11	GVMAG-S-403982-53.fna|403982_contig_1163_12	65.22	6.2e-37	145	Viruses	Nucleocytoviricota	Algavirales	GVMAG-S-403982-53	GVMAG-S-403982-53	HOT_MAG30
k141_113404_12	GVMAG-M-3300027906-13.fna|Ga0209404_10000433_26	93.15	5.5e-45	165	Viruses	Nucleocytoviricota	Algavirales	GVMAG-M-3300027906-13	GVMAG-M-3300027906-13	HOT_MAG30
k141_113404_13	GVMAG-S-1037377-104.fna|1037377_contig_2832_20	68.5	6.4e-170	550	Viruses	Nucleocytoviricota	Algavirales	GVMAG-S-1037377-104	GVMAG-S-1037377-104	HOT_MAG30
k141_113404_14	ERX552333.20.dc.fa|contig_1920_110	82.05	3.4e-104	346	Viruses	Nucleocytoviricota	Algavirales	ERX552333.20.dc	ERX552333.20.dc	HOT_MAG30
k141_177474_1	ERX552357.22.dc.fa|contig_11653_29	100	2.1e-159	506	Viruses	Nucleocytoviricota	Algavirales	ERX552357.22.dc	ERX552357.22.dc	HOT_MAG30
k141_177474_2	ERX555987.30.dc.fa|contig_8198_3	97.14	3.8e-42	157	Viruses	Nucleocytoviricota	Algavirales	ERX555987.30.dc	ERX555987.30.dc	HOT_MAG30
k141_177474_3	ERX552357.22.dc.fa|contig_11653_27	97.58	1.1e-80	272	Viruses	Nucleocytoviricota	Algavirales	ERX552357.22.dc	ERX552357.22.dc	HOT_MAG30
k141_177474_4	ERX552357.22.dc.fa|contig_11653_26	100	7.5e-150	477	Viruses	Nucleocytoviricota	Algavirales	ERX552357.22.dc	ERX552357.22.dc	HOT_MAG30
k141_177474_5	ERX552357.22.dc.fa|contig_11653_24	98.85	8.7e-54	192	Viruses	Nucleocytoviricota	Algavirales	ERX552357.22.dc	ERX552357.22.dc	HOT_MAG30
k141_177474_6	ERX552357.22.dc.fa|contig_11653_23	99.57	5.7e-181	569	Viruses	Nucleocytoviricota	Algavirales	ERX552357.22.dc	ERX552357.22.dc	HOT_MAG30
k141_177474_7	ERX552357.22.dc.fa|contig_11653_22	98.36	8.2e-80	269	Viruses	Nucleocytoviricota	Algavirales	ERX552357.22.dc	ERX552357.22.dc	HOT_MAG30
k141_177474_8	ERX552357.22.dc.fa|contig_11653_21	100	2.8e-192	604	Viruses	Nucleocytoviricota	Algavirales	ERX552357.22.dc	ERX552357.22.dc	HOT_MAG30
k141_177474_9	ERX552357.22.dc.fa|contig_11653_20	100	3.3e-91	303	Viruses	Nucleocytoviricota	Algavirales	ERX552357.22.dc	ERX552357.22.dc	HOT_MAG30
k141_177474_10	ERX552357.22.dc.fa|contig_11653_19	99.07	4.7e-80	269	Viruses	Nucleocytoviricota	Algavirales	ERX552357.22.dc	ERX552357.22.dc	HOT_MAG30
k141_177474_11	ERX555987.30.dc.fa|contig_23574_24	92.04	0	1150	Viruses	Nucleocytoviricota	Algavirales	ERX555987.30.dc	ERX555987.30.dc	HOT_MAG30
k141_177474_12	ERX552357.22.dc.fa|contig_11653_16	100	2e-131	423	Viruses	Nucleocytoviricota	Algavirales	ERX552357.22.dc	ERX552357.22.dc	HOT_MAG30
k141_177474_13	ERX555987.30.dc.fa|contig_23574_22	99.32	5.8e-101	332	Viruses	Nucleocytoviricota	Algavirales	ERX555987.30.dc	ERX555987.30.dc	HOT_MAG30
k141_177474_14	ERX552357.22.dc.fa|contig_11653_14	100	2.6e-80	271	Viruses	Nucleocytoviricota	Algavirales	ERX552357.22.dc	ERX552357.22.dc	HOT_MAG30
k141_177474_15	ERX552357.22.dc.fa|contig_11653_13	97.67	2.8e-59	207	Viruses	Nucleocytoviricota	Algavirales	ERX552357.22.dc	ERX552357.22.dc	HOT_MAG30
k141_177474_16	ERX552357.22.dc.fa|contig_11653_12	100	5.7e-84	282	Viruses	Nucleocytoviricota	Algavirales	ERX552357.22.dc	ERX552357.22.dc	HOT_MAG30
k141_177474_17	ERX552357.22.dc.fa|contig_11653_11	99.21	2.9e-178	563	Viruses	Nucleocytoviricota	Algavirales	ERX552357.22.dc	ERX552357.22.dc	HOT_MAG30
k141_177474_18	ERX552357.22.dc.fa|contig_11653_10	89.69	0	2350	Viruses	Nucleocytoviricota	Algavirales	ERX552357.22.dc	ERX552357.22.dc	HOT_MAG30
k141_471772_2	GVMAG-M-3300027906-13.fna|Ga0209404_10000280_19	84.85	6.2e-87	292	Viruses	Nucleocytoviricota	Algavirales	GVMAG-M-3300027906-13	GVMAG-M-3300027906-13	HOT_MAG30
k141_471772_3	ERX555961.17.dc.fa|contig_5098_51	93.25	1.6e-113	370	Viruses	Nucleocytoviricota	Algavirales	ERX555961.17.dc	ERX555961.17.dc	HOT_MAG30
k141_471772_4	GVMAG-M-3300027906-13.fna|Ga0209404_10000280_20	89.47	5.5e-58	205	Viruses	Nucleocytoviricota	Algavirales	GVMAG-M-3300027906-13	GVMAG-M-3300027906-13	HOT_MAG30
k141_471772_5	GVMAG-M-3300027906-13.fna|Ga0209404_10000280_21	71.77	1.6e-153	497	Viruses	Nucleocytoviricota	Algavirales	GVMAG-M-3300027906-13	GVMAG-M-3300027906-13	HOT_MAG30
k141_471772_6	GVMAG-M-3300027906-13.fna|Ga0209404_10000280_22	96.85	1e-182	576	Viruses	Nucleocytoviricota	Algavirales	GVMAG-M-3300027906-13	GVMAG-M-3300027906-13	HOT_MAG30
k141_471772_7	GVMAG-M-3300022925-12.fna|Ga0255773_10000237_6	83.69	8.6e-143	461	Viruses	Nucleocytoviricota	Algavirales	GVMAG-M-3300022925-12	GVMAG-M-3300022925-12	HOT_MAG30
k141_471772_8	GVMAG-M-3300027906-13.fna|Ga0209404_10000280_24	93.59	4e-315	971	Viruses	Nucleocytoviricota	Algavirales	GVMAG-M-3300027906-13	GVMAG-M-3300027906-13	HOT_MAG30
k141_471772_9	GVMAG-M-3300022925-12.fna|Ga0255773_10000237_4	85.71	3.9e-135	435	Viruses	Nucleocytoviricota	Algavirales	GVMAG-M-3300022925-12	GVMAG-M-3300022925-12	HOT_MAG30
k141_471772_10	GVMAG-M-3300027906-13.fna|Ga0209404_10000280_26	77.5	3.4e-306	955	Viruses	Nucleocytoviricota	Algavirales	GVMAG-M-3300027906-13	GVMAG-M-3300027906-13	HOT_MAG30
k141_471772_11	GVMAG-M-3300027906-13.fna|Ga0209404_10000280_27	97.22	1.6e-47	172	Viruses	Nucleocytoviricota	Algavirales	GVMAG-M-3300027906-13	GVMAG-M-3300027906-13	HOT_MAG30
k141_116749_2	ERX555987.30.dc.fa|contig_7589_38	98.86	6.1e-63	218	Viruses	Nucleocytoviricota	Algavirales	ERX555987.30.dc	ERX555987.30.dc	HOT_MAG30
k141_116749_3	ERX552357.22.dc.fa|contig_133_6	97.69	1.1e-184	582	Viruses	Nucleocytoviricota	Algavirales	ERX552357.22.dc	ERX552357.22.dc	HOT_MAG30
k141_116749_4	ERX552357.22.dc.fa|contig_133_5	99.44	2.1e-132	425	Viruses	Nucleocytoviricota	Algavirales	ERX552357.22.dc	ERX552357.22.dc	HOT_MAG30
k141_116749_5	ERX552357.22.dc.fa|contig_133_4	98.76	0	1450	Viruses	Nucleocytoviricota	Algavirales	ERX552357.22.dc	ERX552357.22.dc	HOT_MAG30
k141_116749_6	ERX552357.22.dc.fa|contig_133_3	98.21	0	1240	Viruses	Nucleocytoviricota	Algavirales	ERX552357.22.dc	ERX552357.22.dc	HOT_MAG30
k141_116749_7	ERX552357.22.dc.fa|contig_133_1	99.31	0	1020	Viruses	Nucleocytoviricota	Algavirales	ERX552357.22.dc	ERX552357.22.dc	HOT_MAG30
k141_116749_10	GVMAG-S-ERX555927-67.fna|ERX555927_contig_26_36	90.32	4.3e-13	70.8	Viruses	Nucleocytoviricota	Algavirales	GVMAG-S-ERX555927-67	GVMAG-S-ERX555927-67	HOT_MAG30
k141_116749_11	GVMAG-S-1035085-51.fna|1035085_contig_35_1	35.71	3.4e-28	130	Viruses	Nucleocytoviricota	Imitervirales	GVMAG-S-1035085-51	GVMAG-S-1035085-51	HOT_MAG30
k141_116749_12	GVMAG-M-3300022925-12.fna|Ga0255773_10000128_6	75	2e-39	152	Viruses	Nucleocytoviricota	Algavirales	GVMAG-M-3300022925-12	GVMAG-M-3300022925-12	HOT_MAG30
k141_116749_13	GVMAG-M-3300022925-12.fna|Ga0255773_10000128_5	70.79	9.9e-31	126	Viruses	Nucleocytoviricota	Algavirales	GVMAG-M-3300022925-12	GVMAG-M-3300022925-12	HOT_MAG30
k141_116749_19	GVMAG-M-3300023087-13.fna|Ga0255774_10004236_2	44.17	5.6e-20	105	Viruses	Nucleocytoviricota	Algavirales	GVMAG-M-3300023087-13	GVMAG-M-3300023087-13	HOT_MAG30
k141_116749_20	YP_001648236.1	42.44	1.3e-33	154	Viruses	no_tax	Phycodnaviridae	Prasinovirus	Ostreococcus tauri virus OtV5	HOT_MAG30
k141_116749_21	ERX556075.42.dc.fa|contig_13330_65	86.89	7.3e-30	122	Viruses	Nucleocytoviricota	Algavirales	ERX556075.42.dc	ERX556075.42.dc	HOT_MAG30
k141_163781_1	ERX555987.30.dc.fa|contig_23574_17	83.5	1.2e-48	178	Viruses	Nucleocytoviricota	Algavirales	ERX555987.30.dc	ERX555987.30.dc	HOT_MAG30
k141_163781_3	ERX552357.22.dc.fa|contig_11653_8	97.5	6.7e-117	379	Viruses	Nucleocytoviricota	Algavirales	ERX552357.22.dc	ERX552357.22.dc	HOT_MAG30
k141_163781_4	ERX552357.22.dc.fa|contig_11653_7	95.79	7e-62	216	Viruses	Nucleocytoviricota	Algavirales	ERX552357.22.dc	ERX552357.22.dc	HOT_MAG30
k141_163781_5	ERX552357.22.dc.fa|contig_11653_6	99.63	1.8e-201	631	Viruses	Nucleocytoviricota	Algavirales	ERX552357.22.dc	ERX552357.22.dc	HOT_MAG30
k141_163781_6	ERX552357.22.dc.fa|contig_11653_5	99.54	0	1050	Viruses	Nucleocytoviricota	Algavirales	ERX552357.22.dc	ERX552357.22.dc	HOT_MAG30
k141_163781_7	ERX552357.22.dc.fa|contig_11653_4	98.97	2.6e-66	228	Viruses	Nucleocytoviricota	Algavirales	ERX552357.22.dc	ERX552357.22.dc	HOT_MAG30
k141_163781_8	ERX552357.22.dc.fa|contig_11653_3	99.49	3.9e-147	469	Viruses	Nucleocytoviricota	Algavirales	ERX552357.22.dc	ERX552357.22.dc	HOT_MAG30
k141_163781_9	ERX552357.22.dc.fa|contig_11653_2	96.95	3.2e-92	306	Viruses	Nucleocytoviricota	Algavirales	ERX552357.22.dc	ERX552357.22.dc	HOT_MAG30
k141_163781_10	ERX555987.30.dc.fa|contig_23574_7	88.66	1.7e-128	416	Viruses	Nucleocytoviricota	Algavirales	ERX555987.30.dc	ERX555987.30.dc	HOT_MAG30
k141_163781_11	ERX555987.30.dc.fa|contig_23574_6	78.17	1.5e-76	262	Viruses	Nucleocytoviricota	Algavirales	ERX555987.30.dc	ERX555987.30.dc	HOT_MAG30
k141_117647_1	ERX552357.22.dc.fa|contig_13005_7	96.79	6.6e-110	359	Viruses	Nucleocytoviricota	Algavirales	ERX552357.22.dc	ERX552357.22.dc	HOT_MAG30
k141_117647_2	ERX552357.22.dc.fa|contig_13005_8	99.78	0	2150	Viruses	Nucleocytoviricota	Algavirales	ERX552357.22.dc	ERX552357.22.dc	HOT_MAG30
k141_117647_3	ERX552357.22.dc.fa|contig_13005_9	100	1e-146	468	Viruses	Nucleocytoviricota	Algavirales	ERX552357.22.dc	ERX552357.22.dc	HOT_MAG30
k141_117647_4	ERX552357.22.dc.fa|contig_13005_10	100	1.6e-96	318	Viruses	Nucleocytoviricota	Algavirales	ERX552357.22.dc	ERX552357.22.dc	HOT_MAG30
k141_117647_5	ERX552357.22.dc.fa|contig_13005_11	99.78	0	1050	Viruses	Nucleocytoviricota	Algavirales	ERX552357.22.dc	ERX552357.22.dc	HOT_MAG30
k141_117647_6	ERX552357.22.dc.fa|contig_13005_12	99.2	6.7e-91	301	Viruses	Nucleocytoviricota	Algavirales	ERX552357.22.dc	ERX552357.22.dc	HOT_MAG30
k141_117647_7	ERX552357.22.dc.fa|contig_13005_13	95.54	8.9e-109	356	Viruses	Nucleocytoviricota	Algavirales	ERX552357.22.dc	ERX552357.22.dc	HOT_MAG30
k141_117647_8	ERX552357.22.dc.fa|contig_13005_14	100	5.4e-68	233	Viruses	Nucleocytoviricota	Algavirales	ERX552357.22.dc	ERX552357.22.dc	HOT_MAG30
k141_117647_9	ERX552357.22.dc.fa|contig_13005_15	100	1.3e-42	159	Viruses	Nucleocytoviricota	Algavirales	ERX552357.22.dc	ERX552357.22.dc	HOT_MAG30
k141_117647_10	ERX552357.22.dc.fa|contig_13005_16	99.04	7.6e-239	742	Viruses	Nucleocytoviricota	Algavirales	ERX552357.22.dc	ERX552357.22.dc	HOT_MAG30
k141_117647_11	ERX555987.30.dc.fa|contig_5230_26	86.81	1.2e-48	178	Viruses	Nucleocytoviricota	Algavirales	ERX555987.30.dc	ERX555987.30.dc	HOT_MAG30
k141_117647_12	ERX555987.30.dc.fa|contig_5230_27	88.89	9.4e-164	522	Viruses	Nucleocytoviricota	Algavirales	ERX555987.30.dc	ERX555987.30.dc	HOT_MAG30
k141_117647_13	ERX552357.22.dc.fa|contig_13005_19	91.86	2.3e-53	190	Viruses	Nucleocytoviricota	Algavirales	ERX552357.22.dc	ERX552357.22.dc	HOT_MAG30
k141_117647_14	ERX552357.22.dc.fa|contig_13005_20	100	1.5e-56	199	Viruses	Nucleocytoviricota	Algavirales	ERX552357.22.dc	ERX552357.22.dc	HOT_MAG30
k141_117647_15	ERX552357.22.dc.fa|contig_13005_21	98.18	1.9e-75	256	Viruses	Nucleocytoviricota	Algavirales	ERX552357.22.dc	ERX552357.22.dc	HOT_MAG30
k141_117647_16	ERX552357.22.dc.fa|contig_13005_22	97.7	8.7e-54	192	Viruses	Nucleocytoviricota	Algavirales	ERX552357.22.dc	ERX552357.22.dc	HOT_MAG30
k141_117647_17	ERX552283.12.dc.fa|contig_21917_3	88.82	1.1e-94	315	Viruses	Nucleocytoviricota	Algavirales	ERX552283.12.dc	ERX552283.12.dc	HOT_MAG30
k141_117647_18	ERX555987.30.dc.fa|contig_803_2	68.54	6.4e-87	295	Viruses	Nucleocytoviricota	Algavirales	ERX555987.30.dc	ERX555987.30.dc	HOT_MAG30
k141_117647_19	ERX555987.30.dc.fa|contig_803_3	75.93	3.4e-121	397	Viruses	Nucleocytoviricota	Algavirales	ERX555987.30.dc	ERX555987.30.dc	HOT_MAG30
k141_117647_20	ERX555987.30.dc.fa|contig_803_4	100	8.2e-24	102	Viruses	Nucleocytoviricota	Algavirales	ERX555987.30.dc	ERX555987.30.dc	HOT_MAG30
k141_117647_21	ERX555987.30.dc.fa|contig_803_5	91.85	3.6e-120	391	Viruses	Nucleocytoviricota	Algavirales	ERX555987.30.dc	ERX555987.30.dc	HOT_MAG30
k141_117647_22	ERX555987.30.dc.fa|contig_803_6	92.28	1.7e-162	518	Viruses	Nucleocytoviricota	Algavirales	ERX555987.30.dc	ERX555987.30.dc	HOT_MAG30
k141_117647_23	ERX555987.30.dc.fa|contig_803_7	97.06	4.8e-40	151	Viruses	Nucleocytoviricota	Algavirales	ERX555987.30.dc	ERX555987.30.dc	HOT_MAG30
k141_117647_24	ERX555987.30.dc.fa|contig_803_8	91.3	1.9e-21	96	Viruses	Nucleocytoviricota	Algavirales	ERX555987.30.dc	ERX555987.30.dc	HOT_MAG30
k141_117647_25	ERX555987.30.dc.fa|contig_803_9	94.39	2.5e-260	845	Viruses	Nucleocytoviricota	Algavirales	ERX555987.30.dc	ERX555987.30.dc	HOT_MAG30
k141_117647_26	ERX555987.30.dc.fa|contig_803_10	76.47	5.5e-225	712	Viruses	Nucleocytoviricota	Algavirales	ERX555987.30.dc	ERX555987.30.dc	HOT_MAG30
k141_10231_1	ERX556075.42.dc.fa|contig_8567_2	100	5.8e-97	319	Viruses	Nucleocytoviricota	Algavirales	ERX556075.42.dc	ERX556075.42.dc	HOT_MAG30
k141_10231_2	ERX555987.30.dc.fa|contig_5230_3	100	3.2e-35	136	Viruses	Nucleocytoviricota	Algavirales	ERX555987.30.dc	ERX555987.30.dc	HOT_MAG30
k141_10231_3	ERX555987.30.dc.fa|contig_5230_4	97.89	4.5e-133	428	Viruses	Nucleocytoviricota	Algavirales	ERX555987.30.dc	ERX555987.30.dc	HOT_MAG30
k141_10231_4	ERX555987.30.dc.fa|contig_5230_5	91.97	4.8e-253	788	Viruses	Nucleocytoviricota	Algavirales	ERX555987.30.dc	ERX555987.30.dc	HOT_MAG30
k141_10231_5	ERX555987.30.dc.fa|contig_5230_6	94.95	4.5e-204	642	Viruses	Nucleocytoviricota	Algavirales	ERX555987.30.dc	ERX555987.30.dc	HOT_MAG30
k141_10231_6	ERX555987.30.dc.fa|contig_5230_7	96.19	4.1e-69	237	Viruses	Nucleocytoviricota	Algavirales	ERX555987.30.dc	ERX555987.30.dc	HOT_MAG30
k141_10231_7	ERX555987.30.dc.fa|contig_5230_8	96.18	1e-109	358	Viruses	Nucleocytoviricota	Algavirales	ERX555987.30.dc	ERX555987.30.dc	HOT_MAG30
k141_10231_9	ERX555987.30.dc.fa|contig_5230_10	92.2	2.7e-84	284	Viruses	Nucleocytoviricota	Algavirales	ERX555987.30.dc	ERX555987.30.dc	HOT_MAG30
k141_10231_10	YP_004061608.1	88.43	1.2e-79	269	Viruses	no_tax	Phycodnaviridae	Prasinovirus	Bathycoccus sp. RCC1105 virus BpV	HOT_MAG30
k141_10231_11	ERX552357.22.dc.fa|contig_13005_2	98.11	1.4e-30	122	Viruses	Nucleocytoviricota	Algavirales	ERX552357.22.dc	ERX552357.22.dc	HOT_MAG30
k141_10231_12	ERX552357.22.dc.fa|contig_13005_3	100	2e-42	158	Viruses	Nucleocytoviricota	Algavirales	ERX552357.22.dc	ERX552357.22.dc	HOT_MAG30
k141_10231_13	ERX555987.30.dc.fa|contig_5230_14	95.38	2.5e-117	382	Viruses	Nucleocytoviricota	Algavirales	ERX555987.30.dc	ERX555987.30.dc	HOT_MAG30
k141_10231_14	ERX552357.22.dc.fa|contig_13005_6	99.31	7.3e-99	326	Viruses	Nucleocytoviricota	Algavirales	ERX552357.22.dc	ERX552357.22.dc	HOT_MAG30
k141_10231_15	ERX552357.22.dc.fa|contig_13005_7	96.47	1.2e-54	194	Viruses	Nucleocytoviricota	Algavirales	ERX552357.22.dc	ERX552357.22.dc	HOT_MAG30
k141_350943_1	ERX552357.22.dc.fa|contig_133_35	98.44	3.8e-41	153	Viruses	Nucleocytoviricota	Algavirales	ERX552357.22.dc	ERX552357.22.dc	HOT_MAG30
k141_350943_2	ERX552357.22.dc.fa|contig_133_36	98.4	3.5e-89	296	Viruses	Nucleocytoviricota	Algavirales	ERX552357.22.dc	ERX552357.22.dc	HOT_MAG30
k141_350943_3	ERX552357.22.dc.fa|contig_133_37	100	1.9e-128	413	Viruses	Nucleocytoviricota	Algavirales	ERX552357.22.dc	ERX552357.22.dc	HOT_MAG30
k141_350943_4	ERX555987.30.dc.fa|contig_7589_6	74.95	8.6e-272	852	Viruses	Nucleocytoviricota	Algavirales	ERX555987.30.dc	ERX555987.30.dc	HOT_MAG30
k141_350943_5	ERX552357.22.dc.fa|contig_133_39	68.38	4e-114	385	Viruses	Nucleocytoviricota	Algavirales	ERX552357.22.dc	ERX552357.22.dc	HOT_MAG30
k141_350943_6	ERX552357.22.dc.fa|contig_133_40	100	8.2e-36	151	Viruses	Nucleocytoviricota	Algavirales	ERX552357.22.dc	ERX552357.22.dc	HOT_MAG30
k141_350943_7	ERX552357.22.dc.fa|contig_133_42	98.48	8.3e-305	953	Viruses	Nucleocytoviricota	Algavirales	ERX552357.22.dc	ERX552357.22.dc	HOT_MAG30
k141_350943_8	ERX552357.22.dc.fa|contig_133_43	100	5.3e-59	207	Viruses	Nucleocytoviricota	Algavirales	ERX552357.22.dc	ERX552357.22.dc	HOT_MAG30
k141_350943_9	ERX552357.22.dc.fa|contig_133_44	97.18	9.6e-102	334	Viruses	Nucleocytoviricota	Algavirales	ERX552357.22.dc	ERX552357.22.dc	HOT_MAG30
k141_350943_10	ERX552357.22.dc.fa|contig_133_45	97.4	2.7e-184	583	Viruses	Nucleocytoviricota	Algavirales	ERX552357.22.dc	ERX552357.22.dc	HOT_MAG30
k141_350943_11	ERX552357.22.dc.fa|contig_133_46	99.57	7.6e-172	543	Viruses	Nucleocytoviricota	Algavirales	ERX552357.22.dc	ERX552357.22.dc	HOT_MAG30
k141_350943_12	ERX552357.22.dc.fa|contig_133_47	98	8.2e-146	465	Viruses	Nucleocytoviricota	Algavirales	ERX552357.22.dc	ERX552357.22.dc	HOT_MAG30
k141_350943_13	ERX552357.22.dc.fa|contig_133_48	99.37	6.5e-238	740	Viruses	Nucleocytoviricota	Algavirales	ERX552357.22.dc	ERX552357.22.dc	HOT_MAG30
k141_350943_14	ERX552357.22.dc.fa|contig_133_49	98.46	1.3e-187	591	Viruses	Nucleocytoviricota	Algavirales	ERX552357.22.dc	ERX552357.22.dc	HOT_MAG30
k141_350943_15	ERX552357.22.dc.fa|contig_133_50	98.88	3.3e-196	616	Viruses	Nucleocytoviricota	Algavirales	ERX552357.22.dc	ERX552357.22.dc	HOT_MAG30
k141_350943_16	ERX552357.22.dc.fa|contig_133_51	98.84	6.5e-55	195	Viruses	Nucleocytoviricota	Algavirales	ERX552357.22.dc	ERX552357.22.dc	HOT_MAG30
k141_350943_17	GVMAG-M-3300027906-13.fna|Ga0209404_10000455_39	89.33	0	1050	Viruses	Nucleocytoviricota	Algavirales	GVMAG-M-3300027906-13	GVMAG-M-3300027906-13	HOT_MAG30
k141_350943_18	ERX552357.22.dc.fa|contig_133_53	99.28	1.3e-96	319	Viruses	Nucleocytoviricota	Algavirales	ERX552357.22.dc	ERX552357.22.dc	HOT_MAG30
k141_350943_19	ERX552357.22.dc.fa|contig_133_54	99.17	1.7e-85	285	Viruses	Nucleocytoviricota	Algavirales	ERX552357.22.dc	ERX552357.22.dc	HOT_MAG30
k141_350943_20	GVMAG-M-3300027906-13.fna|Ga0209404_10000455_41	91.74	4e-312	965	Viruses	Nucleocytoviricota	Algavirales	GVMAG-M-3300027906-13	GVMAG-M-3300027906-13	HOT_MAG30
k141_350943_21	ERX552357.22.dc.fa|contig_133_57	98.9	3.5e-124	406	Viruses	Nucleocytoviricota	Algavirales	ERX552357.22.dc	ERX552357.22.dc	HOT_MAG30
k141_490871_2	ERX556037.11.dc.fa|contig_4560_40	96	1.5e-28	116	Viruses	Nucleocytoviricota	Algavirales	ERX556037.11.dc	ERX556037.11.dc	HOT_MAG30
k141_490871_3	GVMAG-M-3300027906-13.fna|Ga0209404_10000455_27	95.31	8.4e-39	147	Viruses	Nucleocytoviricota	Algavirales	GVMAG-M-3300027906-13	GVMAG-M-3300027906-13	HOT_MAG30
k141_490871_4	GVMAG-M-3300027906-13.fna|Ga0209404_10000455_26	96.77	2.9e-79	268	Viruses	Nucleocytoviricota	Algavirales	GVMAG-M-3300027906-13	GVMAG-M-3300027906-13	HOT_MAG30
k141_490871_5	GVMAG-M-3300027906-13.fna|Ga0209404_10000455_25	95.6	1.5e-54	194	Viruses	Nucleocytoviricota	Algavirales	GVMAG-M-3300027906-13	GVMAG-M-3300027906-13	HOT_MAG30
k141_490871_6	GVMAG-M-3300027906-13.fna|Ga0209404_10000455_24	92.54	8.5e-78	265	Viruses	Nucleocytoviricota	Algavirales	GVMAG-M-3300027906-13	GVMAG-M-3300027906-13	HOT_MAG30
k141_490871_7	ERX556037.11.dc.fa|contig_4560_45	94.29	1.1e-89	300	Viruses	Nucleocytoviricota	Algavirales	ERX556037.11.dc	ERX556037.11.dc	HOT_MAG30
k141_490871_8	GVMAG-M-3300027906-13.fna|Ga0209404_10000455_22	95.95	1.8e-210	660	Viruses	Nucleocytoviricota	Algavirales	GVMAG-M-3300027906-13	GVMAG-M-3300027906-13	HOT_MAG30
k141_490871_9	ERX556037.11.dc.fa|contig_4560_47	81.97	1.2e-62	221	Viruses	Nucleocytoviricota	Algavirales	ERX556037.11.dc	ERX556037.11.dc	HOT_MAG30
k141_490871_10	GVMAG-S-1074264-73.fna|1074264_contig_1556_25	85.6	2.4e-162	517	Viruses	Nucleocytoviricota	Algavirales	GVMAG-S-1074264-73	GVMAG-S-1074264-73	HOT_MAG30
k141_490871_11	GVMAG-S-1074264-73.fna|1074264_contig_1556_24	88.71	6.1e-261	812	Viruses	Nucleocytoviricota	Algavirales	GVMAG-S-1074264-73	GVMAG-S-1074264-73	HOT_MAG30
k141_490871_12	GVMAG-S-1074264-73.fna|1074264_contig_1556_23	88.73	2.9e-235	736	Viruses	Nucleocytoviricota	Algavirales	GVMAG-S-1074264-73	GVMAG-S-1074264-73	HOT_MAG30
k141_490871_13	GVMAG-S-1074264-73.fna|1074264_contig_1556_22	83.49	4.7e-137	442	Viruses	Nucleocytoviricota	Algavirales	GVMAG-S-1074264-73	GVMAG-S-1074264-73	HOT_MAG30
k141_490871_14	ERX556075.42.dc.fa|contig_13330_24	79.49	1.3e-40	154	Viruses	Nucleocytoviricota	Algavirales	ERX556075.42.dc	ERX556075.42.dc	HOT_MAG30
k141_261921_1	GVMAG-S-ERX555987-49.fna|ERX555987_contig_11_37	78.1	7.8e-191	605	Viruses	Nucleocytoviricota	Imitervirales	GVMAG-S-ERX555987-49	GVMAG-S-ERX555987-49	HOT_MAG5
k141_261921_2	GVMAG-S-ERX555987-49.fna|ERX555987_contig_11_38	84.62	7.9e-239	751	Viruses	Nucleocytoviricota	Imitervirales	GVMAG-S-ERX555987-49	GVMAG-S-ERX555987-49	HOT_MAG5
k141_261921_3	GVMAG-S-ERX555987-49.fna|ERX555987_contig_11_39	58.72	1.1e-42	163	Viruses	Nucleocytoviricota	Imitervirales	GVMAG-S-ERX555987-49	GVMAG-S-ERX555987-49	HOT_MAG5
k141_261921_4	GVMAG-S-ERX555987-49.fna|ERX555987_contig_11_40	40.45	9.6e-33	142	Viruses	Nucleocytoviricota	Imitervirales	GVMAG-S-ERX555987-49	GVMAG-S-ERX555987-49	HOT_MAG5
k141_261921_5	GVMAG-S-ERX555987-49.fna|ERX555987_contig_11_41	67.79	0	1600	Viruses	Nucleocytoviricota	Imitervirales	GVMAG-S-ERX555987-49	GVMAG-S-ERX555987-49	HOT_MAG5
k141_261921_6	GVMAG-S-ERX555987-49.fna|ERX555987_contig_11_42	62.56	7.2e-96	325	Viruses	Nucleocytoviricota	Imitervirales	GVMAG-S-ERX555987-49	GVMAG-S-ERX555987-49	HOT_MAG5
k141_261921_7	ERX556005.37.dc.fa|contig_32300_36	95.45	3.2e-23	100	Viruses	Nucleocytoviricota	Imitervirales	ERX556005.37.dc	ERX556005.37.dc	HOT_MAG5
k141_912916_1	ERX552255.7.dc.fa|contig_869_11	94.33	1.8e-135	435	Viruses	Nucleocytoviricota	Imitervirales	ERX552255.7.dc	ERX552255.7.dc	HOT_MAG5
k141_912916_2	ERX552255.7.dc.fa|contig_869_12	96.84	5.5e-58	205	Viruses	Nucleocytoviricota	Imitervirales	ERX552255.7.dc	ERX552255.7.dc	HOT_MAG5
k141_912916_3	ERX552255.7.dc.fa|contig_869_13	100	1.9e-128	414	Viruses	Nucleocytoviricota	Imitervirales	ERX552255.7.dc	ERX552255.7.dc	HOT_MAG5
k141_912916_4	ERX552255.7.dc.fa|contig_869_14	80.65	1.97626e-323	1010	Viruses	Nucleocytoviricota	Imitervirales	ERX552255.7.dc	ERX552255.7.dc	HOT_MAG5
k141_912916_5	ERX552255.7.dc.fa|contig_869_15	45.68	0	1650	Viruses	Nucleocytoviricota	Imitervirales	ERX552255.7.dc	ERX552255.7.dc	HOT_MAG5
k141_294528_1	ERX552255.7.dc.fa|contig_45412_18	92.06	2.6e-34	134	Viruses	Nucleocytoviricota	Imitervirales	ERX552255.7.dc	ERX552255.7.dc	HOT_MAG5
k141_294528_2	ERX552255.7.dc.fa|contig_45412_17	98.6	1.1e-208	656	Viruses	Nucleocytoviricota	Imitervirales	ERX552255.7.dc	ERX552255.7.dc	HOT_MAG5
k141_294528_3	ERX552255.7.dc.fa|contig_45412_16	98.61	2.2e-42	158	Viruses	Nucleocytoviricota	Imitervirales	ERX552255.7.dc	ERX552255.7.dc	HOT_MAG5
k141_294528_4	ERX552255.7.dc.fa|contig_45412_15	97.96	6.7e-106	346	Viruses	Nucleocytoviricota	Imitervirales	ERX552255.7.dc	ERX552255.7.dc	HOT_MAG5
k141_294528_5	ERX552255.7.dc.fa|contig_45412_14	94.07	8.2e-160	509	Viruses	Nucleocytoviricota	Imitervirales	ERX552255.7.dc	ERX552255.7.dc	HOT_MAG5
k141_294528_6	ERX552255.7.dc.fa|contig_45412_13	98.62	1.2e-103	340	Viruses	Nucleocytoviricota	Imitervirales	ERX552255.7.dc	ERX552255.7.dc	HOT_MAG5
k141_294528_7	ERX552255.7.dc.fa|contig_45412_12	97.65	4.4e-53	190	Viruses	Nucleocytoviricota	Imitervirales	ERX552255.7.dc	ERX552255.7.dc	HOT_MAG5
k141_294528_8	ERX552255.7.dc.fa|contig_45412_11	96.33	0	1500	Viruses	Nucleocytoviricota	Imitervirales	ERX552255.7.dc	ERX552255.7.dc	HOT_MAG5
k141_294528_9	ERX552255.7.dc.fa|contig_45412_10	84.62	3.4e-59	209	Viruses	Nucleocytoviricota	Imitervirales	ERX552255.7.dc	ERX552255.7.dc	HOT_MAG5
k141_294528_10	ERX552255.7.dc.fa|contig_45412_9	96.61	1.3e-248	774	Viruses	Nucleocytoviricota	Imitervirales	ERX552255.7.dc	ERX552255.7.dc	HOT_MAG5
k141_555599_1	ERX552255.7.dc.fa|contig_60163_7	96.74	1.5e-56	200	Viruses	Nucleocytoviricota	Imitervirales	ERX552255.7.dc	ERX552255.7.dc	HOT_MAG5
k141_555599_2	ERX552255.7.dc.fa|contig_60163_8	99.09	1.4e-71	245	Viruses	Nucleocytoviricota	Imitervirales	ERX552255.7.dc	ERX552255.7.dc	HOT_MAG5
k141_555599_3	ERX552255.7.dc.fa|contig_60163_9	92.98	2.3e-32	128	Viruses	Nucleocytoviricota	Imitervirales	ERX552255.7.dc	ERX552255.7.dc	HOT_MAG5
k141_555599_4	ERX552255.7.dc.fa|contig_60163_10	98.12	3.5e-163	516	Viruses	Nucleocytoviricota	Imitervirales	ERX552255.7.dc	ERX552255.7.dc	HOT_MAG5
k141_555599_5	ERX552255.7.dc.fa|contig_60163_11	98.61	2.1e-105	344	Viruses	Nucleocytoviricota	Imitervirales	ERX552255.7.dc	ERX552255.7.dc	HOT_MAG5
k141_555599_6	ERX552255.7.dc.fa|contig_60163_12	98.78	2.1e-241	751	Viruses	Nucleocytoviricota	Imitervirales	ERX552255.7.dc	ERX552255.7.dc	HOT_MAG5
k141_555599_7	ERX552255.7.dc.fa|contig_60163_13	100	2.7e-38	145	Viruses	Nucleocytoviricota	Imitervirales	ERX552255.7.dc	ERX552255.7.dc	HOT_MAG5
k141_555599_8	ERX552255.7.dc.fa|contig_60163_14	99.04	0	1670	Viruses	Nucleocytoviricota	Imitervirales	ERX552255.7.dc	ERX552255.7.dc	HOT_MAG5
k141_588682_1	GVMAG-S-1024976-23.fna|1024976_contig_98_22	72.68	2.7e-85	308	Viruses	Nucleocytoviricota	Imitervirales	GVMAG-S-1024976-23	GVMAG-S-1024976-23	HOT_MAG5
k141_588682_2	ERX552255.7.dc.fa|contig_44763_2	98.35	2.6e-80	271	Viruses	Nucleocytoviricota	Imitervirales	ERX552255.7.dc	ERX552255.7.dc	HOT_MAG5
k141_588682_3	ERX552255.7.dc.fa|contig_44763_3	97.73	5.5e-155	494	Viruses	Nucleocytoviricota	Imitervirales	ERX552255.7.dc	ERX552255.7.dc	HOT_MAG5
k141_588682_4	ERX552255.7.dc.fa|contig_44763_4	98.94	7.3e-136	436	Viruses	Nucleocytoviricota	Imitervirales	ERX552255.7.dc	ERX552255.7.dc	HOT_MAG5
k141_588682_5	ERX552255.7.dc.fa|contig_44763_5	94.63	9.1e-238	741	Viruses	Nucleocytoviricota	Imitervirales	ERX552255.7.dc	ERX552255.7.dc	HOT_MAG5
k141_588682_6	ERX552255.7.dc.fa|contig_44763_6	99.77	0	1020	Viruses	Nucleocytoviricota	Imitervirales	ERX552255.7.dc	ERX552255.7.dc	HOT_MAG5
k141_588682_7	ERX552255.7.dc.fa|contig_44763_7	98.97	8.1e-154	487	Viruses	Nucleocytoviricota	Imitervirales	ERX552255.7.dc	ERX552255.7.dc	HOT_MAG5
k141_588682_8	ERX552255.7.dc.fa|contig_44763_8	97.26	1.9e-296	916	Viruses	Nucleocytoviricota	Imitervirales	ERX552255.7.dc	ERX552255.7.dc	HOT_MAG5
k141_588682_9	ERX552255.7.dc.fa|contig_44763_9	98.61	2.2e-42	158	Viruses	Nucleocytoviricota	Imitervirales	ERX552255.7.dc	ERX552255.7.dc	HOT_MAG5
k141_588682_10	ERX552255.7.dc.fa|contig_44763_10	97.39	7.1e-167	529	Viruses	Nucleocytoviricota	Imitervirales	ERX552255.7.dc	ERX552255.7.dc	HOT_MAG5
k141_588682_11	ERX552255.7.dc.fa|contig_44763_11	99.25	0	2770	Viruses	Nucleocytoviricota	Imitervirales	ERX552255.7.dc	ERX552255.7.dc	HOT_MAG5
k141_588682_12	ERX552255.7.dc.fa|contig_44763_12	98.92	2.2e-274	849	Viruses	Nucleocytoviricota	Imitervirales	ERX552255.7.dc	ERX552255.7.dc	HOT_MAG5
k141_588682_13	ERX552255.7.dc.fa|contig_44763_13	98.7	9.8e-223	696	Viruses	Nucleocytoviricota	Imitervirales	ERX552255.7.dc	ERX552255.7.dc	HOT_MAG5
k141_588682_14	ERX552255.7.dc.fa|contig_44763_14	99.18	9.5e-182	572	Viruses	Nucleocytoviricota	Imitervirales	ERX552255.7.dc	ERX552255.7.dc	HOT_MAG5
k141_557479_1	GVMAG-S-1024976-23.fna|1024976_contig_2_110	70.73	7.7e-13	70.8	Viruses	Nucleocytoviricota	Imitervirales	GVMAG-S-1024976-23	GVMAG-S-1024976-23	HOT_MAG5
k141_557479_2	ERX552255.7.dc.fa|contig_23353_4	99.54	1.9e-162	514	Viruses	Nucleocytoviricota	Imitervirales	ERX552255.7.dc	ERX552255.7.dc	HOT_MAG5
k141_557479_3	ERX552255.7.dc.fa|contig_23353_5	95.89	1.7e-100	331	Viruses	Nucleocytoviricota	Imitervirales	ERX552255.7.dc	ERX552255.7.dc	HOT_MAG5
k141_557479_4	ERX552255.7.dc.fa|contig_23353_6	96.73	3e-150	480	Viruses	Nucleocytoviricota	Imitervirales	ERX552255.7.dc	ERX552255.7.dc	HOT_MAG5
k141_557479_5	ERX552255.7.dc.fa|contig_23353_7	97.51	1.7e-170	540	Viruses	Nucleocytoviricota	Imitervirales	ERX552255.7.dc	ERX552255.7.dc	HOT_MAG5
k141_557479_6	ERX552255.7.dc.fa|contig_23353_8	95.6	3.6e-181	571	Viruses	Nucleocytoviricota	Imitervirales	ERX552255.7.dc	ERX552255.7.dc	HOT_MAG5
k141_557479_7	ERX552255.7.dc.fa|contig_23353_9	90.29	2.1e-60	212	Viruses	Nucleocytoviricota	Imitervirales	ERX552255.7.dc	ERX552255.7.dc	HOT_MAG5
k141_557479_8	ERX552255.7.dc.fa|contig_23353_10	61.11	7.5e-31	129	Viruses	Nucleocytoviricota	Imitervirales	ERX552255.7.dc	ERX552255.7.dc	HOT_MAG5
k141_557479_9	ERX552255.7.dc.fa|contig_23353_11	96.62	0	1010	Viruses	Nucleocytoviricota	Imitervirales	ERX552255.7.dc	ERX552255.7.dc	HOT_MAG5
k141_557479_10	ERX552255.7.dc.fa|contig_23353_12	97.4	7.5e-278	861	Viruses	Nucleocytoviricota	Imitervirales	ERX552255.7.dc	ERX552255.7.dc	HOT_MAG5
k141_557479_11	ERX552255.7.dc.fa|contig_23353_13	98.44	0	1020	Viruses	Nucleocytoviricota	Imitervirales	ERX552255.7.dc	ERX552255.7.dc	HOT_MAG5
k141_557479_12	ERX552255.7.dc.fa|contig_23353_14	97.29	0	2000	Viruses	Nucleocytoviricota	Imitervirales	ERX552255.7.dc	ERX552255.7.dc	HOT_MAG5
k141_557479_13	ERX556005.37.dc.fa|contig_4329_7	82.42	6.1e-222	700	Viruses	Nucleocytoviricota	Imitervirales	ERX556005.37.dc	ERX556005.37.dc	HOT_MAG5
k141_557479_14	ERX555941.31.dc.fa|contig_48368_9	75.55	7e-174	564	Viruses	Nucleocytoviricota	Imitervirales	ERX555941.31.dc	ERX555941.31.dc	HOT_MAG5
k141_557479_15	ERX556005.37.dc.fa|contig_4329_6	39.73	6.8e-77	279	Viruses	Nucleocytoviricota	Imitervirales	ERX556005.37.dc	ERX556005.37.dc	HOT_MAG5
k141_234327_1	ERX556103.23.dc.fa|contig_45613_13	75	1.3e-24	108	Viruses	Nucleocytoviricota	Imitervirales	ERX556103.23.dc	ERX556103.23.dc	HOT_MAG5
k141_234327_2	GVMAG-S-ERX555987-49.fna|ERX555987_contig_1543_8	81.13	7.2e-83	281	Viruses	Nucleocytoviricota	Imitervirales	GVMAG-S-ERX555987-49	GVMAG-S-ERX555987-49	HOT_MAG5
k141_234327_3	GVMAG-S-ERX555987-49.fna|ERX555987_contig_1543_9	86.91	1.6e-136	495	Viruses	Nucleocytoviricota	Imitervirales	GVMAG-S-ERX555987-49	GVMAG-S-ERX555987-49	HOT_MAG5
k141_234327_4	GVMAG-S-ERX555907-63.fna|ERX555907_contig_49_67	50	1e-34	142	Viruses	Nucleocytoviricota	Imitervirales	GVMAG-S-ERX555907-63	GVMAG-S-ERX555907-63	HOT_MAG5
k141_234327_6	GVMAG-M-3300021378-36.fna|Ga0213861_10003396_4	33.05	5e-29	133	Viruses	Nucleocytoviricota	Imitervirales	GVMAG-M-3300021378-36	GVMAG-M-3300021378-36	HOT_MAG5
k141_234327_7	GVMAG-S-ERX555907-63.fna|ERX555907_contig_49_66	73.18	1.1e-191	614	Viruses	Nucleocytoviricota	Imitervirales	GVMAG-S-ERX555907-63	GVMAG-S-ERX555907-63	HOT_MAG5
k141_527300_1	ERX552255.7.dc.fa|contig_3311_9	96.46	3.3e-77	261	Viruses	Nucleocytoviricota	Imitervirales	ERX552255.7.dc	ERX552255.7.dc	HOT_MAG5
k141_527300_2	ERX552255.7.dc.fa|contig_3311_8	97.53	5.3e-119	385	Viruses	Nucleocytoviricota	Imitervirales	ERX552255.7.dc	ERX552255.7.dc	HOT_MAG5
k141_527300_3	ERX552255.7.dc.fa|contig_3311_7	79.63	1e-24	106	Viruses	Nucleocytoviricota	Imitervirales	ERX552255.7.dc	ERX552255.7.dc	HOT_MAG5
k141_527300_4	ERX552255.7.dc.fa|contig_3311_6	98.88	0	3250	Viruses	Nucleocytoviricota	Imitervirales	ERX552255.7.dc	ERX552255.7.dc	HOT_MAG5
k141_527300_5	ERX552255.7.dc.fa|contig_3311_5	98.64	1.4e-275	852	Viruses	Nucleocytoviricota	Imitervirales	ERX552255.7.dc	ERX552255.7.dc	HOT_MAG5
k141_527300_6	ERX552255.7.dc.fa|contig_3311_4	96.95	2.5e-88	295	Viruses	Nucleocytoviricota	Imitervirales	ERX552255.7.dc	ERX552255.7.dc	HOT_MAG5
k141_527300_7	ERX552255.7.dc.fa|contig_3311_3	92.93	2.5e-270	839	Viruses	Nucleocytoviricota	Imitervirales	ERX552255.7.dc	ERX552255.7.dc	HOT_MAG5
k141_527300_8	ERX552255.7.dc.fa|contig_3311_2	98.18	7.1e-72	246	Viruses	Nucleocytoviricota	Imitervirales	ERX552255.7.dc	ERX552255.7.dc	HOT_MAG5
k141_527300_9	ERX552255.7.dc.fa|contig_3311_1	100	1e-136	438	Viruses	Nucleocytoviricota	Imitervirales	ERX552255.7.dc	ERX552255.7.dc	HOT_MAG5
k141_527300_10	GVMAG-S-ERX555987-49.fna|ERX555987_contig_1114_13	96.04	1.29989e-320	1000	Viruses	Nucleocytoviricota	Imitervirales	GVMAG-S-ERX555987-49	GVMAG-S-ERX555987-49	HOT_MAG5
k141_527300_12	GVMAG-S-ERX555987-49.fna|ERX555987_contig_1114_7	90.17	1.5e-284	883	Viruses	Nucleocytoviricota	Imitervirales	GVMAG-S-ERX555987-49	GVMAG-S-ERX555987-49	HOT_MAG5
k141_527300_13	GVMAG-S-ERX555987-49.fna|ERX555987_contig_1114_6	65.33	4.8e-26	112	Viruses	Nucleocytoviricota	Imitervirales	GVMAG-S-ERX555987-49	GVMAG-S-ERX555987-49	HOT_MAG5
k141_527300_14	GVMAG-S-ERX555961-36.fna|ERX555961_contig_3_1	61.7	5.6e-37	145	Viruses	Nucleocytoviricota	Imitervirales	GVMAG-S-ERX555961-36	GVMAG-S-ERX555961-36	HOT_MAG5
k141_137147_1	ERX552255.7.dc.fa|contig_45412_9	97.3	3e-235	734	Viruses	Nucleocytoviricota	Imitervirales	ERX552255.7.dc	ERX552255.7.dc	HOT_MAG5
k141_137147_2	ERX552255.7.dc.fa|contig_45412_8	96.65	9.7e-158	500	Viruses	Nucleocytoviricota	Imitervirales	ERX552255.7.dc	ERX552255.7.dc	HOT_MAG5
k141_137147_3	ERX552255.7.dc.fa|contig_45412_7	96.23	1.7e-65	227	Viruses	Nucleocytoviricota	Imitervirales	ERX552255.7.dc	ERX552255.7.dc	HOT_MAG5
k141_137147_4	ERX552255.7.dc.fa|contig_45412_6	89.03	0	2670	Viruses	Nucleocytoviricota	Imitervirales	ERX552255.7.dc	ERX552255.7.dc	HOT_MAG5
k141_137147_5	ERX552255.7.dc.fa|contig_45412_5	99.26	3.7e-195	613	Viruses	Nucleocytoviricota	Imitervirales	ERX552255.7.dc	ERX552255.7.dc	HOT_MAG5
k141_137147_6	ERX552255.7.dc.fa|contig_45412_4	93.83	4.6e-51	183	Viruses	Nucleocytoviricota	Imitervirales	ERX552255.7.dc	ERX552255.7.dc	HOT_MAG5
k141_137147_7	ERX552255.7.dc.fa|contig_45412_3	98.03	1.2e-106	349	Viruses	Nucleocytoviricota	Imitervirales	ERX552255.7.dc	ERX552255.7.dc	HOT_MAG5
k141_137147_8	ERX552255.7.dc.fa|contig_45412_2	100	4.8e-37	141	Viruses	Nucleocytoviricota	Imitervirales	ERX552255.7.dc	ERX552255.7.dc	HOT_MAG5
k141_137147_9	ERX552255.7.dc.fa|contig_45412_1	99.26	1.5e-197	620	Viruses	Nucleocytoviricota	Imitervirales	ERX552255.7.dc	ERX552255.7.dc	HOT_MAG5
k141_137147_10	ERX555941.31.dc.fa|contig_15537_3	71.21	1.3e-97	331	Viruses	Nucleocytoviricota	Imitervirales	ERX555941.31.dc	ERX555941.31.dc	HOT_MAG5
k141_137147_11	ERX556103.23.dc.fa|contig_4224_15	76.49	1e-148	481	Viruses	Nucleocytoviricota	Imitervirales	ERX556103.23.dc	ERX556103.23.dc	HOT_MAG5
k141_137147_12	ERX556005.37.dc.fa|contig_25028_2	68.88	1.7e-199	637	Viruses	Nucleocytoviricota	Imitervirales	ERX556005.37.dc	ERX556005.37.dc	HOT_MAG5
k141_333214_1	ERX552255.7.dc.fa|contig_51107_12	98.43	1.4e-84	284	Viruses	Nucleocytoviricota	Imitervirales	ERX552255.7.dc	ERX552255.7.dc	HOT_MAG5
k141_333214_2	ERX552255.7.dc.fa|contig_51107_11	98.6	3.1e-94	313	Viruses	Nucleocytoviricota	Imitervirales	ERX552255.7.dc	ERX552255.7.dc	HOT_MAG5
k141_333214_3	ERX552255.7.dc.fa|contig_51107_10	89.68	1.9e-90	303	Viruses	Nucleocytoviricota	Imitervirales	ERX552255.7.dc	ERX552255.7.dc	HOT_MAG5
k141_333214_4	ERX552255.7.dc.fa|contig_51107_7	99.39	2e-118	384	Viruses	Nucleocytoviricota	Imitervirales	ERX552255.7.dc	ERX552255.7.dc	HOT_MAG5
k141_333214_5	ERX552255.7.dc.fa|contig_51107_6	99.23	0	2370	Viruses	Nucleocytoviricota	Imitervirales	ERX552255.7.dc	ERX552255.7.dc	HOT_MAG5
k141_333214_6	ERX552255.7.dc.fa|contig_51107_5	98.08	3.5e-273	845	Viruses	Nucleocytoviricota	Imitervirales	ERX552255.7.dc	ERX552255.7.dc	HOT_MAG5
k141_333214_7	ERX552255.7.dc.fa|contig_51107_3	97.8	1.7e-55	197	Viruses	Nucleocytoviricota	Imitervirales	ERX552255.7.dc	ERX552255.7.dc	HOT_MAG5
k141_333214_8	ERX552255.7.dc.fa|contig_51107_2	99.68	6e-234	736	Viruses	Nucleocytoviricota	Imitervirales	ERX552255.7.dc	ERX552255.7.dc	HOT_MAG5
k141_333214_9	GVMAG-S-1024976-23.fna|1024976_contig_98_22	83.72	5.8e-76	259	Viruses	Nucleocytoviricota	Imitervirales	GVMAG-S-1024976-23	GVMAG-S-1024976-23	HOT_MAG5
k141_594579_1	ERX556005.37.dc.fa|contig_20873_20	77.78	3.7e-56	201	Viruses	Nucleocytoviricota	Imitervirales	ERX556005.37.dc	ERX556005.37.dc	HOT_MAG5
k141_594579_2	ERX556005.37.dc.fa|contig_20873_19	68.61	5.6e-277	875	Viruses	Nucleocytoviricota	Imitervirales	ERX556005.37.dc	ERX556005.37.dc	HOT_MAG5
k141_594579_4	GVMAG-S-ERX555961-36.fna|ERX555961_contig_157_16	83.82	0	1320	Viruses	Nucleocytoviricota	Imitervirales	GVMAG-S-ERX555961-36	GVMAG-S-ERX555961-36	HOT_MAG5
k141_594579_5	ERX552255.7.dc.fa|contig_129377_1	98.59	0	2140	Viruses	Nucleocytoviricota	Imitervirales	ERX552255.7.dc	ERX552255.7.dc	HOT_MAG5
k141_594579_6	ERX552255.7.dc.fa|contig_129377_3	98.8	0	1180	Viruses	Nucleocytoviricota	Imitervirales	ERX552255.7.dc	ERX552255.7.dc	HOT_MAG5
k141_594579_7	ERX552255.7.dc.fa|contig_129377_4	98.62	2e-157	500	Viruses	Nucleocytoviricota	Imitervirales	ERX552255.7.dc	ERX552255.7.dc	HOT_MAG5
k141_594579_8	ERX552255.7.dc.fa|contig_129377_5	98.06	6.4e-187	589	Viruses	Nucleocytoviricota	Imitervirales	ERX552255.7.dc	ERX552255.7.dc	HOT_MAG5
k141_594579_9	ERX552255.7.dc.fa|contig_129377_6	97.63	0	2380	Viruses	Nucleocytoviricota	Imitervirales	ERX552255.7.dc	ERX552255.7.dc	HOT_MAG5
k141_594579_10	ERX552255.7.dc.fa|contig_129377_7	99.66	2.8e-224	699	Viruses	Nucleocytoviricota	Imitervirales	ERX552255.7.dc	ERX552255.7.dc	HOT_MAG5
k141_594579_11	ERX552255.7.dc.fa|contig_129377_8	98.56	1.4e-91	316	Viruses	Nucleocytoviricota	Imitervirales	ERX552255.7.dc	ERX552255.7.dc	HOT_MAG5
k141_594579_13	ERX556005.37.dc.fa|contig_20873_11	56.99	8e-72	253	Viruses	Nucleocytoviricota	Imitervirales	ERX556005.37.dc	ERX556005.37.dc	HOT_MAG5
k141_594579_14	ERX556005.37.dc.fa|contig_20873_10	67.19	6.3e-91	309	Viruses	Nucleocytoviricota	Imitervirales	ERX556005.37.dc	ERX556005.37.dc	HOT_MAG5
k141_594579_16	ERX556005.37.dc.fa|contig_20873_8	52.1	1.4e-36	146	Viruses	Nucleocytoviricota	Imitervirales	ERX556005.37.dc	ERX556005.37.dc	HOT_MAG5
k141_594579_17	ERX556005.37.dc.fa|contig_20873_7	53.23	3e-17	86.7	Viruses	Nucleocytoviricota	Imitervirales	ERX556005.37.dc	ERX556005.37.dc	HOT_MAG5
k141_301486_1	ERX552255.7.dc.fa|contig_45412_18	99.48	2.7e-140	449	Viruses	Nucleocytoviricota	Imitervirales	ERX552255.7.dc	ERX552255.7.dc	HOT_MAG5
k141_301486_2	ERX552255.7.dc.fa|contig_45412_19	97.12	1.9e-67	232	Viruses	Nucleocytoviricota	Imitervirales	ERX552255.7.dc	ERX552255.7.dc	HOT_MAG5
k141_301486_3	ERX552255.7.dc.fa|contig_45412_20	98.21	6.7e-117	380	Viruses	Nucleocytoviricota	Imitervirales	ERX552255.7.dc	ERX552255.7.dc	HOT_MAG5
k141_301486_4	ERX552255.7.dc.fa|contig_45412_21	91.89	1.5e-91	306	Viruses	Nucleocytoviricota	Imitervirales	ERX552255.7.dc	ERX552255.7.dc	HOT_MAG5
k141_301486_5	ERX552255.7.dc.fa|contig_45412_22	89.64	0	4690	Viruses	Nucleocytoviricota	Imitervirales	ERX552255.7.dc	ERX552255.7.dc	HOT_MAG5
k141_758761_1	GVMAG-S-ERX555987-49.fna|ERX555987_contig_11_1	47.86	1.5e-27	134	Viruses	Nucleocytoviricota	Imitervirales	GVMAG-S-ERX555987-49	GVMAG-S-ERX555987-49	HOT_MAG5
k141_758761_3	ERX552270.42.dc.fa|contig_7156_2	40.91	2e-55	218	Viruses	Nucleocytoviricota	Imitervirales	ERX552270.42.dc	ERX552270.42.dc	HOT_MAG5
k141_758761_5	ERX556005.37.dc.fa|contig_20873_24	43.72	2.5e-37	166	Viruses	Nucleocytoviricota	Imitervirales	ERX556005.37.dc	ERX556005.37.dc	HOT_MAG5
k141_758761_6	ERX555941.31.dc.fa|contig_13680_6	85.9	6.8e-101	333	Viruses	Nucleocytoviricota	Imitervirales	ERX555941.31.dc	ERX555941.31.dc	HOT_MAG5
k141_758761_7	GVMAG-S-ERX555907-63.fna|ERX555907_contig_50_33	52.15	5.2e-53	199	Viruses	Nucleocytoviricota	Imitervirales	GVMAG-S-ERX555907-63	GVMAG-S-ERX555907-63	HOT_MAG5
k141_758761_9	ERX556005.37.dc.fa|contig_20873_21	53.47	1.8e-32	135	Viruses	Nucleocytoviricota	Imitervirales	ERX556005.37.dc	ERX556005.37.dc	HOT_MAG5
k141_758761_10	GVMAG-S-ERX555907-63.fna|ERX555907_contig_49_93	36.79	2.8e-44	180	Viruses	Nucleocytoviricota	Imitervirales	GVMAG-S-ERX555907-63	GVMAG-S-ERX555907-63	HOT_MAG5
k141_758761_11	ERX556005.37.dc.fa|contig_20873_20	63.62	2.5e-238	762	Viruses	Nucleocytoviricota	Imitervirales	ERX556005.37.dc	ERX556005.37.dc	HOT_MAG5
k141_791703_1	ERX552255.7.dc.fa|contig_22753_19	93.33	6.4e-22	96.9	Viruses	Nucleocytoviricota	Imitervirales	ERX552255.7.dc	ERX552255.7.dc	HOT_MAG5
k141_791703_2	ERX552255.7.dc.fa|contig_22753_20	100	4.9e-219	684	Viruses	Nucleocytoviricota	Imitervirales	ERX552255.7.dc	ERX552255.7.dc	HOT_MAG5
k141_791703_3	ERX552255.7.dc.fa|contig_22753_21	99.06	9.5e-312	962	Viruses	Nucleocytoviricota	Imitervirales	ERX552255.7.dc	ERX552255.7.dc	HOT_MAG5
k141_791703_4	ERX552255.7.dc.fa|contig_22753_21	98.72	3.8e-171	541	Viruses	Nucleocytoviricota	Imitervirales	ERX552255.7.dc	ERX552255.7.dc	HOT_MAG5
k141_791703_5	ERX552255.7.dc.fa|contig_22753_22	98.31	3.4e-214	670	Viruses	Nucleocytoviricota	Imitervirales	ERX552255.7.dc	ERX552255.7.dc	HOT_MAG5
k141_791703_6	GVMAG-S-ERX555987-49.fna|ERX555987_contig_121_13	91.35	1.8e-183	580	Viruses	Nucleocytoviricota	Imitervirales	GVMAG-S-ERX555987-49	GVMAG-S-ERX555987-49	HOT_MAG5
k141_791703_8	GVMAG-S-ERX555987-49.fna|ERX555987_contig_121_12	69.13	5.1e-158	512	Viruses	Nucleocytoviricota	Imitervirales	GVMAG-S-ERX555987-49	GVMAG-S-ERX555987-49	HOT_MAG5
k141_791703_9	GVMAG-S-ERX555907-63.fna|ERX555907_contig_50_88	78.95	7.2e-77	263	Viruses	Nucleocytoviricota	Imitervirales	GVMAG-S-ERX555907-63	GVMAG-S-ERX555907-63	HOT_MAG5
k141_791703_10	GVMAG-S-ERX555987-49.fna|ERX555987_contig_121_10	84.44	7.3e-51	184	Viruses	Nucleocytoviricota	Imitervirales	GVMAG-S-ERX555987-49	GVMAG-S-ERX555987-49	HOT_MAG5
k141_791703_11	GVMAG-S-ERX555987-49.fna|ERX555987_contig_121_10	65.22	3.8e-43	164	Viruses	Nucleocytoviricota	Imitervirales	GVMAG-S-ERX555987-49	GVMAG-S-ERX555987-49	HOT_MAG5
k141_791703_12	GVMAG-S-ERX555987-49.fna|ERX555987_contig_121_9	90.55	1.2e-76	261	Viruses	Nucleocytoviricota	Imitervirales	GVMAG-S-ERX555987-49	GVMAG-S-ERX555987-49	HOT_MAG5
k141_791703_13	GVMAG-S-ERX555987-49.fna|ERX555987_contig_121_8	38.98	4.7e-64	243	Viruses	Nucleocytoviricota	Imitervirales	GVMAG-S-ERX555987-49	GVMAG-S-ERX555987-49	HOT_MAG5
k141_791703_14	GVMAG-S-ERX555987-49.fna|ERX555987_contig_121_8	37.68	3.4e-102	372	Viruses	Nucleocytoviricota	Imitervirales	GVMAG-S-ERX555987-49	GVMAG-S-ERX555987-49	HOT_MAG5
k141_44407_1	ERX556005.37.dc.fa|contig_3136_5	60.24	0	1540	Viruses	Nucleocytoviricota	Imitervirales	ERX556005.37.dc	ERX556005.37.dc	HOT_MAG5
k141_44407_2	ERX556005.37.dc.fa|contig_3136_3	84.48	1.6e-65	230	Viruses	Nucleocytoviricota	Imitervirales	ERX556005.37.dc	ERX556005.37.dc	HOT_MAG5
k141_44407_3	ERX556005.37.dc.fa|contig_9478_17	95.14	9.6e-173	547	Viruses	Nucleocytoviricota	Imitervirales	ERX556005.37.dc	ERX556005.37.dc	HOT_MAG5
k141_44407_4	GVMAG-S-ERX555961-36.fna|ERX555961_contig_639_1	96.61	0	1100	Viruses	Nucleocytoviricota	Imitervirales	GVMAG-S-ERX555961-36	GVMAG-S-ERX555961-36	HOT_MAG5
k141_44407_5	GVMAG-S-ERX555961-36.fna|ERX555961_contig_639_2	98.33	1e-84	283	Viruses	Nucleocytoviricota	Imitervirales	GVMAG-S-ERX555961-36	GVMAG-S-ERX555961-36	HOT_MAG5
k141_44407_6	GVMAG-S-ERX555961-36.fna|ERX555961_contig_639_3	97.59	5.5e-51	183	Viruses	Nucleocytoviricota	Imitervirales	GVMAG-S-ERX555961-36	GVMAG-S-ERX555961-36	HOT_MAG5
k141_44407_7	ERX552255.7.dc.fa|contig_45700_2	86.1	6.3e-106	350	Viruses	Nucleocytoviricota	Imitervirales	ERX552255.7.dc	ERX552255.7.dc	HOT_MAG5
k141_44407_8	ERX552255.7.dc.fa|contig_45700_3	80.13	4.2e-144	468	Viruses	Nucleocytoviricota	Imitervirales	ERX552255.7.dc	ERX552255.7.dc	HOT_MAG5
k141_44407_9	ERX552255.7.dc.fa|contig_45700_4	88	8.4e-117	382	Viruses	Nucleocytoviricota	Imitervirales	ERX552255.7.dc	ERX552255.7.dc	HOT_MAG5
k141_988716_1	ERX552255.7.dc.fa|contig_39073_1	98.35	2.2e-86	288	Viruses	Nucleocytoviricota	Imitervirales	ERX552255.7.dc	ERX552255.7.dc	HOT_MAG5
k141_988716_2	ERX552255.7.dc.fa|contig_39073_2	99.27	9.3e-310	954	Viruses	Nucleocytoviricota	Imitervirales	ERX552255.7.dc	ERX552255.7.dc	HOT_MAG5
k141_988716_3	ERX552255.7.dc.fa|contig_39073_3	95.04	3.1e-79	268	Viruses	Nucleocytoviricota	Imitervirales	ERX552255.7.dc	ERX552255.7.dc	HOT_MAG5
k141_988716_4	ERX552255.7.dc.fa|contig_39073_4	97.48	0	2450	Viruses	Nucleocytoviricota	Imitervirales	ERX552255.7.dc	ERX552255.7.dc	HOT_MAG5
k141_988716_5	ERX552255.7.dc.fa|contig_39073_5	92.59	1.9e-45	167	Viruses	Nucleocytoviricota	Imitervirales	ERX552255.7.dc	ERX552255.7.dc	HOT_MAG5
k141_988716_6	ERX552255.7.dc.fa|contig_39073_6	98.26	2.6e-122	396	Viruses	Nucleocytoviricota	Imitervirales	ERX552255.7.dc	ERX552255.7.dc	HOT_MAG5
k141_988716_7	ERX552255.7.dc.fa|contig_39073_7	97.92	7.8e-65	224	Viruses	Nucleocytoviricota	Imitervirales	ERX552255.7.dc	ERX552255.7.dc	HOT_MAG5
k141_988716_8	ERX552255.7.dc.fa|contig_39073_8	58.53	1.1e-136	461	Viruses	Nucleocytoviricota	Imitervirales	ERX552255.7.dc	ERX552255.7.dc	HOT_MAG5
k141_988716_9	ERX552255.7.dc.fa|contig_39073_9	82.88	1e-245	771	Viruses	Nucleocytoviricota	Imitervirales	ERX552255.7.dc	ERX552255.7.dc	HOT_MAG5
k141_988716_10	GVMAG-S-ERX555961-36.fna|ERX555961_contig_3_45	92.31	0	2050	Viruses	Nucleocytoviricota	Imitervirales	GVMAG-S-ERX555961-36	GVMAG-S-ERX555961-36	HOT_MAG5
k141_988716_11	ERX552270.42.dc.fa|contig_1684_38	44.44	1.4e-30	129	Viruses	Nucleocytoviricota	Imitervirales	ERX552270.42.dc	ERX552270.42.dc	HOT_MAG5
k141_988716_12	ERX556103.23.dc.fa|contig_119641_11	80.19	1e-50	185	Viruses	Nucleocytoviricota	Imitervirales	ERX556103.23.dc	ERX556103.23.dc	HOT_MAG5
k141_436862_1	ERX552255.7.dc.fa|contig_13158_13	97.53	2.5e-169	537	Viruses	Nucleocytoviricota	Imitervirales	ERX552255.7.dc	ERX552255.7.dc	HOT_MAG5
k141_436862_2	ERX552255.7.dc.fa|contig_13158_12	93.91	0	2170	Viruses	Nucleocytoviricota	Imitervirales	ERX552255.7.dc	ERX552255.7.dc	HOT_MAG5
k141_436862_3	ERX552255.7.dc.fa|contig_13158_11	96.08	2.6e-297	919	Viruses	Nucleocytoviricota	Imitervirales	ERX552255.7.dc	ERX552255.7.dc	HOT_MAG5
k141_436862_4	ERX552255.7.dc.fa|contig_13158_10	98.97	5.5e-132	426	Viruses	Nucleocytoviricota	Imitervirales	ERX552255.7.dc	ERX552255.7.dc	HOT_MAG5
k141_339604_1	ERX552255.7.dc.fa|contig_7898_11	95.2	1.4e-85	287	Viruses	Nucleocytoviricota	Imitervirales	ERX552255.7.dc	ERX552255.7.dc	HOT_MAG5
k141_339604_2	ERX552255.7.dc.fa|contig_7898_12	98.87	0	1550	Viruses	Nucleocytoviricota	Imitervirales	ERX552255.7.dc	ERX552255.7.dc	HOT_MAG5
k141_339604_3	ERX552255.7.dc.fa|contig_7898_13	100	2e-148	473	Viruses	Nucleocytoviricota	Imitervirales	ERX552255.7.dc	ERX552255.7.dc	HOT_MAG5
k141_339604_4	ERX552255.7.dc.fa|contig_7898_14	98.18	0	1240	Viruses	Nucleocytoviricota	Imitervirales	ERX552255.7.dc	ERX552255.7.dc	HOT_MAG5
k141_339604_5	ERX552255.7.dc.fa|contig_7898_15	97.44	3.8e-111	362	Viruses	Nucleocytoviricota	Imitervirales	ERX552255.7.dc	ERX552255.7.dc	HOT_MAG5
k141_339604_6	ERX552255.7.dc.fa|contig_7898_16	98.28	7e-83	279	Viruses	Nucleocytoviricota	Imitervirales	ERX552255.7.dc	ERX552255.7.dc	HOT_MAG5
k141_339604_7	ERX552255.7.dc.fa|contig_7898_17	99.24	7.5e-196	615	Viruses	Nucleocytoviricota	Imitervirales	ERX552255.7.dc	ERX552255.7.dc	HOT_MAG5
k141_339604_8	ERX552255.7.dc.fa|contig_7898_18	96.28	5.9e-175	553	Viruses	Nucleocytoviricota	Imitervirales	ERX552255.7.dc	ERX552255.7.dc	HOT_MAG5
k141_339604_9	ERX552255.7.dc.fa|contig_7898_19	86.57	7.1e-34	133	Viruses	Nucleocytoviricota	Imitervirales	ERX552255.7.dc	ERX552255.7.dc	HOT_MAG5
k141_339604_10	ERX552255.7.dc.fa|contig_7898_19	95.59	1.1e-39	150	Viruses	Nucleocytoviricota	Imitervirales	ERX552255.7.dc	ERX552255.7.dc	HOT_MAG5
k141_339604_11	ERX552255.7.dc.fa|contig_7898_19	93.44	1.9e-35	137	Viruses	Nucleocytoviricota	Imitervirales	ERX552255.7.dc	ERX552255.7.dc	HOT_MAG5
k141_339604_13	ERX556103.23.dc.fa|contig_119641_11	74.86	2.1e-192	615	Viruses	Nucleocytoviricota	Imitervirales	ERX556103.23.dc	ERX556103.23.dc	HOT_MAG5
k141_339604_14	GVMAG-S-ERX555961-36.fna|ERX555961_contig_3_71	85.28	1.97626e-323	1000	Viruses	Nucleocytoviricota	Imitervirales	GVMAG-S-ERX555961-36	GVMAG-S-ERX555961-36	HOT_MAG5
k141_339604_15	ERX552255.7.dc.fa|contig_100188_2	100	7.1e-179	564	Viruses	Nucleocytoviricota	Imitervirales	ERX552255.7.dc	ERX552255.7.dc	HOT_MAG5
k141_339604_16	ERX552255.7.dc.fa|contig_100188_3	99.28	2.8e-200	629	Viruses	Nucleocytoviricota	Imitervirales	ERX552255.7.dc	ERX552255.7.dc	HOT_MAG5
k141_339604_17	ERX552255.7.dc.fa|contig_100188_4	100	2.6e-13	70.8	Viruses	Nucleocytoviricota	Imitervirales	ERX552255.7.dc	ERX552255.7.dc	HOT_MAG5
k141_763728_1	ERX552255.7.dc.fa|contig_11961_12	90.18	0	1010	Viruses	Nucleocytoviricota	Imitervirales	ERX552255.7.dc	ERX552255.7.dc	HOT_MAG5
k141_763728_2	ERX552255.7.dc.fa|contig_11961_11	99.09	1.4e-165	524	Viruses	Nucleocytoviricota	Imitervirales	ERX552255.7.dc	ERX552255.7.dc	HOT_MAG5
k141_763728_3	ERX552255.7.dc.fa|contig_11961_10	98.32	0	2560	Viruses	Nucleocytoviricota	Imitervirales	ERX552255.7.dc	ERX552255.7.dc	HOT_MAG5
k141_763728_4	ERX552255.7.dc.fa|contig_11961_9	98.06	1.6e-194	610	Viruses	Nucleocytoviricota	Imitervirales	ERX552255.7.dc	ERX552255.7.dc	HOT_MAG5
k141_763728_5	ERX552255.7.dc.fa|contig_11961_8	97.8	3.8e-305	941	Viruses	Nucleocytoviricota	Imitervirales	ERX552255.7.dc	ERX552255.7.dc	HOT_MAG5
k141_763728_6	ERX552255.7.dc.fa|contig_11961_7	100	8.3e-90	299	Viruses	Nucleocytoviricota	Imitervirales	ERX552255.7.dc	ERX552255.7.dc	HOT_MAG5
k141_763728_7	ERX552255.7.dc.fa|contig_11961_6	100	0	2720	Viruses	Nucleocytoviricota	Imitervirales	ERX552255.7.dc	ERX552255.7.dc	HOT_MAG5
k141_763728_8	ERX552255.7.dc.fa|contig_11961_5	98.1	1.7e-68	235	Viruses	Nucleocytoviricota	Imitervirales	ERX552255.7.dc	ERX552255.7.dc	HOT_MAG5
k141_763728_9	ERX552255.7.dc.fa|contig_11961_4	96.49	3.8e-75	255	Viruses	Nucleocytoviricota	Imitervirales	ERX552255.7.dc	ERX552255.7.dc	HOT_MAG5
k141_763728_10	ERX552255.7.dc.fa|contig_11961_3	100	6.7e-162	514	Viruses	Nucleocytoviricota	Imitervirales	ERX552255.7.dc	ERX552255.7.dc	HOT_MAG5
k141_763728_11	ERX552255.7.dc.fa|contig_11961_2	97.98	1.5e-179	566	Viruses	Nucleocytoviricota	Imitervirales	ERX552255.7.dc	ERX552255.7.dc	HOT_MAG5
k141_763728_12	GVMAG-S-ERX555987-49.fna|ERX555987_contig_11_46	81.79	2e-198	629	Viruses	Nucleocytoviricota	Imitervirales	GVMAG-S-ERX555987-49	GVMAG-S-ERX555987-49	HOT_MAG5
k141_48526_2	GVMAG-S-ERX555987-49.fna|ERX555987_contig_631_1	89.83	7.4e-124	401	Viruses	Nucleocytoviricota	Imitervirales	GVMAG-S-ERX555987-49	GVMAG-S-ERX555987-49	HOT_MAG5
k141_48526_3	GVMAG-S-ERX555907-63.fna|ERX555907_contig_49_20	37.06	1.2e-19	100	Viruses	Nucleocytoviricota	Imitervirales	GVMAG-S-ERX555907-63	GVMAG-S-ERX555907-63	HOT_MAG5
k141_48526_4	GVMAG-S-ERX555987-49.fna|ERX555987_contig_1114_2	86.67	9.6e-33	131	Viruses	Nucleocytoviricota	Imitervirales	GVMAG-S-ERX555987-49	GVMAG-S-ERX555987-49	HOT_MAG5
k141_48526_5	GVMAG-S-ERX555987-49.fna|ERX555987_contig_1114_3	78.09	1.3e-170	545	Viruses	Nucleocytoviricota	Imitervirales	GVMAG-S-ERX555987-49	GVMAG-S-ERX555987-49	HOT_MAG5
k141_48526_6	GVMAG-S-ERX555987-49.fna|ERX555987_contig_1114_4	78.47	1.2e-237	748	Viruses	Nucleocytoviricota	Imitervirales	GVMAG-S-ERX555987-49	GVMAG-S-ERX555987-49	HOT_MAG5
k141_48526_7	GVMAG-S-ERX555987-49.fna|ERX555987_contig_1114_5	86.31	2.7e-158	507	Viruses	Nucleocytoviricota	Imitervirales	GVMAG-S-ERX555987-49	GVMAG-S-ERX555987-49	HOT_MAG5
k141_48526_8	ERX552246.27.dc.fa|contig_1900_92	61.54	8.2e-122	411	Viruses	Nucleocytoviricota	Imitervirales	ERX552246.27.dc	ERX552246.27.dc	HOT_MAG5
k141_16214_1	ERX552255.7.dc.fa|contig_45700_12	85.61	0	1800	Viruses	Nucleocytoviricota	Imitervirales	ERX552255.7.dc	ERX552255.7.dc	HOT_MAG5
k141_16214_2	ERX552255.7.dc.fa|contig_45700_13	96.89	3e-162	515	Viruses	Nucleocytoviricota	Imitervirales	ERX552255.7.dc	ERX552255.7.dc	HOT_MAG5
k141_16214_3	GVMAG-S-1024976-23.fna|1024976_contig_2_93	90.08	5.8e-264	821	Viruses	Nucleocytoviricota	Imitervirales	GVMAG-S-1024976-23	GVMAG-S-1024976-23	HOT_MAG5
k141_16214_4	GVMAG-S-ERX555961-36.fna|ERX555961_contig_639_17	61.86	4.6e-46	174	Viruses	Nucleocytoviricota	Imitervirales	GVMAG-S-ERX555961-36	GVMAG-S-ERX555961-36	HOT_MAG5
k141_16214_5	GVMAG-S-ERX555961-36.fna|ERX555961_contig_639_18	86.45	1.3e-130	424	Viruses	Nucleocytoviricota	Imitervirales	GVMAG-S-ERX555961-36	GVMAG-S-ERX555961-36	HOT_MAG5
k141_441978_1	ERX552255.7.dc.fa|contig_2759_8	99.04	2.7e-308	951	Viruses	Nucleocytoviricota	Imitervirales	ERX552255.7.dc	ERX552255.7.dc	HOT_MAG5
k141_441978_2	ERX552255.7.dc.fa|contig_2759_9	94.8	0	1150	Viruses	Nucleocytoviricota	Imitervirales	ERX552255.7.dc	ERX552255.7.dc	HOT_MAG5
k141_441978_3	ERX552255.7.dc.fa|contig_2759_10	97.16	4.1e-90	301	Viruses	Nucleocytoviricota	Imitervirales	ERX552255.7.dc	ERX552255.7.dc	HOT_MAG5
k141_441978_4	ERX552255.7.dc.fa|contig_2759_11	96.5	1.5e-135	436	Viruses	Nucleocytoviricota	Imitervirales	ERX552255.7.dc	ERX552255.7.dc	HOT_MAG5
k141_441978_5	ERX552255.7.dc.fa|contig_2759_12	100	5e-106	345	Viruses	Nucleocytoviricota	Imitervirales	ERX552255.7.dc	ERX552255.7.dc	HOT_MAG5
k141_441978_6	ERX552255.7.dc.fa|contig_2759_13	99.22	0	1780	Viruses	Nucleocytoviricota	Imitervirales	ERX552255.7.dc	ERX552255.7.dc	HOT_MAG5
k141_963051_1	ERX556005.37.dc.fa|contig_9478_46	53.64	1.5e-108	369	Viruses	Nucleocytoviricota	Imitervirales	ERX556005.37.dc	ERX556005.37.dc	HOT_MAG5
k141_963051_2	GVMAG-S-ERX555907-63.fna|ERX555907_contig_3974_4	45.5	4.7e-55	207	Viruses	Nucleocytoviricota	Imitervirales	GVMAG-S-ERX555907-63	GVMAG-S-ERX555907-63	HOT_MAG5
k141_963051_4	GVMAG-S-ERX555907-63.fna|ERX555907_contig_3974_5	65.91	1.2e-82	284	Viruses	Nucleocytoviricota	Imitervirales	GVMAG-S-ERX555907-63	GVMAG-S-ERX555907-63	HOT_MAG5
k141_963051_5	ERX556005.37.dc.fa|contig_9478_41	77.33	9e-127	416	Viruses	Nucleocytoviricota	Imitervirales	ERX556005.37.dc	ERX556005.37.dc	HOT_MAG5
k141_963051_7	ERX556005.37.dc.fa|contig_9478_36	66.22	6.8e-33	133	Viruses	Nucleocytoviricota	Imitervirales	ERX556005.37.dc	ERX556005.37.dc	HOT_MAG5
k141_963051_8	ERX556005.37.dc.fa|contig_9478_35	76.63	1.2e-160	517	Viruses	Nucleocytoviricota	Imitervirales	ERX556005.37.dc	ERX556005.37.dc	HOT_MAG5
k141_963051_10	GVMAG-S-ERX555907-63.fna|ERX555907_contig_64_26	81.63	0	1380	Viruses	Nucleocytoviricota	Imitervirales	GVMAG-S-ERX555907-63	GVMAG-S-ERX555907-63	HOT_MAG5
k141_963051_11	GVMAG-S-ERX555907-63.fna|ERX555907_contig_64_26	28.78	2.8e-34	155	Viruses	Nucleocytoviricota	Imitervirales	GVMAG-S-ERX555907-63	GVMAG-S-ERX555907-63	HOT_MAG5
k141_963051_12	GVMAG-S-1024976-23.fna|1024976_contig_2_66	66.67	0	1770	Viruses	Nucleocytoviricota	Imitervirales	GVMAG-S-1024976-23	GVMAG-S-1024976-23	HOT_MAG5
k141_963051_13	GVMAG-S-ERX555907-63.fna|ERX555907_contig_3974_12	59.54	4.3e-63	231	Viruses	Nucleocytoviricota	Imitervirales	GVMAG-S-ERX555907-63	GVMAG-S-ERX555907-63	HOT_MAG5
k141_963051_14	GVMAG-S-ERX555907-63.fna|ERX555907_contig_599_2	49.07	2e-42	167	Viruses	Nucleocytoviricota	Imitervirales	GVMAG-S-ERX555907-63	GVMAG-S-ERX555907-63	HOT_MAG5
k141_963051_15	GVMAG-S-ERX555907-63.fna|ERX555907_contig_599_3	78.91	1.6e-62	221	Viruses	Nucleocytoviricota	Imitervirales	GVMAG-S-ERX555907-63	GVMAG-S-ERX555907-63	HOT_MAG5
k141_897347_1	ERX552255.7.dc.fa|contig_43757_22	98.86	2.2e-262	813	Viruses	Nucleocytoviricota	Imitervirales	ERX552255.7.dc	ERX552255.7.dc	HOT_MAG5
k141_897347_2	ERX552255.7.dc.fa|contig_43757_23	99.19	1.5e-80	272	Viruses	Nucleocytoviricota	Imitervirales	ERX552255.7.dc	ERX552255.7.dc	HOT_MAG5
k141_897347_3	ERX552255.7.dc.fa|contig_43757_24	92.31	1.9e-24	105	Viruses	Nucleocytoviricota	Imitervirales	ERX552255.7.dc	ERX552255.7.dc	HOT_MAG5
k141_897347_4	ERX552255.7.dc.fa|contig_43757_25	98.8	0	1690	Viruses	Nucleocytoviricota	Imitervirales	ERX552255.7.dc	ERX552255.7.dc	HOT_MAG5
k141_897347_5	ERX552255.7.dc.fa|contig_43757_26	98.16	1.1e-202	635	Viruses	Nucleocytoviricota	Imitervirales	ERX552255.7.dc	ERX552255.7.dc	HOT_MAG5
k141_897347_6	ERX552255.7.dc.fa|contig_43757_27	96.53	1.9e-291	901	Viruses	Nucleocytoviricota	Imitervirales	ERX552255.7.dc	ERX552255.7.dc	HOT_MAG5
k141_897347_7	ERX552255.7.dc.fa|contig_43757_28	35.11	7.1e-39	165	Viruses	Nucleocytoviricota	Imitervirales	ERX552255.7.dc	ERX552255.7.dc	HOT_MAG5
k141_897347_8	ERX552255.7.dc.fa|contig_43757_29	41.67	2.1e-26	120	Viruses	Nucleocytoviricota	Imitervirales	ERX552255.7.dc	ERX552255.7.dc	HOT_MAG5
k141_897347_9	ERX552255.7.dc.fa|contig_43757_30	75.58	1.1e-207	661	Viruses	Nucleocytoviricota	Imitervirales	ERX552255.7.dc	ERX552255.7.dc	HOT_MAG5
k141_897347_10	ERX552255.7.dc.fa|contig_43757_31	100	7.6e-157	499	Viruses	Nucleocytoviricota	Imitervirales	ERX552255.7.dc	ERX552255.7.dc	HOT_MAG5
k141_897347_11	ERX552255.7.dc.fa|contig_43757_32	98.25	5.5e-75	255	Viruses	Nucleocytoviricota	Imitervirales	ERX552255.7.dc	ERX552255.7.dc	HOT_MAG5
k141_897347_12	ERX552255.7.dc.fa|contig_43757_33	93.94	8.2e-63	219	Viruses	Nucleocytoviricota	Imitervirales	ERX552255.7.dc	ERX552255.7.dc	HOT_MAG5
k141_897347_13	ERX552255.7.dc.fa|contig_43757_35	59.81	2.8e-32	134	Viruses	Nucleocytoviricota	Imitervirales	ERX552255.7.dc	ERX552255.7.dc	HOT_MAG5
k141_247813_1	ERX556103.23.dc.fa|contig_119641_11	74.09	3.4e-167	537	Viruses	Nucleocytoviricota	Imitervirales	ERX556103.23.dc	ERX556103.23.dc	HOT_MAG5
k141_247813_2	ERX552255.7.dc.fa|contig_22753_2	93.13	8.4e-182	574	Viruses	Nucleocytoviricota	Imitervirales	ERX552255.7.dc	ERX552255.7.dc	HOT_MAG5
k141_247813_3	ERX552255.7.dc.fa|contig_22753_3	94.35	2.3e-77	263	Viruses	Nucleocytoviricota	Imitervirales	ERX552255.7.dc	ERX552255.7.dc	HOT_MAG5
k141_247813_4	ERX552255.7.dc.fa|contig_22753_4	96.3	1.2e-133	430	Viruses	Nucleocytoviricota	Imitervirales	ERX552255.7.dc	ERX552255.7.dc	HOT_MAG5
k141_247813_5	ERX552255.7.dc.fa|contig_22753_5	95.42	1.6e-85	287	Viruses	Nucleocytoviricota	Imitervirales	ERX552255.7.dc	ERX552255.7.dc	HOT_MAG5
k141_247813_6	ERX552255.7.dc.fa|contig_22753_6	97.67	5.43472e-323	994	Viruses	Nucleocytoviricota	Imitervirales	ERX552255.7.dc	ERX552255.7.dc	HOT_MAG5
k141_247813_7	ERX552255.7.dc.fa|contig_22753_7	95.42	5.9e-104	341	Viruses	Nucleocytoviricota	Imitervirales	ERX552255.7.dc	ERX552255.7.dc	HOT_MAG5
k141_247813_8	ERX552255.7.dc.fa|contig_22753_8	85.78	2.2e-126	411	Viruses	Nucleocytoviricota	Imitervirales	ERX552255.7.dc	ERX552255.7.dc	HOT_MAG5
k141_247813_9	ERX552255.7.dc.fa|contig_22753_9	93.68	2e-111	365	Viruses	Nucleocytoviricota	Imitervirales	ERX552255.7.dc	ERX552255.7.dc	HOT_MAG5
k141_247813_10	ERX552255.7.dc.fa|contig_22753_10	99.25	2.3e-91	303	Viruses	Nucleocytoviricota	Imitervirales	ERX552255.7.dc	ERX552255.7.dc	HOT_MAG5
k141_247813_11	ERX552255.7.dc.fa|contig_22753_11	94.04	7.5e-203	637	Viruses	Nucleocytoviricota	Imitervirales	ERX552255.7.dc	ERX552255.7.dc	HOT_MAG5
k141_247813_12	ERX552255.7.dc.fa|contig_22753_12	88.1	1.7e-162	518	Viruses	Nucleocytoviricota	Imitervirales	ERX552255.7.dc	ERX552255.7.dc	HOT_MAG5
k141_247813_13	ERX552255.7.dc.fa|contig_22753_13	76.47	5.1e-157	507	Viruses	Nucleocytoviricota	Imitervirales	ERX552255.7.dc	ERX552255.7.dc	HOT_MAG5
k141_247813_14	ERX552255.7.dc.fa|contig_22753_14	95.09	0	1360	Viruses	Nucleocytoviricota	Imitervirales	ERX552255.7.dc	ERX552255.7.dc	HOT_MAG5
k141_247813_15	ERX552255.7.dc.fa|contig_22753_15	92.05	6.3e-53	190	Viruses	Nucleocytoviricota	Imitervirales	ERX552255.7.dc	ERX552255.7.dc	HOT_MAG5
k141_247813_16	ERX552255.7.dc.fa|contig_22753_16	96.92	2.1e-41	154	Viruses	Nucleocytoviricota	Imitervirales	ERX552255.7.dc	ERX552255.7.dc	HOT_MAG5
k141_247813_17	ERX552255.7.dc.fa|contig_22753_17	94.36	0	1200	Viruses	Nucleocytoviricota	Imitervirales	ERX552255.7.dc	ERX552255.7.dc	HOT_MAG5
k141_247813_18	GVMAG-S-ERX555987-49.fna|ERX555987_contig_121_17	81.25	2e-52	190	Viruses	Nucleocytoviricota	Imitervirales	GVMAG-S-ERX555987-49	GVMAG-S-ERX555987-49	HOT_MAG5
k141_640476_2	GVMAG-S-ERX555907-63.fna|ERX555907_contig_49_97	45.88	7e-17	91.6	Viruses	Nucleocytoviricota	Imitervirales	GVMAG-S-ERX555907-63	GVMAG-S-ERX555907-63	HOT_MAG5
k141_640476_3	GVMAG-S-ERX555907-63.fna|ERX555907_contig_49_97	86.13	1e-213	674	Viruses	Nucleocytoviricota	Imitervirales	GVMAG-S-ERX555907-63	GVMAG-S-ERX555907-63	HOT_MAG5
k141_640476_5	GVMAG-S-ERX555907-63.fna|ERX555907_contig_49_96	45.32	2.1e-83	295	Viruses	Nucleocytoviricota	Imitervirales	GVMAG-S-ERX555907-63	GVMAG-S-ERX555907-63	HOT_MAG5
k141_640476_6	GVMAG-S-ERX555907-63.fna|ERX555907_contig_49_95	55.32	3.3e-46	178	Viruses	Nucleocytoviricota	Imitervirales	GVMAG-S-ERX555907-63	GVMAG-S-ERX555907-63	HOT_MAG5
k141_640476_7	ERX552270.42.dc.fa|contig_37368_26	35.81	3.5e-28	126	Viruses	Nucleocytoviricota	Imitervirales	ERX552270.42.dc	ERX552270.42.dc	HOT_MAG5
k141_640476_9	GVMAG-S-ERX555907-63.fna|ERX555907_contig_49_93	40.59	1.9e-60	227	Viruses	Nucleocytoviricota	Imitervirales	GVMAG-S-ERX555907-63	GVMAG-S-ERX555907-63	HOT_MAG5
k141_640476_10	ERX556005.37.dc.fa|contig_20423_15	94.12	1.8e-52	188	Viruses	Nucleocytoviricota	Imitervirales	ERX556005.37.dc	ERX556005.37.dc	HOT_MAG5
k141_1031449_2	ERX552255.7.dc.fa|contig_13280_7	98.39	8.5e-183	576	Viruses	Nucleocytoviricota	Imitervirales	ERX552255.7.dc	ERX552255.7.dc	HOT_MAG5
k141_1031449_3	ERX552255.7.dc.fa|contig_13280_8	96.55	3.7e-146	467	Viruses	Nucleocytoviricota	Imitervirales	ERX552255.7.dc	ERX552255.7.dc	HOT_MAG5
k141_1031449_4	GVMAG-S-ERX555961-36.fna|ERX555961_contig_3_29	79.09	4.4e-185	593	Viruses	Nucleocytoviricota	Imitervirales	GVMAG-S-ERX555961-36	GVMAG-S-ERX555961-36	HOT_MAG5
k141_1031449_5	ERX552255.7.dc.fa|contig_13280_10	96.7	8.3e-153	487	Viruses	Nucleocytoviricota	Imitervirales	ERX552255.7.dc	ERX552255.7.dc	HOT_MAG5
k141_1031449_6	ERX552255.7.dc.fa|contig_13280_11	97.24	0	3610	Viruses	Nucleocytoviricota	Imitervirales	ERX552255.7.dc	ERX552255.7.dc	HOT_MAG5
k141_1031449_7	ERX552255.7.dc.fa|contig_13280_12	97.18	0	2310	Viruses	Nucleocytoviricota	Imitervirales	ERX552255.7.dc	ERX552255.7.dc	HOT_MAG5
k141_1031449_8	ERX552255.7.dc.fa|contig_13280_13	98.56	6.5e-156	495	Viruses	Nucleocytoviricota	Imitervirales	ERX552255.7.dc	ERX552255.7.dc	HOT_MAG5
k141_1031449_9	ERX552255.7.dc.fa|contig_13280_14	97.91	7.4e-139	445	Viruses	Nucleocytoviricota	Imitervirales	ERX552255.7.dc	ERX552255.7.dc	HOT_MAG5
k141_1031449_10	GVMAG-S-ERX555961-36.fna|ERX555961_contig_3_22	80.87	4.6e-243	762	Viruses	Nucleocytoviricota	Imitervirales	GVMAG-S-ERX555961-36	GVMAG-S-ERX555961-36	HOT_MAG5
k141_1031449_11	ERX552255.7.dc.fa|contig_13280_16	97.45	2.4e-231	721	Viruses	Nucleocytoviricota	Imitervirales	ERX552255.7.dc	ERX552255.7.dc	HOT_MAG5
k141_1031449_12	ERX552255.7.dc.fa|contig_13280_17	93.42	1.4e-46	170	Viruses	Nucleocytoviricota	Imitervirales	ERX552255.7.dc	ERX552255.7.dc	HOT_MAG5
k141_1031449_13	ERX552255.7.dc.fa|contig_13280_18	97.06	2.7e-68	235	Viruses	Nucleocytoviricota	Imitervirales	ERX552255.7.dc	ERX552255.7.dc	HOT_MAG5
k141_1031449_14	ERX552255.7.dc.fa|contig_13280_19	97.53	7.1e-260	807	Viruses	Nucleocytoviricota	Imitervirales	ERX552255.7.dc	ERX552255.7.dc	HOT_MAG5
k141_1031449_15	ERX552255.7.dc.fa|contig_13280_20	100	9.7e-35	133	Viruses	Nucleocytoviricota	Imitervirales	ERX552255.7.dc	ERX552255.7.dc	HOT_MAG5
k141_478455_2	ERX556005.37.dc.fa|contig_20423_6	53.51	4.3e-89	310	Viruses	Nucleocytoviricota	Imitervirales	ERX556005.37.dc	ERX556005.37.dc	HOT_MAG5
k141_478455_3	GVMAG-S-ERX555907-63.fna|ERX555907_contig_49_83	51.76	2e-90	318	Viruses	Nucleocytoviricota	Imitervirales	GVMAG-S-ERX555907-63	GVMAG-S-ERX555907-63	HOT_MAG5
k141_478455_4	ERX552255.7.dc.fa|contig_63336_2	97.78	9e-94	310	Viruses	Nucleocytoviricota	Imitervirales	ERX552255.7.dc	ERX552255.7.dc	HOT_MAG5
k141_478455_5	ERX552255.7.dc.fa|contig_63336_3	100	5.3e-31	124	Viruses	Nucleocytoviricota	Imitervirales	ERX552255.7.dc	ERX552255.7.dc	HOT_MAG5
k141_478455_6	ERX552255.7.dc.fa|contig_63336_4	99.57	0	1100	Viruses	Nucleocytoviricota	Imitervirales	ERX552255.7.dc	ERX552255.7.dc	HOT_MAG5
k141_478455_7	ERX552255.7.dc.fa|contig_63336_5	98.74	2.2e-175	554	Viruses	Nucleocytoviricota	Imitervirales	ERX552255.7.dc	ERX552255.7.dc	HOT_MAG5
k141_478455_8	ERX552255.7.dc.fa|contig_63336_6	95.31	1.8e-83	280	Viruses	Nucleocytoviricota	Imitervirales	ERX552255.7.dc	ERX552255.7.dc	HOT_MAG5
k141_478455_9	ERX552255.7.dc.fa|contig_63336_7	97.48	0	1670	Viruses	Nucleocytoviricota	Imitervirales	ERX552255.7.dc	ERX552255.7.dc	HOT_MAG5
k141_478455_10	ERX552255.7.dc.fa|contig_63336_8	97.3	1.7e-185	585	Viruses	Nucleocytoviricota	Imitervirales	ERX552255.7.dc	ERX552255.7.dc	HOT_MAG5
k141_478455_11	ERX552255.7.dc.fa|contig_63336_9	92.19	1.2e-307	953	Viruses	Nucleocytoviricota	Imitervirales	ERX552255.7.dc	ERX552255.7.dc	HOT_MAG5
k141_478455_12	ERX552255.7.dc.fa|contig_63336_10	95.06	1.9e-45	167	Viruses	Nucleocytoviricota	Imitervirales	ERX552255.7.dc	ERX552255.7.dc	HOT_MAG5
k141_478455_13	ERX552255.7.dc.fa|contig_7898_5	57.08	2.5e-74	276	Viruses	Nucleocytoviricota	Imitervirales	ERX552255.7.dc	ERX552255.7.dc	HOT_MAG5
k141_478455_14	ERX552255.7.dc.fa|contig_63336_11	98.25	1.6e-81	276	Viruses	Nucleocytoviricota	Imitervirales	ERX552255.7.dc	ERX552255.7.dc	HOT_MAG5
k141_478455_15	ERX552255.7.dc.fa|contig_63336_12	90	2.3e-153	490	Viruses	Nucleocytoviricota	Imitervirales	ERX552255.7.dc	ERX552255.7.dc	HOT_MAG5
k141_478455_16	ERX552255.7.dc.fa|contig_63336_13	94.04	0	1040	Viruses	Nucleocytoviricota	Imitervirales	ERX552255.7.dc	ERX552255.7.dc	HOT_MAG5
k141_478455_17	YP_003969892.1	57.24	3.3e-120	403	Viruses	no_tax	Mimiviridae	Cafeteriavirus	Cafeteria roenbergensis virus	HOT_MAG5
k141_478455_18	ERX552255.7.dc.fa|contig_63336_14	93.75	7.6e-76	257	Viruses	Nucleocytoviricota	Imitervirales	ERX552255.7.dc	ERX552255.7.dc	HOT_MAG5
k141_120247_1	ERX552255.7.dc.fa|contig_43757_2	95.28	2.6e-79	269	Viruses	Nucleocytoviricota	Imitervirales	ERX552255.7.dc	ERX552255.7.dc	HOT_MAG5
k141_120247_2	ERX552255.7.dc.fa|contig_43757_3	98.07	1.1e-269	835	Viruses	Nucleocytoviricota	Imitervirales	ERX552255.7.dc	ERX552255.7.dc	HOT_MAG5
k141_120247_3	ERX552255.7.dc.fa|contig_43757_4	97.73	0	1500	Viruses	Nucleocytoviricota	Imitervirales	ERX552255.7.dc	ERX552255.7.dc	HOT_MAG5
k141_120247_4	ERX552255.7.dc.fa|contig_43757_5	98.09	5.4e-300	928	Viruses	Nucleocytoviricota	Imitervirales	ERX552255.7.dc	ERX552255.7.dc	HOT_MAG5
k141_120247_5	ERX552255.7.dc.fa|contig_43757_6	97.89	1e-61	215	Viruses	Nucleocytoviricota	Imitervirales	ERX552255.7.dc	ERX552255.7.dc	HOT_MAG5
k141_120247_6	ERX552255.7.dc.fa|contig_43757_7	99.41	0	1970	Viruses	Nucleocytoviricota	Imitervirales	ERX552255.7.dc	ERX552255.7.dc	HOT_MAG5
k141_120247_7	ERX552255.7.dc.fa|contig_43757_8	97.06	3.3e-169	536	Viruses	Nucleocytoviricota	Imitervirales	ERX552255.7.dc	ERX552255.7.dc	HOT_MAG5
k141_120247_8	ERX552255.7.dc.fa|contig_43757_9	98.76	7.7e-297	917	Viruses	Nucleocytoviricota	Imitervirales	ERX552255.7.dc	ERX552255.7.dc	HOT_MAG5
k141_120247_9	ERX552255.7.dc.fa|contig_43757_10	96.3	5.1e-88	294	Viruses	Nucleocytoviricota	Imitervirales	ERX552255.7.dc	ERX552255.7.dc	HOT_MAG5
k141_120247_10	ERX552255.7.dc.fa|contig_43757_11	97.53	1.1e-51	185	Viruses	Nucleocytoviricota	Imitervirales	ERX552255.7.dc	ERX552255.7.dc	HOT_MAG5
k141_120247_11	ERX552255.7.dc.fa|contig_43757_12	85.57	3.1e-112	369	Viruses	Nucleocytoviricota	Imitervirales	ERX552255.7.dc	ERX552255.7.dc	HOT_MAG5
k141_120247_12	ERX552255.7.dc.fa|contig_43757_13	100	2.1e-76	258	Viruses	Nucleocytoviricota	Imitervirales	ERX552255.7.dc	ERX552255.7.dc	HOT_MAG5
k141_316088_1	ERX552255.7.dc.fa|contig_13158_18	97.91	0	1370	Viruses	Nucleocytoviricota	Imitervirales	ERX552255.7.dc	ERX552255.7.dc	HOT_MAG5
k141_316088_2	ERX552255.7.dc.fa|contig_13158_17	98.41	2.5e-177	561	Viruses	Nucleocytoviricota	Imitervirales	ERX552255.7.dc	ERX552255.7.dc	HOT_MAG5
k141_316088_3	ERX552255.7.dc.fa|contig_13158_16	99.07	3.7e-76	258	Viruses	Nucleocytoviricota	Imitervirales	ERX552255.7.dc	ERX552255.7.dc	HOT_MAG5
k141_316088_5	ERX552255.7.dc.fa|contig_13158_15	96.48	5.4e-178	563	Viruses	Nucleocytoviricota	Imitervirales	ERX552255.7.dc	ERX552255.7.dc	HOT_MAG5
k141_316088_6	ERX552255.7.dc.fa|contig_13158_14	89.86	1e-36	141	Viruses	Nucleocytoviricota	Imitervirales	ERX552255.7.dc	ERX552255.7.dc	HOT_MAG5
k141_316088_7	ERX552255.7.dc.fa|contig_13158_13	98.41	9.7e-135	433	Viruses	Nucleocytoviricota	Imitervirales	ERX552255.7.dc	ERX552255.7.dc	HOT_MAG5
k141_838315_1	ERX552255.7.dc.fa|contig_100188_11	94.39	0	1780	Viruses	Nucleocytoviricota	Imitervirales	ERX552255.7.dc	ERX552255.7.dc	HOT_MAG5
k141_838315_2	ERX552255.7.dc.fa|contig_100188_10	96.31	0	1140	Viruses	Nucleocytoviricota	Imitervirales	ERX552255.7.dc	ERX552255.7.dc	HOT_MAG5
k141_838315_3	ERX552255.7.dc.fa|contig_100188_9	91.47	1.5e-178	565	Viruses	Nucleocytoviricota	Imitervirales	ERX552255.7.dc	ERX552255.7.dc	HOT_MAG5
k141_838315_4	ERX552255.7.dc.fa|contig_100188_8	88.43	2.9e-153	491	Viruses	Nucleocytoviricota	Imitervirales	ERX552255.7.dc	ERX552255.7.dc	HOT_MAG5
k141_838315_5	ERX552255.7.dc.fa|contig_100188_7	98.15	6.2e-31	123	Viruses	Nucleocytoviricota	Imitervirales	ERX552255.7.dc	ERX552255.7.dc	HOT_MAG5
k141_838315_6	ERX552255.7.dc.fa|contig_100188_6	97.89	4e-94	312	Viruses	Nucleocytoviricota	Imitervirales	ERX552255.7.dc	ERX552255.7.dc	HOT_MAG5
k141_838315_7	ERX552255.7.dc.fa|contig_100188_5	98.94	8.6e-218	679	Viruses	Nucleocytoviricota	Imitervirales	ERX552255.7.dc	ERX552255.7.dc	HOT_MAG5
k141_25015_1	ERX552255.7.dc.fa|contig_4107_24	79.49	2.8e-80	274	Viruses	Nucleocytoviricota	Imitervirales	ERX552255.7.dc	ERX552255.7.dc	HOT_MAG5
k141_25015_2	ERX552255.7.dc.fa|contig_4107_25	98.91	7.5e-204	638	Viruses	Nucleocytoviricota	Imitervirales	ERX552255.7.dc	ERX552255.7.dc	HOT_MAG5
k141_25015_3	ERX552255.7.dc.fa|contig_4107_26	96.75	2.2e-104	343	Viruses	Nucleocytoviricota	Imitervirales	ERX552255.7.dc	ERX552255.7.dc	HOT_MAG5
k141_25015_4	ERX552255.7.dc.fa|contig_4107_27	94.42	3.6e-184	582	Viruses	Nucleocytoviricota	Imitervirales	ERX552255.7.dc	ERX552255.7.dc	HOT_MAG5
k141_25015_5	ERX552255.7.dc.fa|contig_4107_28	97.14	0	1030	Viruses	Nucleocytoviricota	Imitervirales	ERX552255.7.dc	ERX552255.7.dc	HOT_MAG5
k141_25015_6	ERX552255.7.dc.fa|contig_4107_29	90.48	5.7e-53	189	Viruses	Nucleocytoviricota	Imitervirales	ERX552255.7.dc	ERX552255.7.dc	HOT_MAG5
k141_25015_7	ERX552255.7.dc.fa|contig_4107_30	97.12	2.9e-170	540	Viruses	Nucleocytoviricota	Imitervirales	ERX552255.7.dc	ERX552255.7.dc	HOT_MAG5
k141_25015_8	ERX552255.7.dc.fa|contig_4107_31	100	6.6e-129	414	Viruses	Nucleocytoviricota	Imitervirales	ERX552255.7.dc	ERX552255.7.dc	HOT_MAG5
k141_25015_9	ERX552255.7.dc.fa|contig_4107_32	82.97	0	1680	Viruses	Nucleocytoviricota	Imitervirales	ERX552255.7.dc	ERX552255.7.dc	HOT_MAG5
k141_25015_10	ERX552255.7.dc.fa|contig_4107_33	98.26	4.5e-126	406	Viruses	Nucleocytoviricota	Imitervirales	ERX552255.7.dc	ERX552255.7.dc	HOT_MAG5
k141_25015_11	ERX552255.7.dc.fa|contig_4107_34	95.33	2.5e-103	340	Viruses	Nucleocytoviricota	Imitervirales	ERX552255.7.dc	ERX552255.7.dc	HOT_MAG5
k141_25015_12	ERX552255.7.dc.fa|contig_4107_35	94.62	7e-90	299	Viruses	Nucleocytoviricota	Imitervirales	ERX552255.7.dc	ERX552255.7.dc	HOT_MAG5
k141_25015_13	ERX552255.7.dc.fa|contig_4107_36	98.54	1e-253	788	Viruses	Nucleocytoviricota	Imitervirales	ERX552255.7.dc	ERX552255.7.dc	HOT_MAG5
k141_25015_14	ERX552255.7.dc.fa|contig_4107_37	95.05	1.2e-128	415	Viruses	Nucleocytoviricota	Imitervirales	ERX552255.7.dc	ERX552255.7.dc	HOT_MAG5
k141_25015_15	ERX552255.7.dc.fa|contig_4107_38	93.98	0	2720	Viruses	Nucleocytoviricota	Imitervirales	ERX552255.7.dc	ERX552255.7.dc	HOT_MAG5
k141_25015_16	ERX552255.7.dc.fa|contig_4107_39	98.2	8.7e-314	969	Viruses	Nucleocytoviricota	Imitervirales	ERX552255.7.dc	ERX552255.7.dc	HOT_MAG5
k141_25015_17	ERX552255.7.dc.fa|contig_4107_40	94.75	3.7e-311	959	Viruses	Nucleocytoviricota	Imitervirales	ERX552255.7.dc	ERX552255.7.dc	HOT_MAG5
k141_25015_18	ERX552255.7.dc.fa|contig_4107_41	94.41	4.6e-239	746	Viruses	Nucleocytoviricota	Imitervirales	ERX552255.7.dc	ERX552255.7.dc	HOT_MAG5
k141_25015_19	ERX552255.7.dc.fa|contig_4107_42	98.28	1.2e-123	400	Viruses	Nucleocytoviricota	Imitervirales	ERX552255.7.dc	ERX552255.7.dc	HOT_MAG5
k141_25015_20	ERX552255.7.dc.fa|contig_4107_43	99.57	0	1070	Viruses	Nucleocytoviricota	Imitervirales	ERX552255.7.dc	ERX552255.7.dc	HOT_MAG5
k141_25015_21	ERX552255.7.dc.fa|contig_4107_44	98.1	1.69998e-319	983	Viruses	Nucleocytoviricota	Imitervirales	ERX552255.7.dc	ERX552255.7.dc	HOT_MAG5
k141_25015_22	ERX552255.7.dc.fa|contig_4107_45	98.41	3e-232	724	Viruses	Nucleocytoviricota	Imitervirales	ERX552255.7.dc	ERX552255.7.dc	HOT_MAG5
k141_25015_23	ERX552255.7.dc.fa|contig_4107_46	98.14	1.2e-196	619	Viruses	Nucleocytoviricota	Imitervirales	ERX552255.7.dc	ERX552255.7.dc	HOT_MAG5
k141_25015_24	ERX552255.7.dc.fa|contig_4107_47	99.32	1.6e-103	340	Viruses	Nucleocytoviricota	Imitervirales	ERX552255.7.dc	ERX552255.7.dc	HOT_MAG5
k141_25015_25	ERX552255.7.dc.fa|contig_4107_48	38.75	1.4e-12	81.4	Viruses	Nucleocytoviricota	Imitervirales	ERX552255.7.dc	ERX552255.7.dc	HOT_MAG5
k141_25015_26	ERX552255.7.dc.fa|contig_4107_49	93.42	2.5e-50	181	Viruses	Nucleocytoviricota	Imitervirales	ERX552255.7.dc	ERX552255.7.dc	HOT_MAG5
k141_25015_27	ERX552255.7.dc.fa|contig_4107_50	93.81	8.9e-157	499	Viruses	Nucleocytoviricota	Imitervirales	ERX552255.7.dc	ERX552255.7.dc	HOT_MAG5
k141_25015_28	GVMAG-S-ERX555987-49.fna|ERX555987_contig_120_4	71.72	1.1e-44	167	Viruses	Nucleocytoviricota	Imitervirales	GVMAG-S-ERX555987-49	GVMAG-S-ERX555987-49	HOT_MAG5
k141_904319_1	ERX552255.7.dc.fa|contig_869_11	100	2.2e-31	126	Viruses	Nucleocytoviricota	Imitervirales	ERX552255.7.dc	ERX552255.7.dc	HOT_MAG5
k141_904319_2	ERX552255.7.dc.fa|contig_869_10	99.19	3.5e-85	285	Viruses	Nucleocytoviricota	Imitervirales	ERX552255.7.dc	ERX552255.7.dc	HOT_MAG5
k141_904319_3	ERX552255.7.dc.fa|contig_869_9	98.75	6.3e-172	544	Viruses	Nucleocytoviricota	Imitervirales	ERX552255.7.dc	ERX552255.7.dc	HOT_MAG5
k141_904319_4	ERX552255.7.dc.fa|contig_869_7	97.82	0	1350	Viruses	Nucleocytoviricota	Imitervirales	ERX552255.7.dc	ERX552255.7.dc	HOT_MAG5
k141_904319_5	ERX552255.7.dc.fa|contig_869_6	98.53	2.7e-95	315	Viruses	Nucleocytoviricota	Imitervirales	ERX552255.7.dc	ERX552255.7.dc	HOT_MAG5
k141_904319_6	ERX552255.7.dc.fa|contig_869_5	90.72	6.8e-123	399	Viruses	Nucleocytoviricota	Imitervirales	ERX552255.7.dc	ERX552255.7.dc	HOT_MAG5
k141_904319_7	ERX552255.7.dc.fa|contig_869_4	98.52	1.1e-302	934	Viruses	Nucleocytoviricota	Imitervirales	ERX552255.7.dc	ERX552255.7.dc	HOT_MAG5
k141_904319_8	ERX552255.7.dc.fa|contig_869_3	93.78	0	1610	Viruses	Nucleocytoviricota	Imitervirales	ERX552255.7.dc	ERX552255.7.dc	HOT_MAG5
k141_904319_9	ERX552255.7.dc.fa|contig_869_2	92.86	2.3e-41	155	Viruses	Nucleocytoviricota	Imitervirales	ERX552255.7.dc	ERX552255.7.dc	HOT_MAG5
k141_904319_10	ERX552255.7.dc.fa|contig_869_1	98.59	0	1290	Viruses	Nucleocytoviricota	Imitervirales	ERX552255.7.dc	ERX552255.7.dc	HOT_MAG5
k141_872496_1	ERX552255.7.dc.fa|contig_4107_24	99.57	3.2e-171	541	Viruses	Nucleocytoviricota	Imitervirales	ERX552255.7.dc	ERX552255.7.dc	HOT_MAG5
k141_872496_3	ERX552255.7.dc.fa|contig_4107_23	98.33	2.8e-176	556	Viruses	Nucleocytoviricota	Imitervirales	ERX552255.7.dc	ERX552255.7.dc	HOT_MAG5
k141_872496_4	ERX552255.7.dc.fa|contig_4107_22	96.15	1e-55	196	Viruses	Nucleocytoviricota	Imitervirales	ERX552255.7.dc	ERX552255.7.dc	HOT_MAG5
k141_872496_5	ERX552255.7.dc.fa|contig_4107_21	98.62	3.7e-101	333	Viruses	Nucleocytoviricota	Imitervirales	ERX552255.7.dc	ERX552255.7.dc	HOT_MAG5
k141_872496_6	ERX552255.7.dc.fa|contig_4107_20	94.07	5.5e-85	285	Viruses	Nucleocytoviricota	Imitervirales	ERX552255.7.dc	ERX552255.7.dc	HOT_MAG5
k141_872496_7	ERX552255.7.dc.fa|contig_4107_19	99.11	5.3e-76	258	Viruses	Nucleocytoviricota	Imitervirales	ERX552255.7.dc	ERX552255.7.dc	HOT_MAG5
k141_872496_8	ERX552255.7.dc.fa|contig_4107_18	100	4.1e-180	567	Viruses	Nucleocytoviricota	Imitervirales	ERX552255.7.dc	ERX552255.7.dc	HOT_MAG5
k141_872496_9	ERX552255.7.dc.fa|contig_4107_17	97.33	1.2e-48	176	Viruses	Nucleocytoviricota	Imitervirales	ERX552255.7.dc	ERX552255.7.dc	HOT_MAG5
k141_872496_10	ERX552255.7.dc.fa|contig_4107_16	96.03	4.9e-86	288	Viruses	Nucleocytoviricota	Imitervirales	ERX552255.7.dc	ERX552255.7.dc	HOT_MAG5
k141_872496_11	ERX552255.7.dc.fa|contig_4107_15	96.77	1.1e-176	558	Viruses	Nucleocytoviricota	Imitervirales	ERX552255.7.dc	ERX552255.7.dc	HOT_MAG5
k141_905036_1	GVMAG-S-ERX555987-49.fna|ERX555987_contig_631_13	53.38	1.4e-145	494	Viruses	Nucleocytoviricota	Imitervirales	GVMAG-S-ERX555987-49	GVMAG-S-ERX555987-49	HOT_MAG5
k141_905036_2	GVMAG-S-ERX555987-49.fna|ERX555987_contig_631_12	82.46	0	1860	Viruses	Nucleocytoviricota	Imitervirales	GVMAG-S-ERX555987-49	GVMAG-S-ERX555987-49	HOT_MAG5
k141_905036_3	GVMAG-S-ERX555987-49.fna|ERX555987_contig_631_11	77.93	5.9e-81	275	Viruses	Nucleocytoviricota	Imitervirales	GVMAG-S-ERX555987-49	GVMAG-S-ERX555987-49	HOT_MAG5
k141_905036_4	GVMAG-S-ERX555987-49.fna|ERX555987_contig_631_10	82.84	3.8e-123	401	Viruses	Nucleocytoviricota	Imitervirales	GVMAG-S-ERX555987-49	GVMAG-S-ERX555987-49	HOT_MAG5
k141_905036_5	GVMAG-S-ERX555987-49.fna|ERX555987_contig_631_9	78.23	0	1050	Viruses	Nucleocytoviricota	Imitervirales	GVMAG-S-ERX555987-49	GVMAG-S-ERX555987-49	HOT_MAG5
k141_124348_1	ERX556005.37.dc.fa|contig_26600_9	76.52	2.6e-126	413	Viruses	Nucleocytoviricota	Imitervirales	ERX556005.37.dc	ERX556005.37.dc	HOT_MAG5
k141_124348_2	ERX556005.37.dc.fa|contig_26600_8	65.34	1.3e-80	277	Viruses	Nucleocytoviricota	Imitervirales	ERX556005.37.dc	ERX556005.37.dc	HOT_MAG5
k141_124348_3	ERX556005.37.dc.fa|contig_26600_7	85.59	1.5e-209	661	Viruses	Nucleocytoviricota	Imitervirales	ERX556005.37.dc	ERX556005.37.dc	HOT_MAG5
k141_124348_4	ERX556005.37.dc.fa|contig_26600_6	69.61	0	1670	Viruses	Nucleocytoviricota	Imitervirales	ERX556005.37.dc	ERX556005.37.dc	HOT_MAG5
k141_124348_5	ERX552255.7.dc.fa|contig_34666_1	93	3.3e-131	424	Viruses	Nucleocytoviricota	Imitervirales	ERX552255.7.dc	ERX552255.7.dc	HOT_MAG5
k141_124348_6	ERX552255.7.dc.fa|contig_34666_2	88.46	1.4e-65	227	Viruses	Nucleocytoviricota	Imitervirales	ERX552255.7.dc	ERX552255.7.dc	HOT_MAG5
k141_124348_7	ERX552255.7.dc.fa|contig_34666_3	99.49	6e-136	437	Viruses	Nucleocytoviricota	Imitervirales	ERX552255.7.dc	ERX552255.7.dc	HOT_MAG5
k141_124348_8	ERX552255.7.dc.fa|contig_34666_4	94.19	2.7e-107	351	Viruses	Nucleocytoviricota	Imitervirales	ERX552255.7.dc	ERX552255.7.dc	HOT_MAG5
k141_124348_9	ERX552255.7.dc.fa|contig_34666_5	95.8	2.6e-211	661	Viruses	Nucleocytoviricota	Imitervirales	ERX552255.7.dc	ERX552255.7.dc	HOT_MAG5
k141_124348_10	ERX552255.7.dc.fa|contig_34666_6	95.04	3.3e-91	304	Viruses	Nucleocytoviricota	Imitervirales	ERX552255.7.dc	ERX552255.7.dc	HOT_MAG5
k141_124348_11	ERX552255.7.dc.fa|contig_34666_7	95.37	6.9e-73	248	Viruses	Nucleocytoviricota	Imitervirales	ERX552255.7.dc	ERX552255.7.dc	HOT_MAG5
k141_124348_12	ERX552255.7.dc.fa|contig_34666_8	99.04	1.5e-227	710	Viruses	Nucleocytoviricota	Imitervirales	ERX552255.7.dc	ERX552255.7.dc	HOT_MAG5
k141_124348_13	ERX552255.7.dc.fa|contig_34666_9	98.64	0	1220	Viruses	Nucleocytoviricota	Imitervirales	ERX552255.7.dc	ERX552255.7.dc	HOT_MAG5
k141_124348_14	ERX552255.7.dc.fa|contig_34666_10	98.64	1.3e-157	501	Viruses	Nucleocytoviricota	Imitervirales	ERX552255.7.dc	ERX552255.7.dc	HOT_MAG5
k141_124348_15	ERX552255.7.dc.fa|contig_34666_11	69.23	2.3e-245	778	Viruses	Nucleocytoviricota	Imitervirales	ERX552255.7.dc	ERX552255.7.dc	HOT_MAG5
k141_124348_16	ERX552255.7.dc.fa|contig_34666_12	97.12	4.7e-147	470	Viruses	Nucleocytoviricota	Imitervirales	ERX552255.7.dc	ERX552255.7.dc	HOT_MAG5
k141_124348_17	ERX552255.7.dc.fa|contig_34666_13	91.58	1.4e-129	418	Viruses	Nucleocytoviricota	Imitervirales	ERX552255.7.dc	ERX552255.7.dc	HOT_MAG5
k141_124348_18	ERX552255.7.dc.fa|contig_34666_14	97.33	9.5e-285	879	Viruses	Nucleocytoviricota	Imitervirales	ERX552255.7.dc	ERX552255.7.dc	HOT_MAG5
k141_124348_19	ERX552255.7.dc.fa|contig_34666_15	96.98	6.2e-248	770	Viruses	Nucleocytoviricota	Imitervirales	ERX552255.7.dc	ERX552255.7.dc	HOT_MAG5
k141_124348_20	ERX552255.7.dc.fa|contig_34666_16	98.11	1.3e-201	631	Viruses	Nucleocytoviricota	Imitervirales	ERX552255.7.dc	ERX552255.7.dc	HOT_MAG5
k141_124348_21	ERX552255.7.dc.fa|contig_34666_17	98.25	2.1e-169	536	Viruses	Nucleocytoviricota	Imitervirales	ERX552255.7.dc	ERX552255.7.dc	HOT_MAG5
k141_124348_22	ERX552255.7.dc.fa|contig_34666_18	95.93	6.9e-219	683	Viruses	Nucleocytoviricota	Imitervirales	ERX552255.7.dc	ERX552255.7.dc	HOT_MAG5
k141_124348_23	ERX552255.7.dc.fa|contig_34666_19	97.41	0	1960	Viruses	Nucleocytoviricota	Imitervirales	ERX552255.7.dc	ERX552255.7.dc	HOT_MAG5
k141_124348_24	ERX552255.7.dc.fa|contig_34666_20	99.67	3.3e-229	713	Viruses	Nucleocytoviricota	Imitervirales	ERX552255.7.dc	ERX552255.7.dc	HOT_MAG5
k141_124348_25	ERX552255.7.dc.fa|contig_34666_21	95.76	3.4e-76	258	Viruses	Nucleocytoviricota	Imitervirales	ERX552255.7.dc	ERX552255.7.dc	HOT_MAG5
k141_124348_26	ERX552255.7.dc.fa|contig_34666_22	93.67	6.4e-227	707	Viruses	Nucleocytoviricota	Imitervirales	ERX552255.7.dc	ERX552255.7.dc	HOT_MAG5
k141_124348_27	ERX552255.7.dc.fa|contig_34666_23	98.36	1.4e-226	706	Viruses	Nucleocytoviricota	Imitervirales	ERX552255.7.dc	ERX552255.7.dc	HOT_MAG5
k141_124348_28	ERX556005.37.dc.fa|contig_8201_25	51.2	5.5e-121	407	Viruses	Nucleocytoviricota	Imitervirales	ERX556005.37.dc	ERX556005.37.dc	HOT_MAG5
k141_124348_29	ERX556103.23.dc.fa|contig_119641_10	91.67	3.8e-103	340	Viruses	Nucleocytoviricota	Imitervirales	ERX556103.23.dc	ERX556103.23.dc	HOT_MAG5
k141_124348_31	GVMAG-S-1024976-23.fna|1024976_contig_2_122	50.31	2e-40	168	Viruses	Nucleocytoviricota	Imitervirales	GVMAG-S-1024976-23	GVMAG-S-1024976-23	HOT_MAG5
k141_124348_32	ERX552255.7.dc.fa|contig_2759_6	43.79	1.3e-55	224	Viruses	Nucleocytoviricota	Imitervirales	ERX552255.7.dc	ERX552255.7.dc	HOT_MAG5
k141_484108_1	ERX552255.7.dc.fa|contig_13158_1	66.33	0	1440	Viruses	Nucleocytoviricota	Imitervirales	ERX552255.7.dc	ERX552255.7.dc	HOT_MAG5
k141_484108_2	ERX552255.7.dc.fa|contig_13158_2	96.53	6.7e-139	446	Viruses	Nucleocytoviricota	Imitervirales	ERX552255.7.dc	ERX552255.7.dc	HOT_MAG5
k141_484108_3	ERX552255.7.dc.fa|contig_13158_3	96.91	1.7e-61	215	Viruses	Nucleocytoviricota	Imitervirales	ERX552255.7.dc	ERX552255.7.dc	HOT_MAG5
k141_484108_4	ERX552255.7.dc.fa|contig_13158_4	97.37	0	1300	Viruses	Nucleocytoviricota	Imitervirales	ERX552255.7.dc	ERX552255.7.dc	HOT_MAG5
k141_484108_5	ERX552255.7.dc.fa|contig_13158_5	89.46	1.5e-199	631	Viruses	Nucleocytoviricota	Imitervirales	ERX552255.7.dc	ERX552255.7.dc	HOT_MAG5
k141_484108_6	ERX552255.7.dc.fa|contig_13158_6	98.65	1.1e-166	527	Viruses	Nucleocytoviricota	Imitervirales	ERX552255.7.dc	ERX552255.7.dc	HOT_MAG5
k141_484108_7	ERX552255.7.dc.fa|contig_13158_7	98.38	2.09998e-319	984	Viruses	Nucleocytoviricota	Imitervirales	ERX552255.7.dc	ERX552255.7.dc	HOT_MAG5
k141_484108_8	ERX552255.7.dc.fa|contig_13158_8	97.42	4.2e-136	437	Viruses	Nucleocytoviricota	Imitervirales	ERX552255.7.dc	ERX552255.7.dc	HOT_MAG5
k141_484108_9	ERX552255.7.dc.fa|contig_13158_9	95.45	1.9e-103	340	Viruses	Nucleocytoviricota	Imitervirales	ERX552255.7.dc	ERX552255.7.dc	HOT_MAG5
k141_484108_10	ERX552255.7.dc.fa|contig_13158_10	99.17	0	1100	Viruses	Nucleocytoviricota	Imitervirales	ERX552255.7.dc	ERX552255.7.dc	HOT_MAG5
k141_679600_1	GVMAG-S-ERX555961-36.fna|ERX555961_contig_1090_3	38.96	6.2e-39	167	Viruses	Nucleocytoviricota	Imitervirales	GVMAG-S-ERX555961-36	GVMAG-S-ERX555961-36	HOT_MAG5
k141_679600_2	GVMAG-S-ERX555961-36.fna|ERX555961_contig_3_39	70	4.3e-116	384	Viruses	Nucleocytoviricota	Imitervirales	GVMAG-S-ERX555961-36	GVMAG-S-ERX555961-36	HOT_MAG5
k141_679600_3	GVMAG-S-ERX555961-36.fna|ERX555961_contig_3_37	97.47	1e-208	653	Viruses	Nucleocytoviricota	Imitervirales	GVMAG-S-ERX555961-36	GVMAG-S-ERX555961-36	HOT_MAG5
k141_679600_4	ERX552255.7.dc.fa|contig_13280_2	100	4.8e-127	411	Viruses	Nucleocytoviricota	Imitervirales	ERX552255.7.dc	ERX552255.7.dc	HOT_MAG5
k141_679600_5	ERX552255.7.dc.fa|contig_13280_3	99.22	3.1e-93	308	Viruses	Nucleocytoviricota	Imitervirales	ERX552255.7.dc	ERX552255.7.dc	HOT_MAG5
k141_679600_6	ERX552255.7.dc.fa|contig_13280_4	100	1.2e-29	119	Viruses	Nucleocytoviricota	Imitervirales	ERX552255.7.dc	ERX552255.7.dc	HOT_MAG5
k141_679600_7	ERX552255.7.dc.fa|contig_13280_5	94.19	0	2030	Viruses	Nucleocytoviricota	Imitervirales	ERX552255.7.dc	ERX552255.7.dc	HOT_MAG5
k141_679600_8	ERX552255.7.dc.fa|contig_13280_6	98.94	5.4e-141	450	Viruses	Nucleocytoviricota	Imitervirales	ERX552255.7.dc	ERX552255.7.dc	HOT_MAG5
k141_878328_1	ERX556103.23.dc.fa|contig_10673_1	66.6	2.6e-248	791	Viruses	Nucleocytoviricota	Imitervirales	ERX556103.23.dc	ERX556103.23.dc	HOT_MAG5
k141_878328_2	GVMAG-S-ERX555961-36.fna|ERX555961_contig_3_7	72.33	3.4e-307	966	Viruses	Nucleocytoviricota	Imitervirales	GVMAG-S-ERX555961-36	GVMAG-S-ERX555961-36	HOT_MAG5
k141_878328_3	GVMAG-S-ERX555961-36.fna|ERX555961_contig_3_6	61.54	1.3e-45	173	Viruses	Nucleocytoviricota	Imitervirales	GVMAG-S-ERX555961-36	GVMAG-S-ERX555961-36	HOT_MAG5
k141_878328_4	ERX552270.100.dc.fa|contig_14981_14	33.33	6.5e-24	118	Viruses	Nucleocytoviricota	Imitervirales	ERX552270.100.dc	ERX552270.100.dc	HOT_MAG5
k141_878328_5	GVMAG-S-ERX555961-36.fna|ERX555961_contig_3_5	83.04	7.4e-67	232	Viruses	Nucleocytoviricota	Imitervirales	GVMAG-S-ERX555961-36	GVMAG-S-ERX555961-36	HOT_MAG5
k141_878328_6	GVMAG-S-ERX555961-36.fna|ERX555961_contig_3_4	94.78	2.7e-92	306	Viruses	Nucleocytoviricota	Imitervirales	GVMAG-S-ERX555961-36	GVMAG-S-ERX555961-36	HOT_MAG5
k141_32168_1	ERX552255.7.dc.fa|contig_4107_14	74.19	1.4e-48	178	Viruses	Nucleocytoviricota	Imitervirales	ERX552255.7.dc	ERX552255.7.dc	HOT_MAG5
k141_32168_2	ERX552255.7.dc.fa|contig_4107_13	96.76	8.8e-173	547	Viruses	Nucleocytoviricota	Imitervirales	ERX552255.7.dc	ERX552255.7.dc	HOT_MAG5
k141_32168_3	ERX552255.7.dc.fa|contig_4107_12	84	1.3e-157	505	Viruses	Nucleocytoviricota	Imitervirales	ERX552255.7.dc	ERX552255.7.dc	HOT_MAG5
k141_32168_4	ERX552255.7.dc.fa|contig_4107_11	84.95	1.5e-187	595	Viruses	Nucleocytoviricota	Imitervirales	ERX552255.7.dc	ERX552255.7.dc	HOT_MAG5
k141_32168_5	ERX552255.7.dc.fa|contig_4107_10	84.17	1.5e-155	498	Viruses	Nucleocytoviricota	Imitervirales	ERX552255.7.dc	ERX552255.7.dc	HOT_MAG5
k141_32168_6	ERX552255.7.dc.fa|contig_4107_9	91.25	0	1150	Viruses	Nucleocytoviricota	Imitervirales	ERX552255.7.dc	ERX552255.7.dc	HOT_MAG5
k141_32168_7	ERX552255.7.dc.fa|contig_4107_8	96.57	3.4e-145	464	Viruses	Nucleocytoviricota	Imitervirales	ERX552255.7.dc	ERX552255.7.dc	HOT_MAG5
k141_32168_8	ERX552255.7.dc.fa|contig_4107_7	97.11	1.5e-173	549	Viruses	Nucleocytoviricota	Imitervirales	ERX552255.7.dc	ERX552255.7.dc	HOT_MAG5
k141_32168_9	ERX552255.7.dc.fa|contig_4107_6	95.59	1.3e-41	155	Viruses	Nucleocytoviricota	Imitervirales	ERX552255.7.dc	ERX552255.7.dc	HOT_MAG5
k141_32168_10	ERX552255.7.dc.fa|contig_4107_5	92.31	1.3e-156	500	Viruses	Nucleocytoviricota	Imitervirales	ERX552255.7.dc	ERX552255.7.dc	HOT_MAG5
k141_357590_1	ERX552255.7.dc.fa|contig_63336_16	88.57	7.9e-39	148	Viruses	Nucleocytoviricota	Imitervirales	ERX552255.7.dc	ERX552255.7.dc	HOT_MAG5
k141_357590_2	ERX552255.7.dc.fa|contig_63336_17	98.61	7.5e-207	649	Viruses	Nucleocytoviricota	Imitervirales	ERX552255.7.dc	ERX552255.7.dc	HOT_MAG5
k141_357590_3	ERX552255.7.dc.fa|contig_63336_17	98.63	9.8e-49	176	Viruses	Nucleocytoviricota	Imitervirales	ERX552255.7.dc	ERX552255.7.dc	HOT_MAG5
k141_357590_4	ERX552255.7.dc.fa|contig_63336_18	100	1.9e-100	330	Viruses	Nucleocytoviricota	Imitervirales	ERX552255.7.dc	ERX552255.7.dc	HOT_MAG5
k141_357590_5	ERX552255.7.dc.fa|contig_63336_19	90.41	4.5e-97	321	Viruses	Nucleocytoviricota	Imitervirales	ERX552255.7.dc	ERX552255.7.dc	HOT_MAG5
k141_357590_6	ERX552255.7.dc.fa|contig_63336_20	97.49	3.7e-223	700	Viruses	Nucleocytoviricota	Imitervirales	ERX552255.7.dc	ERX552255.7.dc	HOT_MAG5
k141_357590_7	GVMAG-S-ERX555907-63.fna|ERX555907_contig_77_54	92.92	3.5e-68	235	Viruses	Nucleocytoviricota	Imitervirales	GVMAG-S-ERX555907-63	GVMAG-S-ERX555907-63	HOT_MAG5
k141_357590_8	ERX556005.37.dc.fa|contig_7531_13	55.81	1.1e-27	118	Viruses	Nucleocytoviricota	Imitervirales	ERX556005.37.dc	ERX556005.37.dc	HOT_MAG5
k141_357590_9	GVMAG-S-3300000115-46.fna|3300000115.a:DelMOSum2011_c10000059_52	64.61	1.1e-291	924	Viruses	Nucleocytoviricota	Imitervirales	GVMAG-S-3300000115-46	GVMAG-S-3300000115-46	HOT_MAG5
k141_357590_10	GVMAG-S-ERX555961-36.fna|ERX555961_contig_3_97	55.74	1.6e-231	757	Viruses	Nucleocytoviricota	Imitervirales	GVMAG-S-ERX555961-36	GVMAG-S-ERX555961-36	HOT_MAG5
k141_357590_11	ERX552255.7.dc.fa|contig_7898_2	90.63	0	1300	Viruses	Nucleocytoviricota	Imitervirales	ERX552255.7.dc	ERX552255.7.dc	HOT_MAG5
k141_357590_12	ERX552255.7.dc.fa|contig_7898_3	99.71	9.7e-264	816	Viruses	Nucleocytoviricota	Imitervirales	ERX552255.7.dc	ERX552255.7.dc	HOT_MAG5
k141_357590_13	ERX552255.7.dc.fa|contig_7898_4	98.24	0	1930	Viruses	Nucleocytoviricota	Imitervirales	ERX552255.7.dc	ERX552255.7.dc	HOT_MAG5
k141_357590_14	ERX552255.7.dc.fa|contig_7898_5	69.75	1.1e-66	259	Viruses	Nucleocytoviricota	Imitervirales	ERX552255.7.dc	ERX552255.7.dc	HOT_MAG5
k141_357590_15	GVMAG-S-ERX555961-36.fna|ERX555961_contig_3_91	46.35	5.8e-183	607	Viruses	Nucleocytoviricota	Imitervirales	GVMAG-S-ERX555961-36	GVMAG-S-ERX555961-36	HOT_MAG5
k141_357590_16	ERX552255.7.dc.fa|contig_7898_6	82.71	0	1110	Viruses	Nucleocytoviricota	Imitervirales	ERX552255.7.dc	ERX552255.7.dc	HOT_MAG5
k141_357590_17	ERX552255.7.dc.fa|contig_7898_7	82.78	3.3e-246	772	Viruses	Nucleocytoviricota	Imitervirales	ERX552255.7.dc	ERX552255.7.dc	HOT_MAG5
k141_357590_18	ERX552255.7.dc.fa|contig_7898_8	87.27	1.4e-30	122	Viruses	Nucleocytoviricota	Imitervirales	ERX552255.7.dc	ERX552255.7.dc	HOT_MAG5
k141_324325_1	GVMAG-S-ERX555987-49.fna|ERX555987_contig_1543_7	84.75	8.7e-71	243	Viruses	Nucleocytoviricota	Imitervirales	GVMAG-S-ERX555987-49	GVMAG-S-ERX555987-49	HOT_MAG5
k141_324325_2	GVMAG-S-ERX555987-49.fna|ERX555987_contig_1543_6	87.38	7e-126	410	Viruses	Nucleocytoviricota	Imitervirales	GVMAG-S-ERX555987-49	GVMAG-S-ERX555987-49	HOT_MAG5
k141_324325_3	GVMAG-S-ERX555987-49.fna|ERX555987_contig_1543_5	40.94	1.1e-119	423	Viruses	Nucleocytoviricota	Imitervirales	GVMAG-S-ERX555987-49	GVMAG-S-ERX555987-49	HOT_MAG5
k141_324325_4	GVMAG-S-ERX555987-49.fna|ERX555987_contig_1543_4	51.61	3.6e-39	154	Viruses	Nucleocytoviricota	Imitervirales	GVMAG-S-ERX555987-49	GVMAG-S-ERX555987-49	HOT_MAG5
k141_324325_5	GVMAG-S-ERX555987-49.fna|ERX555987_contig_1543_3	46.21	5.3e-78	279	Viruses	Nucleocytoviricota	Imitervirales	GVMAG-S-ERX555987-49	GVMAG-S-ERX555987-49	HOT_MAG5
k141_324325_6	GVMAG-S-ERX555987-49.fna|ERX555987_contig_1543_2	84.32	3.8e-140	453	Viruses	Nucleocytoviricota	Imitervirales	GVMAG-S-ERX555987-49	GVMAG-S-ERX555987-49	HOT_MAG5
k141_324325_7	GVMAG-S-ERX555987-49.fna|ERX555987_contig_1543_1	40.68	5.9e-134	463	Viruses	Nucleocytoviricota	Imitervirales	GVMAG-S-ERX555987-49	GVMAG-S-ERX555987-49	HOT_MAG5
k141_2055380_1	ERX552296.31.dc.fa|contig_17530_24	43.23	9.4e-42	168	Viruses	Nucleocytoviricota	Imitervirales	ERX552296.31.dc	ERX552296.31.dc	HOT_MAG12
k141_2055380_2	GVMAG-S-ERX556049-19.fna|ERX556049_contig_21_80	54.84	1e-205	667	Viruses	Nucleocytoviricota	Imitervirales	GVMAG-S-ERX556049-19	GVMAG-S-ERX556049-19	HOT_MAG12
k141_2055380_4	GVMAG-M-3300024252-29.fna|Ga0233435_1000137_83	48.05	3.4e-18	89.8	Viruses	Nucleocytoviricota	Imitervirales	GVMAG-M-3300024252-29	GVMAG-M-3300024252-29	HOT_MAG12
k141_2055380_6	GVMAG-M-3300024252-29.fna|Ga0233435_1000137_85	93.68	3.6e-135	434	Viruses	Nucleocytoviricota	Imitervirales	GVMAG-M-3300024252-29	GVMAG-M-3300024252-29	HOT_MAG12
k141_2055380_7	GVMAG-M-3300024252-29.fna|Ga0233435_1000137_86	83.96	1.5e-196	623	Viruses	Nucleocytoviricota	Imitervirales	GVMAG-M-3300024252-29	GVMAG-M-3300024252-29	HOT_MAG12
k141_2055380_8	GVMAG-M-3300024252-29.fna|Ga0233435_1000137_87	68.26	2.7e-73	258	Viruses	Nucleocytoviricota	Imitervirales	GVMAG-M-3300024252-29	GVMAG-M-3300024252-29	HOT_MAG12
k141_2055380_10	GVMAG-S-ERX556106-38.fna|ERX556106_contig_19_65	97.4	5e-107	350	Viruses	Nucleocytoviricota	Imitervirales	GVMAG-S-ERX556106-38	GVMAG-S-ERX556106-38	HOT_MAG12
k141_2055380_11	GVMAG-M-3300024252-29.fna|Ga0233435_1000137_88	79.32	5.5e-128	419	Viruses	Nucleocytoviricota	Imitervirales	GVMAG-M-3300024252-29	GVMAG-M-3300024252-29	HOT_MAG12
k141_2055380_13	GVMAG-M-3300024314-16.fna|Ga0228657_1000014_12	50	4.9e-14	77.9	Viruses	Nucleocytoviricota	Imitervirales	GVMAG-M-3300024314-16	GVMAG-M-3300024314-16	HOT_MAG12
k141_2055380_16	ERX552296.31.dc.fa|contig_6932_47	43.75	1.6e-27	125	Viruses	Nucleocytoviricota	Imitervirales	ERX552296.31.dc	ERX552296.31.dc	HOT_MAG12
k141_2055380_19	GVMAG-S-ERX556049-19.fna|ERX556049_contig_18_79	44.76	7.5e-51	196	Viruses	Nucleocytoviricota	Imitervirales	GVMAG-S-ERX556049-19	GVMAG-S-ERX556049-19	HOT_MAG12
k141_2055380_20	GVMAG-S-ERX556049-19.fna|ERX556049_contig_255_2	47.34	4.9e-82	303	Viruses	Nucleocytoviricota	Imitervirales	GVMAG-S-ERX556049-19	GVMAG-S-ERX556049-19	HOT_MAG12
k141_2055380_21	GVMAG-S-ERX556049-19.fna|ERX556049_contig_255_2	51.94	2.3e-47	182	Viruses	Nucleocytoviricota	Imitervirales	GVMAG-S-ERX556049-19	GVMAG-S-ERX556049-19	HOT_MAG12
k141_2055380_22	GVMAG-S-ERX556049-19.fna|ERX556049_contig_255_2	50	4e-54	205	Viruses	Nucleocytoviricota	Imitervirales	GVMAG-S-ERX556049-19	GVMAG-S-ERX556049-19	HOT_MAG12
k141_2185118_1	GVMAG-M-3300024252-29.fna|Ga0233435_1000137_72	84.85	7.5e-32	127	Viruses	Nucleocytoviricota	Imitervirales	GVMAG-M-3300024252-29	GVMAG-M-3300024252-29	HOT_MAG12
k141_2185118_2	GVMAG-M-3300024252-29.fna|Ga0233435_1000137_73	51.36	1e-144	486	Viruses	Nucleocytoviricota	Imitervirales	GVMAG-M-3300024252-29	GVMAG-M-3300024252-29	HOT_MAG12
k141_2185118_3	GVMAG-M-3300024252-29.fna|Ga0233435_1000137_74	47.34	1e-106	370	Viruses	Nucleocytoviricota	Imitervirales	GVMAG-M-3300024252-29	GVMAG-M-3300024252-29	HOT_MAG12
k141_2185118_4	GVMAG-M-3300020165-47.fna|Ga0206125_10000259_43	35.71	1.9e-11	75.2	Viruses	Nucleocytoviricota	Imitervirales	GVMAG-M-3300020165-47	GVMAG-M-3300020165-47	HOT_MAG12
k141_2185118_5	GVMAG-M-3300024252-29.fna|Ga0233435_1000137_75	75.58	0	1100	Viruses	Nucleocytoviricota	Imitervirales	GVMAG-M-3300024252-29	GVMAG-M-3300024252-29	HOT_MAG12
k141_2185118_6	GVMAG-M-3300024258-28.fna|Ga0233440_1000379_47	89.5	6.7e-232	726	Viruses	Nucleocytoviricota	Imitervirales	GVMAG-M-3300024258-28	GVMAG-M-3300024258-28	HOT_MAG12
k141_2185118_7	ERX552296.31.dc.fa|contig_6932_51	72.32	1.7e-123	404	Viruses	Nucleocytoviricota	Imitervirales	ERX552296.31.dc	ERX552296.31.dc	HOT_MAG12
k141_2185118_8	GVMAG-M-3300024252-29.fna|Ga0233435_1000137_77	75.78	5.9e-154	495	Viruses	Nucleocytoviricota	Imitervirales	GVMAG-M-3300024252-29	GVMAG-M-3300024252-29	HOT_MAG12
k141_2185118_9	GVMAG-M-3300024252-29.fna|Ga0233435_1000137_78	42.31	3e-29	129	Viruses	Nucleocytoviricota	Imitervirales	GVMAG-M-3300024252-29	GVMAG-M-3300024252-29	HOT_MAG12
k141_2185118_10	GVMAG-S-ERX556106-38.fna|ERX556106_contig_136_39	55.7	2.1e-56	206	Viruses	Nucleocytoviricota	Imitervirales	GVMAG-S-ERX556106-38	GVMAG-S-ERX556106-38	HOT_MAG12
k141_2185118_11	GVMAG-M-3300024252-29.fna|Ga0233435_1000137_80	65.52	3.9e-224	716	Viruses	Nucleocytoviricota	Imitervirales	GVMAG-M-3300024252-29	GVMAG-M-3300024252-29	HOT_MAG12
k141_2185118_12	GVMAG-M-3300024252-29.fna|Ga0233435_1000137_81	61.11	2.8e-59	213	Viruses	Nucleocytoviricota	Imitervirales	GVMAG-M-3300024252-29	GVMAG-M-3300024252-29	HOT_MAG12
k141_259628_1	GVMAG-S-3300000929-49.fna|3300000929.a:NpDRAFT_10010811_17	58.91	4.6e-159	521	Viruses	Nucleocytoviricota	Imitervirales	GVMAG-S-3300000929-49	GVMAG-S-3300000929-49	HOT_MAG12
k141_259628_2	GVMAG-M-3300024252-29.fna|Ga0233435_1000083_59	79.1	1.3e-75	259	Viruses	Nucleocytoviricota	Imitervirales	GVMAG-M-3300024252-29	GVMAG-M-3300024252-29	HOT_MAG12
k141_259628_3	GVMAG-M-3300024252-29.fna|Ga0233435_1000083_60	72.4	7.7e-117	386	Viruses	Nucleocytoviricota	Imitervirales	GVMAG-M-3300024252-29	GVMAG-M-3300024252-29	HOT_MAG12
k141_259628_5	GVMAG-S-3300000929-49.fna|3300000929.a:NpDRAFT_10010811_19	77.66	3.3e-112	370	Viruses	Nucleocytoviricota	Imitervirales	GVMAG-S-3300000929-49	GVMAG-S-3300000929-49	HOT_MAG12
k141_259628_6	GVMAG-S-3300000929-49.fna|3300000929.a:NpDRAFT_10010811_20	69.92	4.6e-202	645	Viruses	Nucleocytoviricota	Imitervirales	GVMAG-S-3300000929-49	GVMAG-S-3300000929-49	HOT_MAG12
k141_259628_7	GVMAG-M-3300024252-29.fna|Ga0233435_1000083_63	48.63	1.3e-145	487	Viruses	Nucleocytoviricota	Imitervirales	GVMAG-M-3300024252-29	GVMAG-M-3300024252-29	HOT_MAG12
k141_259628_8	GVMAG-S-3300000929-49.fna|3300000929.a:NpDRAFT_10010811_22	61.57	0	3040	Viruses	Nucleocytoviricota	Imitervirales	GVMAG-S-3300000929-49	GVMAG-S-3300000929-49	HOT_MAG12
k141_259628_9	GVMAG-M-3300024252-29.fna|Ga0233435_1000083_65	80.25	1.2e-44	165	Viruses	Nucleocytoviricota	Imitervirales	GVMAG-M-3300024252-29	GVMAG-M-3300024252-29	HOT_MAG12
k141_259628_10	GVMAG-M-3300021961-46.fna|Ga0222714_10001770_11	50.84	4.1e-62	225	Viruses	Nucleocytoviricota	Imitervirales	GVMAG-M-3300021961-46	GVMAG-M-3300021961-46	HOT_MAG12
k141_259628_11	GVMAG-M-3300024252-29.fna|Ga0233435_1000083_66	66.9	6.1e-133	438	Viruses	Nucleocytoviricota	Imitervirales	GVMAG-M-3300024252-29	GVMAG-M-3300024252-29	HOT_MAG12
k141_259628_12	GVMAG-M-3300024252-29.fna|Ga0233435_1000083_67	72.07	4.7e-57	204	Viruses	Nucleocytoviricota	Imitervirales	GVMAG-M-3300024252-29	GVMAG-M-3300024252-29	HOT_MAG12
k141_259628_13	GVMAG-M-3300024252-29.fna|Ga0233435_1000083_68	49.16	4.2e-129	438	Viruses	Nucleocytoviricota	Imitervirales	GVMAG-M-3300024252-29	GVMAG-M-3300024252-29	HOT_MAG12
k141_259628_14	GVMAG-S-ERX556106-38.fna|ERX556106_contig_4_11	69.18	1e-75	261	Viruses	Nucleocytoviricota	Imitervirales	GVMAG-S-ERX556106-38	GVMAG-S-ERX556106-38	HOT_MAG12
k141_259628_16	GVMAG-S-3300000929-49.fna|3300000929.a:NpDRAFT_10022600_7	42.24	4.4e-208	702	Viruses	Nucleocytoviricota	Imitervirales	GVMAG-S-3300000929-49	GVMAG-S-3300000929-49	HOT_MAG12
k141_259628_17	GVMAG-M-3300024252-29.fna|Ga0233435_1000083_73	56.2	1.4e-96	331	Viruses	Nucleocytoviricota	Imitervirales	GVMAG-M-3300024252-29	GVMAG-M-3300024252-29	HOT_MAG12
k141_259628_18	GVMAG-S-3300000929-49.fna|3300000929.a:NpDRAFT_10022600_6	80.98	0	1150	Viruses	Nucleocytoviricota	Imitervirales	GVMAG-S-3300000929-49	GVMAG-S-3300000929-49	HOT_MAG12
k141_259628_19	GVMAG-S-3300000929-49.fna|3300000929.a:NpDRAFT_10022600_5	69.5	1e-196	629	Viruses	Nucleocytoviricota	Imitervirales	GVMAG-S-3300000929-49	GVMAG-S-3300000929-49	HOT_MAG12
k141_1802242_1	GVMAG-S-3300000929-49.fna|3300000929.a:NpDRAFT_10015501_1	39.96	3.6e-182	629	Viruses	Nucleocytoviricota	Imitervirales	GVMAG-S-3300000929-49	GVMAG-S-3300000929-49	HOT_MAG12
k141_1802242_2	GVMAG-M-3300024252-29.fna|Ga0233435_1000041_104	84.89	1e-210	664	Viruses	Nucleocytoviricota	Imitervirales	GVMAG-M-3300024252-29	GVMAG-M-3300024252-29	HOT_MAG12
k141_1802242_3	GVMAG-M-3300024252-29.fna|Ga0233435_1000041_103	75.59	5.5e-66	231	Viruses	Nucleocytoviricota	Imitervirales	GVMAG-M-3300024252-29	GVMAG-M-3300024252-29	HOT_MAG12
k141_1802242_4	GVMAG-M-3300024252-29.fna|Ga0233435_1000041_102	52.16	6.4e-156	523	Viruses	Nucleocytoviricota	Imitervirales	GVMAG-M-3300024252-29	GVMAG-M-3300024252-29	HOT_MAG12
k141_1802242_5	GVMAG-S-3300000929-49.fna|3300000929.a:NpDRAFT_10015501_5	57.26	1.4e-83	292	Viruses	Nucleocytoviricota	Imitervirales	GVMAG-S-3300000929-49	GVMAG-S-3300000929-49	HOT_MAG12
k141_1802242_6	GVMAG-M-3300024252-29.fna|Ga0233435_1000041_100	75.85	2.2e-134	437	Viruses	Nucleocytoviricota	Imitervirales	GVMAG-M-3300024252-29	GVMAG-M-3300024252-29	HOT_MAG12
k141_1802242_7	GVMAG-M-3300024252-29.fna|Ga0233435_1000041_99	86.26	3.7e-232	726	Viruses	Nucleocytoviricota	Imitervirales	GVMAG-M-3300024252-29	GVMAG-M-3300024252-29	HOT_MAG12
k141_1802242_8	GVMAG-M-3300009172-8.fna|Ga0114995_10000849_4	92.13	9e-53	189	Viruses	Nucleocytoviricota	Imitervirales	GVMAG-M-3300009172-8	GVMAG-M-3300009172-8	HOT_MAG12
k141_3603948_1	GVMAG-M-3300024252-29.fna|Ga0233435_1000083_121	89.29	6.7e-48	175	Viruses	Nucleocytoviricota	Imitervirales	GVMAG-M-3300024252-29	GVMAG-M-3300024252-29	HOT_MAG12
k141_3603948_2	GVMAG-M-3300024252-29.fna|Ga0233435_1000083_122	52.03	3.3e-141	472	Viruses	Nucleocytoviricota	Imitervirales	GVMAG-M-3300024252-29	GVMAG-M-3300024252-29	HOT_MAG12
k141_3603948_4	ERX552296.31.dc.fa|contig_27115_26	91.8	1.5e-30	137	Viruses	Nucleocytoviricota	Imitervirales	ERX552296.31.dc	ERX552296.31.dc	HOT_MAG12
k141_3603948_5	GVMAG-M-3300024252-29.fna|Ga0233435_1000041_172	56.65	8e-258	834	Viruses	Nucleocytoviricota	Imitervirales	GVMAG-M-3300024252-29	GVMAG-M-3300024252-29	HOT_MAG12
k141_3603948_8	GVMAG-S-ERX556106-38.fna|ERX556106_contig_136_10	65.2	9.7e-291	924	Viruses	Nucleocytoviricota	Imitervirales	GVMAG-S-ERX556106-38	GVMAG-S-ERX556106-38	HOT_MAG12
k141_3603948_9	GVMAG-M-3300024252-29.fna|Ga0233435_1000041_170	57.46	9.7e-63	226	Viruses	Nucleocytoviricota	Imitervirales	GVMAG-M-3300024252-29	GVMAG-M-3300024252-29	HOT_MAG12
k141_3603948_10	ERX552296.31.dc.fa|contig_204_35	70.42	2.1e-53	197	Viruses	Nucleocytoviricota	Imitervirales	ERX552296.31.dc	ERX552296.31.dc	HOT_MAG12
k141_3603948_12	GVMAG-M-3300024252-29.fna|Ga0233435_1000083_15	53.37	9.9e-53	197	Viruses	Nucleocytoviricota	Imitervirales	GVMAG-M-3300024252-29	GVMAG-M-3300024252-29	HOT_MAG12
k141_3603948_13	GVMAG-S-ERX556106-38.fna|ERX556106_contig_4_71	75.25	4.6e-112	370	Viruses	Nucleocytoviricota	Imitervirales	GVMAG-S-ERX556106-38	GVMAG-S-ERX556106-38	HOT_MAG12
k141_3603948_14	GVMAG-M-3300024252-29.fna|Ga0233435_1000041_168	74.62	2.7e-175	566	Viruses	Nucleocytoviricota	Imitervirales	GVMAG-M-3300024252-29	GVMAG-M-3300024252-29	HOT_MAG12
k141_3603948_15	GVMAG-S-ERX556106-38.fna|ERX556106_contig_4_111	97.5	2.6e-55	195	Viruses	Nucleocytoviricota	Imitervirales	GVMAG-S-ERX556106-38	GVMAG-S-ERX556106-38	HOT_MAG12
k141_3603948_16	GVMAG-S-3300000929-49.fna|3300000929.a:NpDRAFT_10053030_1	48.33	7.5e-68	268	Viruses	Nucleocytoviricota	Imitervirales	GVMAG-S-3300000929-49	GVMAG-S-3300000929-49	HOT_MAG12
k141_1934018_3	GVMAG-S-1039734-46.fna|1039734_contig_222_36	83.59	1e-73	253	Viruses	Nucleocytoviricota	Imitervirales	GVMAG-S-1039734-46	GVMAG-S-1039734-46	HOT_MAG12
k141_1934018_6	GVMAG-S-ERX556106-38.fna|ERX556106_contig_136_42	93.51	9.4e-244	759	Viruses	Nucleocytoviricota	Imitervirales	GVMAG-S-ERX556106-38	GVMAG-S-ERX556106-38	HOT_MAG12
k141_1934018_7	GVMAG-S-ERX556106-38.fna|ERX556106_contig_136_42	64.18	4.2e-156	510	Viruses	Nucleocytoviricota	Imitervirales	GVMAG-S-ERX556106-38	GVMAG-S-ERX556106-38	HOT_MAG12
k141_1934018_8	GVMAG-S-ERX556106-38.fna|ERX556106_contig_136_41	52.63	2e-11	68.6	Viruses	Nucleocytoviricota	Imitervirales	GVMAG-S-ERX556106-38	GVMAG-S-ERX556106-38	HOT_MAG12
k141_1934018_11	ERX555952.65.dc.fa|contig_41466_9	66.11	2.4e-144	472	Viruses	Nucleocytoviricota	Imitervirales	ERX555952.65.dc	ERX555952.65.dc	HOT_MAG12
k141_3992184_1	GVMAG-S-1039716-42.fna|1039716_contig_254_13	57.14	1.1e-56	209	Viruses	Nucleocytoviricota	Imitervirales	GVMAG-S-1039716-42	GVMAG-S-1039716-42	HOT_MAG12
k141_3992184_2	GVMAG-S-ERX556106-38.fna|ERX556106_contig_89_33	44.63	1.1e-112	387	Viruses	Nucleocytoviricota	Imitervirales	GVMAG-S-ERX556106-38	GVMAG-S-ERX556106-38	HOT_MAG12
k141_3992184_3	ERX555926.27.dc.fa|contig_3439_53	59.49	2.9e-22	106	Viruses	Nucleocytoviricota	Imitervirales	ERX555926.27.dc	ERX555926.27.dc	HOT_MAG12
k141_3992184_4	ERX555967.26.dc.fa|contig_720_24	34.69	1.2e-10	73.9	Viruses	Nucleocytoviricota	Imitervirales	ERX555967.26.dc	ERX555967.26.dc	HOT_MAG12
k141_3992184_5	GVMAG-S-1074260-36.fna|1074260_contig_35_75	66.67	1.3e-78	273	Viruses	Nucleocytoviricota	Imitervirales	GVMAG-S-1074260-36	GVMAG-S-1074260-36	HOT_MAG12
k141_3992184_6	GVMAG-S-1016722-115.fna|1016722_contig_552_25	67.41	1.7e-153	500	Viruses	Nucleocytoviricota	Imitervirales	GVMAG-S-1016722-115	GVMAG-S-1016722-115	HOT_MAG12
k141_3992184_7	GVMAG-M-3300017724-7.fna|Ga0181388_1000009_16	76.12	7.3e-71	255	Viruses	Nucleocytoviricota	Imitervirales	GVMAG-M-3300017724-7	GVMAG-M-3300017724-7	HOT_MAG12
k141_1687542_2	GVMAG-S-ERX556031-46.fna|ERX556031_contig_2_168	40.57	2.4e-53	203	Viruses	Nucleocytoviricota	Imitervirales	GVMAG-S-ERX556031-46	GVMAG-S-ERX556031-46	HOT_MAG12
k141_1687542_4	GVMAG-M-3300024252-29.fna|Ga0233435_1000137_4	59.37	3.5e-133	441	Viruses	Nucleocytoviricota	Imitervirales	GVMAG-M-3300024252-29	GVMAG-M-3300024252-29	HOT_MAG12
k141_1687542_5	GVMAG-M-3300024252-29.fna|Ga0233435_1000137_5	92.41	5e-48	175	Viruses	Nucleocytoviricota	Imitervirales	GVMAG-M-3300024252-29	GVMAG-M-3300024252-29	HOT_MAG12
k141_1687542_6	GVMAG-M-3300024252-29.fna|Ga0233435_1000137_6	81.28	2e-129	421	Viruses	Nucleocytoviricota	Imitervirales	GVMAG-M-3300024252-29	GVMAG-M-3300024252-29	HOT_MAG12
k141_1687542_7	GVMAG-M-3300024252-29.fna|Ga0233435_1000137_7	57.54	8.3e-138	456	Viruses	Nucleocytoviricota	Imitervirales	GVMAG-M-3300024252-29	GVMAG-M-3300024252-29	HOT_MAG12
k141_1687542_8	GVMAG-M-3300024252-29.fna|Ga0233435_1000137_8	53.25	1.2e-50	190	Viruses	Nucleocytoviricota	Imitervirales	GVMAG-M-3300024252-29	GVMAG-M-3300024252-29	HOT_MAG12
k141_1687542_9	GVMAG-S-ERX556049-19.fna|ERX556049_contig_18_23	79.66	8e-103	341	Viruses	Nucleocytoviricota	Imitervirales	GVMAG-S-ERX556049-19	GVMAG-S-ERX556049-19	HOT_MAG12
k141_1687542_10	GVMAG-M-3300024252-29.fna|Ga0233435_1000137_9	58.9	4.7e-86	298	Viruses	Nucleocytoviricota	Imitervirales	GVMAG-M-3300024252-29	GVMAG-M-3300024252-29	HOT_MAG12
k141_1687542_11	GVMAG-M-3300024252-29.fna|Ga0233435_1000137_10	65.09	5.1e-262	834	Viruses	Nucleocytoviricota	Imitervirales	GVMAG-M-3300024252-29	GVMAG-M-3300024252-29	HOT_MAG12
k141_1687542_12	GVMAG-M-3300024252-29.fna|Ga0233435_1000137_11	54.33	6.5e-167	548	Viruses	Nucleocytoviricota	Imitervirales	GVMAG-M-3300024252-29	GVMAG-M-3300024252-29	HOT_MAG12
k141_3360876_2	GVMAG-S-3300000929-49.fna|3300000929.a:NpDRAFT_10042132_4	40.54	2.7e-06	62.4	Viruses	Nucleocytoviricota	Imitervirales	GVMAG-S-3300000929-49	GVMAG-S-3300000929-49	HOT_MAG12
k141_3360876_3	GVMAG-S-3300000929-49.fna|3300000929.a:NpDRAFT_10042132_5	80.18	4.7e-139	450	Viruses	Nucleocytoviricota	Imitervirales	GVMAG-S-3300000929-49	GVMAG-S-3300000929-49	HOT_MAG12
k141_3360876_4	GVMAG-M-3300024252-29.fna|Ga0233435_1000041_142	83.44	8e-91	304	Viruses	Nucleocytoviricota	Imitervirales	GVMAG-M-3300024252-29	GVMAG-M-3300024252-29	HOT_MAG12
k141_3360876_5	GVMAG-M-3300024252-29.fna|Ga0233435_1000041_139	78.03	0	1350	Viruses	Nucleocytoviricota	Imitervirales	GVMAG-M-3300024252-29	GVMAG-M-3300024252-29	HOT_MAG12
k141_3360876_6	GVMAG-S-ERX556106-38.fna|ERX556106_contig_51_45	80.95	1.2e-26	113	Viruses	Nucleocytoviricota	Imitervirales	GVMAG-S-ERX556106-38	GVMAG-S-ERX556106-38	HOT_MAG12
k141_1181691_1	GVMAG-M-3300024252-29.fna|Ga0233435_1000041_14	60.76	1.6e-281	894	Viruses	Nucleocytoviricota	Imitervirales	GVMAG-M-3300024252-29	GVMAG-M-3300024252-29	HOT_MAG12
k141_1181691_2	GVMAG-M-3300024252-29.fna|Ga0233435_1000041_15	52.73	1.3e-92	323	Viruses	Nucleocytoviricota	Imitervirales	GVMAG-M-3300024252-29	GVMAG-M-3300024252-29	HOT_MAG12
k141_1181691_3	GVMAG-M-3300024252-29.fna|Ga0233435_1000041_16	61.59	3.5e-55	201	Viruses	Nucleocytoviricota	Imitervirales	GVMAG-M-3300024252-29	GVMAG-M-3300024252-29	HOT_MAG12
k141_1181691_4	GVMAG-S-ERX556106-38.fna|ERX556106_contig_4_8	62.16	3.4e-47	176	Viruses	Nucleocytoviricota	Imitervirales	GVMAG-S-ERX556106-38	GVMAG-S-ERX556106-38	HOT_MAG12
k141_1181691_5	GVMAG-M-3300024252-29.fna|Ga0233435_1000041_19	67.72	1.7e-136	448	Viruses	Nucleocytoviricota	Imitervirales	GVMAG-M-3300024252-29	GVMAG-M-3300024252-29	HOT_MAG12
k141_1181691_6	GVMAG-M-3300024252-29.fna|Ga0233435_1000041_20	79.55	1.3e-274	861	Viruses	Nucleocytoviricota	Imitervirales	GVMAG-M-3300024252-29	GVMAG-M-3300024252-29	HOT_MAG12
k141_1181691_7	GVMAG-M-3300024252-29.fna|Ga0233435_1000041_21	77.78	8.5e-126	410	Viruses	Nucleocytoviricota	Imitervirales	GVMAG-M-3300024252-29	GVMAG-M-3300024252-29	HOT_MAG12
k141_1181691_8	GVMAG-S-3300000929-49.fna|3300000929.a:NpDRAFT_10061420_10	43.82	3.4e-43	171	Viruses	Nucleocytoviricota	Imitervirales	GVMAG-S-3300000929-49	GVMAG-S-3300000929-49	HOT_MAG12
k141_1181691_9	GVMAG-S-3300000929-49.fna|3300000929.a:NpDRAFT_10061420_11	51.8	7.8e-171	562	Viruses	Nucleocytoviricota	Imitervirales	GVMAG-S-3300000929-49	GVMAG-S-3300000929-49	HOT_MAG12
k141_1181691_10	GVMAG-M-3300024252-29.fna|Ga0233435_1000041_24	41.05	0	1710	Viruses	Nucleocytoviricota	Imitervirales	GVMAG-M-3300024252-29	GVMAG-M-3300024252-29	HOT_MAG12
k141_1181691_11	GVMAG-M-3300024252-29.fna|Ga0233435_1000041_25	59.09	4.1e-29	122	Viruses	Nucleocytoviricota	Imitervirales	GVMAG-M-3300024252-29	GVMAG-M-3300024252-29	HOT_MAG12
k141_1181691_12	GVMAG-M-3300024252-29.fna|Ga0233435_1000041_26	80.81	2.2e-94	318	Viruses	Nucleocytoviricota	Imitervirales	GVMAG-M-3300024252-29	GVMAG-M-3300024252-29	HOT_MAG12
k141_1181691_13	GVMAG-M-3300024252-29.fna|Ga0233435_1000041_27	58.16	2.2e-87	303	Viruses	Nucleocytoviricota	Imitervirales	GVMAG-M-3300024252-29	GVMAG-M-3300024252-29	HOT_MAG12
k141_1440545_1	GVMAG-S-3300000929-49.fna|3300000929.a:NpDRAFT_10004272_13	37.85	1.3e-74	274	Viruses	Nucleocytoviricota	Imitervirales	GVMAG-S-3300000929-49	GVMAG-S-3300000929-49	HOT_MAG12
k141_1440545_2	GVMAG-S-3300000929-49.fna|3300000929.a:NpDRAFT_10004272_13	43.86	1.9e-155	532	Viruses	Nucleocytoviricota	Imitervirales	GVMAG-S-3300000929-49	GVMAG-S-3300000929-49	HOT_MAG12
k141_1440545_3	GVMAG-M-3300024252-29.fna|Ga0233435_1000041_57	60.91	3.1e-39	153	Viruses	Nucleocytoviricota	Imitervirales	GVMAG-M-3300024252-29	GVMAG-M-3300024252-29	HOT_MAG12
k141_1440545_4	GVMAG-M-3300024252-29.fna|Ga0233435_1000041_58	87.93	0	2020	Viruses	Nucleocytoviricota	Imitervirales	GVMAG-M-3300024252-29	GVMAG-M-3300024252-29	HOT_MAG12
k141_2601615_1	GVMAG-S-3300000929-49.fna|3300000929.a:NpDRAFT_10005665_9	85.73	0	2070	Viruses	Nucleocytoviricota	Imitervirales	GVMAG-S-3300000929-49	GVMAG-S-3300000929-49	HOT_MAG12
k141_2601615_2	GVMAG-M-3300024252-29.fna|Ga0233435_1000137_34	30.99	2.1e-117	429	Viruses	Nucleocytoviricota	Imitervirales	GVMAG-M-3300024252-29	GVMAG-M-3300024252-29	HOT_MAG12
k141_2601615_3	GVMAG-M-3300024252-29.fna|Ga0233435_1000137_35	83.33	4.1e-49	182	Viruses	Nucleocytoviricota	Imitervirales	GVMAG-M-3300024252-29	GVMAG-M-3300024252-29	HOT_MAG12
k141_2601615_4	GVMAG-S-3300000929-49.fna|3300000929.a:NpDRAFT_10005665_2	61.7	0	2630	Viruses	Nucleocytoviricota	Imitervirales	GVMAG-S-3300000929-49	GVMAG-S-3300000929-49	HOT_MAG12
k141_2601615_5	GVMAG-M-3300024252-29.fna|Ga0233435_1000137_37	64.29	2.7e-68	240	Viruses	Nucleocytoviricota	Imitervirales	GVMAG-M-3300024252-29	GVMAG-M-3300024252-29	HOT_MAG12
k141_2601615_6	GVMAG-S-ERX556106-38.fna|ERX556106_contig_4_86	45	1.2e-22	108	Viruses	Nucleocytoviricota	Imitervirales	GVMAG-S-ERX556106-38	GVMAG-S-ERX556106-38	HOT_MAG12
k141_2601615_7	GVMAG-M-3300024252-29.fna|Ga0233435_1000137_39	79.21	6e-118	386	Viruses	Nucleocytoviricota	Imitervirales	GVMAG-M-3300024252-29	GVMAG-M-3300024252-29	HOT_MAG12
k141_2601615_8	GVMAG-M-3300024252-29.fna|Ga0233435_1000137_40	80.46	6.3e-91	306	Viruses	Nucleocytoviricota	Imitervirales	GVMAG-M-3300024252-29	GVMAG-M-3300024252-29	HOT_MAG12
k141_289379_1	GVMAG-S-3300000929-49.fna|3300000929.a:NpDRAFT_10053030_1	49.25	6.4e-70	268	Viruses	Nucleocytoviricota	Imitervirales	GVMAG-S-3300000929-49	GVMAG-S-3300000929-49	HOT_MAG12
k141_289379_2	GVMAG-S-ERX556049-19.fna|ERX556049_contig_18_14	65.64	1.6e-94	320	Viruses	Nucleocytoviricota	Imitervirales	GVMAG-S-ERX556049-19	GVMAG-S-ERX556049-19	HOT_MAG12
k141_289379_3	GVMAG-M-3300024252-29.fna|Ga0233435_1000083_96	62.26	1.4e-64	230	Viruses	Nucleocytoviricota	Imitervirales	GVMAG-M-3300024252-29	GVMAG-M-3300024252-29	HOT_MAG12
k141_289379_5	GVMAG-M-3300024252-29.fna|Ga0233435_1000083_95	75.97	6.5e-78	268	Viruses	Nucleocytoviricota	Imitervirales	GVMAG-M-3300024252-29	GVMAG-M-3300024252-29	HOT_MAG12
k141_289379_6	GVMAG-S-ERX556106-38.fna|ERX556106_contig_4_30	47.62	7.1e-18	91.6	Viruses	Nucleocytoviricota	Imitervirales	GVMAG-S-ERX556106-38	GVMAG-S-ERX556106-38	HOT_MAG12
k141_289379_7	GVMAG-M-3300024252-29.fna|Ga0233435_1000083_91	85.41	2.6e-270	843	Viruses	Nucleocytoviricota	Imitervirales	GVMAG-M-3300024252-29	GVMAG-M-3300024252-29	HOT_MAG12
k141_289379_8	GVMAG-M-3300024252-29.fna|Ga0233435_1000083_91	91.17	4.3e-241	753	Viruses	Nucleocytoviricota	Imitervirales	GVMAG-M-3300024252-29	GVMAG-M-3300024252-29	HOT_MAG12
k141_2090369_2	GVMAG-M-3300024252-29.fna|Ga0233435_1000041_61	89.61	3.8e-45	166	Viruses	Nucleocytoviricota	Imitervirales	GVMAG-M-3300024252-29	GVMAG-M-3300024252-29	HOT_MAG12
k141_2090369_3	GVMAG-M-3300024252-29.fna|Ga0233435_1000041_62	53.85	1.7e-40	160	Viruses	Nucleocytoviricota	Imitervirales	GVMAG-M-3300024252-29	GVMAG-M-3300024252-29	HOT_MAG12
k141_2090369_4	GVMAG-M-3300024252-29.fna|Ga0233435_1000041_63	70.37	4.9e-54	196	Viruses	Nucleocytoviricota	Imitervirales	GVMAG-M-3300024252-29	GVMAG-M-3300024252-29	HOT_MAG12
k141_2090369_5	GVMAG-M-3300024252-29.fna|Ga0233435_1000041_64	77.18	0	2800	Viruses	Nucleocytoviricota	Imitervirales	GVMAG-M-3300024252-29	GVMAG-M-3300024252-29	HOT_MAG12
k141_2090369_6	GVMAG-S-3300000929-49.fna|3300000929.a:NpDRAFT_10004272_4	84.04	2e-132	429	Viruses	Nucleocytoviricota	Imitervirales	GVMAG-S-3300000929-49	GVMAG-S-3300000929-49	HOT_MAG12
k141_2090369_7	GVMAG-S-3300000929-49.fna|3300000929.a:NpDRAFT_10004272_3	49.35	3.5e-45	176	Viruses	Nucleocytoviricota	Imitervirales	GVMAG-S-3300000929-49	GVMAG-S-3300000929-49	HOT_MAG12
k141_2090369_8	GVMAG-S-3300000929-49.fna|3300000929.a:NpDRAFT_10004272_2	44.31	1.3e-45	176	Viruses	Nucleocytoviricota	Imitervirales	GVMAG-S-3300000929-49	GVMAG-S-3300000929-49	HOT_MAG12
k141_4025474_1	GVMAG-M-3300024252-29.fna|Ga0233435_1000041_160	72.9	1.1e-54	197	Viruses	Nucleocytoviricota	Imitervirales	GVMAG-M-3300024252-29	GVMAG-M-3300024252-29	HOT_MAG12
k141_4025474_2	ERX552296.31.dc.fa|contig_825_42	54.6	6.6e-45	186	Viruses	Nucleocytoviricota	Imitervirales	ERX552296.31.dc	ERX552296.31.dc	HOT_MAG12
k141_4025474_3	GVMAG-M-3300024252-29.fna|Ga0233435_1000041_158	68.12	7.5e-69	241	Viruses	Nucleocytoviricota	Imitervirales	GVMAG-M-3300024252-29	GVMAG-M-3300024252-29	HOT_MAG12
k141_4025474_4	GVMAG-M-3300024252-29.fna|Ga0233435_1000041_157	80	3.8e-105	349	Viruses	Nucleocytoviricota	Imitervirales	GVMAG-M-3300024252-29	GVMAG-M-3300024252-29	HOT_MAG12
k141_4025474_5	GVMAG-S-ERX556106-38.fna|ERX556106_contig_51_54	43.9	7.4e-18	90.2	Viruses	Nucleocytoviricota	Imitervirales	GVMAG-S-ERX556106-38	GVMAG-S-ERX556106-38	HOT_MAG12
k141_4025474_6	GVMAG-M-3300024252-29.fna|Ga0233435_1000041_156	51.61	1.3e-40	164	Viruses	Nucleocytoviricota	Imitervirales	GVMAG-M-3300024252-29	GVMAG-M-3300024252-29	HOT_MAG12
k141_4025474_7	GVMAG-M-3300024252-29.fna|Ga0233435_1000041_154	54.55	7.8e-34	138	Viruses	Nucleocytoviricota	Imitervirales	GVMAG-M-3300024252-29	GVMAG-M-3300024252-29	HOT_MAG12
k141_4025474_8	GVMAG-M-3300024252-29.fna|Ga0233435_1000041_153	54.3	2.6e-81	284	Viruses	Nucleocytoviricota	Imitervirales	GVMAG-M-3300024252-29	GVMAG-M-3300024252-29	HOT_MAG12
k141_4025474_9	GVMAG-M-3300024252-29.fna|Ga0233435_1000041_152	69.14	6.7e-75	264	Viruses	Nucleocytoviricota	Imitervirales	GVMAG-M-3300024252-29	GVMAG-M-3300024252-29	HOT_MAG12
k141_4025474_10	GVMAG-M-3300024252-29.fna|Ga0233435_1000041_151	61.44	2e-70	246	Viruses	Nucleocytoviricota	Imitervirales	GVMAG-M-3300024252-29	GVMAG-M-3300024252-29	HOT_MAG12
k141_4025474_12	GVMAG-M-3300024252-29.fna|Ga0233435_1000041_149	72.88	8.1e-123	404	Viruses	Nucleocytoviricota	Imitervirales	GVMAG-M-3300024252-29	GVMAG-M-3300024252-29	HOT_MAG12
k141_4025474_14	GVMAG-S-3300000929-49.fna|3300000929.a:NpDRAFT_10042132_2	49.63	4.8e-129	436	Viruses	Nucleocytoviricota	Imitervirales	GVMAG-S-3300000929-49	GVMAG-S-3300000929-49	HOT_MAG12
k141_4025474_15	GVMAG-M-3300024252-29.fna|Ga0233435_1000041_146	40.44	1.3e-37	158	Viruses	Nucleocytoviricota	Imitervirales	GVMAG-M-3300024252-29	GVMAG-M-3300024252-29	HOT_MAG12
k141_941858_1	GVMAG-S-ERX556106-38.fna|ERX556106_contig_4_22	41.56	3e-31	136	Viruses	Nucleocytoviricota	Imitervirales	GVMAG-S-ERX556106-38	GVMAG-S-ERX556106-38	HOT_MAG12
k141_941858_2	GVMAG-S-3300000929-49.fna|3300000929.a:NpDRAFT_10005562_8	38.1	1.2e-58	226	Viruses	Nucleocytoviricota	Imitervirales	GVMAG-S-3300000929-49	GVMAG-S-3300000929-49	HOT_MAG12
k141_941858_3	GVMAG-S-3300000929-49.fna|3300000929.a:NpDRAFT_10005562_7	74.83	7.1e-80	273	Viruses	Nucleocytoviricota	Imitervirales	GVMAG-S-3300000929-49	GVMAG-S-3300000929-49	HOT_MAG12
k141_941858_4	GVMAG-M-3300024252-29.fna|Ga0233435_1000083_23	76.92	7.8e-117	384	Viruses	Nucleocytoviricota	Imitervirales	GVMAG-M-3300024252-29	GVMAG-M-3300024252-29	HOT_MAG12
k141_941858_5	GVMAG-M-3300024252-29.fna|Ga0233435_1000083_24	69.94	0	1800	Viruses	Nucleocytoviricota	Imitervirales	GVMAG-M-3300024252-29	GVMAG-M-3300024252-29	HOT_MAG12
k141_941858_6	GVMAG-S-3300000929-49.fna|3300000929.a:NpDRAFT_10005562_4	68.01	1.2e-288	909	Viruses	Nucleocytoviricota	Imitervirales	GVMAG-S-3300000929-49	GVMAG-S-3300000929-49	HOT_MAG12
k141_3511729_5	GVMAG-S-1039716-42.fna|1039716_contig_254_38	66.77	1.2e-136	469	Viruses	Nucleocytoviricota	Imitervirales	GVMAG-S-1039716-42	GVMAG-S-1039716-42	HOT_MAG12
k141_3511729_7	GVMAG-S-1039716-42.fna|1039716_contig_298_26	52.04	3e-28	121	Viruses	Nucleocytoviricota	Imitervirales	GVMAG-S-1039716-42	GVMAG-S-1039716-42	HOT_MAG12
k141_3898966_2	GVMAG-S-ERX556106-38.fna|ERX556106_contig_51_6	42.25	1.2e-09	70.4	Viruses	Nucleocytoviricota	Imitervirales	GVMAG-S-ERX556106-38	GVMAG-S-ERX556106-38	HOT_MAG12
k141_3898966_3	GVMAG-M-3300024252-29.fna|Ga0233435_1000041_107	70.56	6.3e-112	371	Viruses	Nucleocytoviricota	Imitervirales	GVMAG-M-3300024252-29	GVMAG-M-3300024252-29	HOT_MAG12
k141_3898966_4	GVMAG-M-3300024252-29.fna|Ga0233435_1000041_109	80.11	2.3e-216	685	Viruses	Nucleocytoviricota	Imitervirales	GVMAG-M-3300024252-29	GVMAG-M-3300024252-29	HOT_MAG12
k141_3898966_5	GVMAG-M-3300024185-6.fna|Ga0228669_1000144_10	72.26	1.3e-167	539	Viruses	Nucleocytoviricota	Imitervirales	GVMAG-M-3300024185-6	GVMAG-M-3300024185-6	HOT_MAG12
k141_3898966_6	GVMAG-M-3300024252-29.fna|Ga0233435_1000041_110	47.66	1.9e-128	434	Viruses	Nucleocytoviricota	Imitervirales	GVMAG-M-3300024252-29	GVMAG-M-3300024252-29	HOT_MAG12
k141_3898966_7	GVMAG-M-3300024252-29.fna|Ga0233435_1000041_111	84.35	1.5e-150	483	Viruses	Nucleocytoviricota	Imitervirales	GVMAG-M-3300024252-29	GVMAG-M-3300024252-29	HOT_MAG12
k141_3898966_8	GVMAG-M-3300024252-29.fna|Ga0233435_1000041_112	80.49	8.1e-175	557	Viruses	Nucleocytoviricota	Imitervirales	GVMAG-M-3300024252-29	GVMAG-M-3300024252-29	HOT_MAG12
k141_3898966_9	GVMAG-M-3300024252-29.fna|Ga0233435_1000041_113	94.05	1.9e-262	815	Viruses	Nucleocytoviricota	Imitervirales	GVMAG-M-3300024252-29	GVMAG-M-3300024252-29	HOT_MAG12
k141_3898966_10	ERX552296.31.dc.fa|contig_17530_13	68.9	6e-159	514	Viruses	Nucleocytoviricota	Imitervirales	ERX552296.31.dc	ERX552296.31.dc	HOT_MAG12
k141_3898966_11	GVMAG-M-3300020810-3.fna|Ga0181598_1000081_41	53.92	1.4e-196	641	Viruses	Nucleocytoviricota	Imitervirales	GVMAG-M-3300020810-3	GVMAG-M-3300020810-3	HOT_MAG12
k141_3898966_12	GVMAG-M-3300023174-24.fna|Ga0214921_10000431_9	46.46	9e-88	310	Viruses	Nucleocytoviricota	Imitervirales	GVMAG-M-3300023174-24	GVMAG-M-3300023174-24	HOT_MAG12
k141_3898966_13	GVMAG-M-3300001348-25.fna|JGI20154J14316_10000067_4	84.5	8.5e-213	670	Viruses	Nucleocytoviricota	Imitervirales	GVMAG-M-3300001348-25	GVMAG-M-3300001348-25	HOT_MAG12
k141_3898966_14	GVMAG-M-3300001348-25.fna|JGI20154J14316_10000067_3	54.86	1.1e-154	511	Viruses	Nucleocytoviricota	Imitervirales	GVMAG-M-3300001348-25	GVMAG-M-3300001348-25	HOT_MAG12
k141_3898966_15	GVMAG-M-3300023174-24.fna|Ga0214921_10000431_8	29.33	4.4e-29	136	Viruses	Nucleocytoviricota	Imitervirales	GVMAG-M-3300023174-24	GVMAG-M-3300023174-24	HOT_MAG12
k141_3898966_16	GVMAG-M-3300024252-29.fna|Ga0233435_1000041_118	86.73	0	1070	Viruses	Nucleocytoviricota	Imitervirales	GVMAG-M-3300024252-29	GVMAG-M-3300024252-29	HOT_MAG12
k141_3898966_17	GVMAG-M-3300024252-29.fna|Ga0233435_1000041_119	63.53	4.1e-162	529	Viruses	Nucleocytoviricota	Imitervirales	GVMAG-M-3300024252-29	GVMAG-M-3300024252-29	HOT_MAG12
k141_3898966_18	GVMAG-M-3300024252-29.fna|Ga0233435_1000041_122	69.26	7.7e-151	488	Viruses	Nucleocytoviricota	Imitervirales	GVMAG-M-3300024252-29	GVMAG-M-3300024252-29	HOT_MAG12
k141_3898966_19	GVMAG-S-ERX556106-38.fna|ERX556106_contig_51_21	83.67	0	1190	Viruses	Nucleocytoviricota	Imitervirales	GVMAG-S-ERX556106-38	GVMAG-S-ERX556106-38	HOT_MAG12
k141_3898966_20	GVMAG-M-3300025880-30.fna|Ga0209534_10000092_48	76.11	8.9e-200	637	Viruses	Nucleocytoviricota	Imitervirales	GVMAG-M-3300025880-30	GVMAG-M-3300025880-30	HOT_MAG12
k141_3898966_21	GVMAG-S-ERX556106-38.fna|ERX556106_contig_51_23	62.45	1.7e-118	397	Viruses	Nucleocytoviricota	Imitervirales	GVMAG-S-ERX556106-38	GVMAG-S-ERX556106-38	HOT_MAG12
k141_3898966_22	GVMAG-S-ERX556106-38.fna|ERX556106_contig_51_25	71.89	1.8e-313	980	Viruses	Nucleocytoviricota	Imitervirales	GVMAG-S-ERX556106-38	GVMAG-S-ERX556106-38	HOT_MAG12
k141_3898966_23	GVMAG-M-3300024252-29.fna|Ga0233435_1000041_127	76.97	4.1e-184	585	Viruses	Nucleocytoviricota	Imitervirales	GVMAG-M-3300024252-29	GVMAG-M-3300024252-29	HOT_MAG12
k141_3898966_24	GVMAG-M-3300024252-29.fna|Ga0233435_1000041_128	79.62	2.4e-148	479	Viruses	Nucleocytoviricota	Imitervirales	GVMAG-M-3300024252-29	GVMAG-M-3300024252-29	HOT_MAG12
k141_3898966_25	GVMAG-M-3300024252-29.fna|Ga0233435_1000041_129	69.48	1.8e-79	272	Viruses	Nucleocytoviricota	Imitervirales	GVMAG-M-3300024252-29	GVMAG-M-3300024252-29	HOT_MAG12
k141_3898966_26	GVMAG-M-3300024252-29.fna|Ga0233435_1000041_130	82.5	0	1230	Viruses	Nucleocytoviricota	Imitervirales	GVMAG-M-3300024252-29	GVMAG-M-3300024252-29	HOT_MAG12
k141_3898966_27	GVMAG-M-3300024252-29.fna|Ga0233435_1000041_131	61.45	1.1e-24	113	Viruses	Nucleocytoviricota	Imitervirales	GVMAG-M-3300024252-29	GVMAG-M-3300024252-29	HOT_MAG12
k141_3898966_28	GVMAG-S-ERX556106-38.fna|ERX556106_contig_4_112	58.33	1.5e-07	56.7	Viruses	Nucleocytoviricota	Imitervirales	GVMAG-S-ERX556106-38	GVMAG-S-ERX556106-38	HOT_MAG12
k141_3260252_1	GVMAG-S-3300000929-49.fna|3300000929.a:NpDRAFT_10000532_26	71.06	8.8e-139	453	Viruses	Nucleocytoviricota	Imitervirales	GVMAG-S-3300000929-49	GVMAG-S-3300000929-49	HOT_MAG12
k141_3260252_2	GVMAG-M-3300024252-29.fna|Ga0233435_1000083_106	81.6	2.7e-194	618	Viruses	Nucleocytoviricota	Imitervirales	GVMAG-M-3300024252-29	GVMAG-M-3300024252-29	HOT_MAG12
k141_3260252_3	GVMAG-M-3300024252-29.fna|Ga0233435_1000083_107	74.16	7.2e-39	149	Viruses	Nucleocytoviricota	Imitervirales	GVMAG-M-3300024252-29	GVMAG-M-3300024252-29	HOT_MAG12
k141_3260252_4	GVMAG-M-3300024252-29.fna|Ga0233435_1000083_26	42.36	1.7e-74	277	Viruses	Nucleocytoviricota	Imitervirales	GVMAG-M-3300024252-29	GVMAG-M-3300024252-29	HOT_MAG12
k141_3260252_5	ERX552274.9.dc.fa|contig_20519_9	58	2.1e-54	201	Viruses	Nucleocytoviricota	Imitervirales	ERX552274.9.dc	ERX552274.9.dc	HOT_MAG12
k141_3260252_6	GVMAG-S-ERX556106-38.fna|ERX556106_contig_51_5	92.31	1.2e-201	634	Viruses	Nucleocytoviricota	Imitervirales	GVMAG-S-ERX556106-38	GVMAG-S-ERX556106-38	HOT_MAG12
k141_3260252_7	GVMAG-S-ERX556106-38.fna|ERX556106_contig_51_5	100	9.8e-66	227	Viruses	Nucleocytoviricota	Imitervirales	GVMAG-S-ERX556106-38	GVMAG-S-ERX556106-38	HOT_MAG12
k141_3260252_8	GVMAG-M-3300024252-29.fna|Ga0233435_1000083_27	60.19	7e-36	143	Viruses	Nucleocytoviricota	Imitervirales	GVMAG-M-3300024252-29	GVMAG-M-3300024252-29	HOT_MAG12
k141_3260252_9	GVMAG-M-3300024252-29.fna|Ga0233435_1000083_108	62.56	1.4e-282	897	Viruses	Nucleocytoviricota	Imitervirales	GVMAG-M-3300024252-29	GVMAG-M-3300024252-29	HOT_MAG12
k141_3260252_10	GVMAG-M-3300024252-29.fna|Ga0233435_1000083_109	93.93	9.2e-202	633	Viruses	Nucleocytoviricota	Imitervirales	GVMAG-M-3300024252-29	GVMAG-M-3300024252-29	HOT_MAG12
k141_3260252_11	GVMAG-M-3300024252-29.fna|Ga0233435_1000083_111	56.3	1.3e-100	342	Viruses	Nucleocytoviricota	Imitervirales	GVMAG-M-3300024252-29	GVMAG-M-3300024252-29	HOT_MAG12
k141_3260252_15	GVMAG-S-3300000929-49.fna|3300000929.a:NpDRAFT_10000532_34	81.09	8.6e-189	600	Viruses	Nucleocytoviricota	Imitervirales	GVMAG-S-3300000929-49	GVMAG-S-3300000929-49	HOT_MAG12
k141_3260252_16	GVMAG-M-3300024252-29.fna|Ga0233435_1000083_113	100	6.8e-50	180	Viruses	Nucleocytoviricota	Imitervirales	GVMAG-M-3300024252-29	GVMAG-M-3300024252-29	HOT_MAG12
k141_3260252_17	GVMAG-S-3300000929-49.fna|3300000929.a:NpDRAFT_10000532_36	82.34	3.9e-245	768	Viruses	Nucleocytoviricota	Imitervirales	GVMAG-S-3300000929-49	GVMAG-S-3300000929-49	HOT_MAG12
k141_3260252_18	GVMAG-S-3300000929-49.fna|3300000929.a:NpDRAFT_10000532_37	67.61	1.6e-32	130	Viruses	Nucleocytoviricota	Imitervirales	GVMAG-S-3300000929-49	GVMAG-S-3300000929-49	HOT_MAG12
k141_3260252_19	ERX289005.60.dc.fa|contig_96838_13	67.9	3.1e-33	133	Viruses	Nucleocytoviricota	Imitervirales	ERX289005.60.dc	ERX289005.60.dc	HOT_MAG12
k141_1719501_2	GVMAG-S-3300000929-49.fna|3300000929.a:NpDRAFT_10000532_7	58.39	8.1e-195	640	Viruses	Nucleocytoviricota	Imitervirales	GVMAG-S-3300000929-49	GVMAG-S-3300000929-49	HOT_MAG12
k141_1719501_3	GVMAG-M-3300024252-29.fna|Ga0233435_1000083_82	73.08	7.7e-37	143	Viruses	Nucleocytoviricota	Imitervirales	GVMAG-M-3300024252-29	GVMAG-M-3300024252-29	HOT_MAG12
k141_1719501_4	GVMAG-M-3300024252-29.fna|Ga0233435_1000083_81	69.62	9e-35	137	Viruses	Nucleocytoviricota	Imitervirales	GVMAG-M-3300024252-29	GVMAG-M-3300024252-29	HOT_MAG12
k141_1719501_5	GVMAG-M-3300024252-29.fna|Ga0233435_1000083_80	38.12	6.1e-62	238	Viruses	Nucleocytoviricota	Imitervirales	GVMAG-M-3300024252-29	GVMAG-M-3300024252-29	HOT_MAG12
k141_1719501_6	GVMAG-S-ERX556106-38.fna|ERX556106_contig_19_66	83.02	4.8e-123	404	Viruses	Nucleocytoviricota	Imitervirales	GVMAG-S-ERX556106-38	GVMAG-S-ERX556106-38	HOT_MAG12
k141_1719501_7	GVMAG-M-3300024252-29.fna|Ga0233435_1000083_79	66.67	9.1e-91	309	Viruses	Nucleocytoviricota	Imitervirales	GVMAG-M-3300024252-29	GVMAG-M-3300024252-29	HOT_MAG12
k141_1719501_8	GVMAG-M-3300024252-29.fna|Ga0233435_1000083_77	64.22	3e-46	173	Viruses	Nucleocytoviricota	Imitervirales	GVMAG-M-3300024252-29	GVMAG-M-3300024252-29	HOT_MAG12
k141_304220_1	GVMAG-S-ERX556106-38.fna|ERX556106_contig_4_9	76	6.5e-18	95.5	Viruses	Nucleocytoviricota	Imitervirales	GVMAG-S-ERX556106-38	GVMAG-S-ERX556106-38	HOT_MAG12
k141_304220_2	GVMAG-M-3300024252-29.fna|Ga0233435_1000137_48	87.56	0	1370	Viruses	Nucleocytoviricota	Imitervirales	GVMAG-M-3300024252-29	GVMAG-M-3300024252-29	HOT_MAG12
k141_304220_4	ERX555967.26.dc.fa|contig_1767_2	61.11	3.2e-21	101	Viruses	Nucleocytoviricota	Imitervirales	ERX555967.26.dc	ERX555967.26.dc	HOT_MAG12
k141_304220_5	GVMAG-S-3300000929-49.fna|3300000929.a:NpDRAFT_10014925_30	71.13	5.5e-45	170	Viruses	Nucleocytoviricota	Imitervirales	GVMAG-S-3300000929-49	GVMAG-S-3300000929-49	HOT_MAG12
k141_304220_6	GVMAG-M-3300024252-29.fna|Ga0233435_1000137_52	62.5	2e-280	894	Viruses	Nucleocytoviricota	Imitervirales	GVMAG-M-3300024252-29	GVMAG-M-3300024252-29	HOT_MAG12
k141_304220_7	GVMAG-M-3300024252-29.fna|Ga0233435_1000137_53	73.01	1.2e-86	294	Viruses	Nucleocytoviricota	Imitervirales	GVMAG-M-3300024252-29	GVMAG-M-3300024252-29	HOT_MAG12
k141_304220_8	GVMAG-S-ERX556106-38.fna|ERX556106_contig_4_62	80.65	9.4e-196	619	Viruses	Nucleocytoviricota	Imitervirales	GVMAG-S-ERX556106-38	GVMAG-S-ERX556106-38	HOT_MAG12
k141_304220_9	GVMAG-M-3300024252-29.fna|Ga0233435_1000137_55	42.8	1.6e-63	238	Viruses	Nucleocytoviricota	Imitervirales	GVMAG-M-3300024252-29	GVMAG-M-3300024252-29	HOT_MAG12
k141_3903020_2	GVMAG-M-3300024252-29.fna|Ga0233435_1000083_33	49.04	1.4e-111	379	Viruses	Nucleocytoviricota	Imitervirales	GVMAG-M-3300024252-29	GVMAG-M-3300024252-29	HOT_MAG12
k141_3903020_3	GVMAG-M-3300024252-29.fna|Ga0233435_1000083_34	71.17	1.5e-214	681	Viruses	Nucleocytoviricota	Imitervirales	GVMAG-M-3300024252-29	GVMAG-M-3300024252-29	HOT_MAG12
k141_3903020_4	GVMAG-M-3300024252-29.fna|Ga0233435_1000083_35	58.99	2e-49	185	Viruses	Nucleocytoviricota	Imitervirales	GVMAG-M-3300024252-29	GVMAG-M-3300024252-29	HOT_MAG12
k141_3903020_5	GVMAG-M-3300024252-29.fna|Ga0233435_1000083_36	39.24	7.9e-17	88.5	Viruses	Nucleocytoviricota	Imitervirales	GVMAG-M-3300024252-29	GVMAG-M-3300024252-29	HOT_MAG12
k141_3903020_6	GVMAG-M-3300024252-29.fna|Ga0233435_1000083_38	75.55	1.3e-182	583	Viruses	Nucleocytoviricota	Imitervirales	GVMAG-M-3300024252-29	GVMAG-M-3300024252-29	HOT_MAG12
k141_3903020_7	GVMAG-M-3300024252-29.fna|Ga0233435_1000083_39	57.99	6.6e-129	431	Viruses	Nucleocytoviricota	Imitervirales	GVMAG-M-3300024252-29	GVMAG-M-3300024252-29	HOT_MAG12
k141_3903020_8	GVMAG-S-ERX555964-61.fna|ERX555964_contig_71_13	100	1.3e-52	188	Viruses	Nucleocytoviricota	Imitervirales	GVMAG-S-ERX555964-61	GVMAG-S-ERX555964-61	HOT_MAG12
k141_3903020_9	GVMAG-M-3300024252-29.fna|Ga0233435_1000083_41	48.45	4.1e-22	103	Viruses	Nucleocytoviricota	Imitervirales	GVMAG-M-3300024252-29	GVMAG-M-3300024252-29	HOT_MAG12
k141_3903020_10	GVMAG-M-3300024252-29.fna|Ga0233435_1000083_43	76.36	8.7e-53	192	Viruses	Nucleocytoviricota	Imitervirales	GVMAG-M-3300024252-29	GVMAG-M-3300024252-29	HOT_MAG12
k141_3903020_11	GVMAG-M-3300024252-29.fna|Ga0233435_1000083_44	54.8	1.3e-90	314	Viruses	Nucleocytoviricota	Imitervirales	GVMAG-M-3300024252-29	GVMAG-M-3300024252-29	HOT_MAG12
k141_3903020_12	GVMAG-M-3300024252-29.fna|Ga0233435_1000083_45	72.61	5.7e-200	638	Viruses	Nucleocytoviricota	Imitervirales	GVMAG-M-3300024252-29	GVMAG-M-3300024252-29	HOT_MAG12
k141_3903020_13	GVMAG-S-3300000929-49.fna|3300000929.a:NpDRAFT_10010811_2	50	6e-14	77.4	Viruses	Nucleocytoviricota	Imitervirales	GVMAG-S-3300000929-49	GVMAG-S-3300000929-49	HOT_MAG12
k141_3903020_14	GVMAG-S-3300000929-49.fna|3300000929.a:NpDRAFT_10010811_3	73.31	2.1e-168	543	Viruses	Nucleocytoviricota	Imitervirales	GVMAG-S-3300000929-49	GVMAG-S-3300000929-49	HOT_MAG12
k141_3903020_15	GVMAG-M-3300024252-29.fna|Ga0233435_1000083_48	68.15	9e-184	593	Viruses	Nucleocytoviricota	Imitervirales	GVMAG-M-3300024252-29	GVMAG-M-3300024252-29	HOT_MAG12
k141_3903020_16	GVMAG-S-3300000929-49.fna|3300000929.a:NpDRAFT_10010811_5	76.19	4.4e-111	367	Viruses	Nucleocytoviricota	Imitervirales	GVMAG-S-3300000929-49	GVMAG-S-3300000929-49	HOT_MAG12
k141_3903020_17	GVMAG-S-ERX556106-38.fna|ERX556106_contig_19_47	64.65	2.7e-41	158	Viruses	Nucleocytoviricota	Imitervirales	GVMAG-S-ERX556106-38	GVMAG-S-ERX556106-38	HOT_MAG12
k141_3903020_18	GVMAG-M-3300024252-29.fna|Ga0233435_1000083_51	46.98	5.9e-57	212	Viruses	Nucleocytoviricota	Imitervirales	GVMAG-M-3300024252-29	GVMAG-M-3300024252-29	HOT_MAG12
k141_3903020_19	ERX552296.31.dc.fa|contig_20714_12	68.53	2e-60	216	Viruses	Nucleocytoviricota	Imitervirales	ERX552296.31.dc	ERX552296.31.dc	HOT_MAG12
k141_3903020_20	GVMAG-S-3300000929-49.fna|3300000929.a:NpDRAFT_10010811_9	31.82	4.4e-27	126	Viruses	Nucleocytoviricota	Imitervirales	GVMAG-S-3300000929-49	GVMAG-S-3300000929-49	HOT_MAG12
k141_3903020_21	GVMAG-S-3300000929-49.fna|3300000929.a:NpDRAFT_10010811_10	68.95	4.5e-98	329	Viruses	Nucleocytoviricota	Imitervirales	GVMAG-S-3300000929-49	GVMAG-S-3300000929-49	HOT_MAG12
k141_3903020_22	GVMAG-S-3300000929-49.fna|3300000929.a:NpDRAFT_10010811_13	75.21	2.4e-61	216	Viruses	Nucleocytoviricota	Imitervirales	GVMAG-S-3300000929-49	GVMAG-S-3300000929-49	HOT_MAG12
k141_3903020_23	GVMAG-S-3300000929-49.fna|3300000929.a:NpDRAFT_10010811_14	38.95	4e-34	142	Viruses	Nucleocytoviricota	Imitervirales	GVMAG-S-3300000929-49	GVMAG-S-3300000929-49	HOT_MAG12
k141_3903020_24	GVMAG-M-3300024252-29.fna|Ga0233435_1000083_56	78.38	1.6e-106	352	Viruses	Nucleocytoviricota	Imitervirales	GVMAG-M-3300024252-29	GVMAG-M-3300024252-29	HOT_MAG12
k141_3903020_25	GVMAG-M-3300024252-29.fna|Ga0233435_1000083_57	77.02	6.6e-131	427	Viruses	Nucleocytoviricota	Imitervirales	GVMAG-M-3300024252-29	GVMAG-M-3300024252-29	HOT_MAG12
k141_2621132_1	GVMAG-S-3300000929-49.fna|3300000929.a:NpDRAFT_10015501_17	63.74	2.2e-40	154	Viruses	Nucleocytoviricota	Imitervirales	GVMAG-S-3300000929-49	GVMAG-S-3300000929-49	HOT_MAG12
k141_2621132_2	GVMAG-M-3300024252-29.fna|Ga0233435_1000041_83	73.61	1.5e-111	370	Viruses	Nucleocytoviricota	Imitervirales	GVMAG-M-3300024252-29	GVMAG-M-3300024252-29	HOT_MAG12
k141_2621132_3	GVMAG-S-ERX556106-38.fna|ERX556106_contig_19_21	75.8	3.1e-128	418	Viruses	Nucleocytoviricota	Imitervirales	GVMAG-S-ERX556106-38	GVMAG-S-ERX556106-38	HOT_MAG12
k141_2621132_4	GVMAG-S-3300000929-49.fna|3300000929.a:NpDRAFT_10015501_19	77.51	1.6e-98	328	Viruses	Nucleocytoviricota	Imitervirales	GVMAG-S-3300000929-49	GVMAG-S-3300000929-49	HOT_MAG12
k141_2621132_5	GVMAG-M-3300024252-29.fna|Ga0233435_1000041_81	42.99	6e-133	458	Viruses	Nucleocytoviricota	Imitervirales	GVMAG-M-3300024252-29	GVMAG-M-3300024252-29	HOT_MAG12
k141_2621132_7	GVMAG-M-3300024252-29.fna|Ga0233435_1000137_19	40.11	1.9e-78	286	Viruses	Nucleocytoviricota	Imitervirales	GVMAG-M-3300024252-29	GVMAG-M-3300024252-29	HOT_MAG12
k141_3779091_1	GVMAG-M-3300024252-29.fna|Ga0233435_1000137_31	95.15	0	1010	Viruses	Nucleocytoviricota	Imitervirales	GVMAG-M-3300024252-29	GVMAG-M-3300024252-29	HOT_MAG12
k141_3779091_2	ERX552296.31.dc.fa|contig_17530_9	49.15	1.4e-41	168	Viruses	Nucleocytoviricota	Imitervirales	ERX552296.31.dc	ERX552296.31.dc	HOT_MAG12
k141_3779091_3	GVMAG-M-3300024252-29.fna|Ga0233435_1000137_30	53.97	1.9e-318	1030	Viruses	Nucleocytoviricota	Imitervirales	GVMAG-M-3300024252-29	GVMAG-M-3300024252-29	HOT_MAG12
k141_3148910_1	GVMAG-S-1039716-42.fna|1039716_contig_453_3	49.53	8.8e-90	328	Viruses	Nucleocytoviricota	Imitervirales	GVMAG-S-1039716-42	GVMAG-S-1039716-42	HOT_MAG12
k141_3148910_2	GVMAG-S-3300000929-49.fna|3300000929.a:NpDRAFT_10010792_2	69.47	1.6e-62	221	Viruses	Nucleocytoviricota	Imitervirales	GVMAG-S-3300000929-49	GVMAG-S-3300000929-49	HOT_MAG12
k141_3148910_3	GVMAG-S-3300000929-49.fna|3300000929.a:NpDRAFT_10010792_3	65.66	0	1270	Viruses	Nucleocytoviricota	Imitervirales	GVMAG-S-3300000929-49	GVMAG-S-3300000929-49	HOT_MAG12
k141_3148910_4	GVMAG-S-ERX556106-38.fna|ERX556106_contig_4_91	76.67	1.6e-08	62.9	Viruses	Nucleocytoviricota	Imitervirales	GVMAG-S-ERX556106-38	GVMAG-S-ERX556106-38	HOT_MAG12
k141_3148910_5	GVMAG-S-ERX556049-19.fna|ERX556049_contig_12_66	39.14	2.3e-129	449	Viruses	Nucleocytoviricota	Imitervirales	GVMAG-S-ERX556049-19	GVMAG-S-ERX556049-19	HOT_MAG12
k141_3148910_7	GVMAG-S-3300000929-49.fna|3300000929.a:NpDRAFT_10010792_4	69.72	4.2e-71	247	Viruses	Nucleocytoviricota	Imitervirales	GVMAG-S-3300000929-49	GVMAG-S-3300000929-49	HOT_MAG12
k141_3148910_8	GVMAG-M-3300024252-29.fna|Ga0233435_1000083_37	86.26	3.9e-108	356	Viruses	Nucleocytoviricota	Imitervirales	GVMAG-M-3300024252-29	GVMAG-M-3300024252-29	HOT_MAG12
k141_3148910_9	GVMAG-S-3300000929-49.fna|3300000929.a:NpDRAFT_10010792_5	75.09	5.5e-148	480	Viruses	Nucleocytoviricota	Imitervirales	GVMAG-S-3300000929-49	GVMAG-S-3300000929-49	HOT_MAG12
k141_579798_1	GVMAG-S-3300000929-49.fna|3300000929.a:NpDRAFT_10004272_2	44.59	5.6e-45	174	Viruses	Nucleocytoviricota	Imitervirales	GVMAG-S-3300000929-49	GVMAG-S-3300000929-49	HOT_MAG12
k141_579798_2	GVMAG-M-3300024252-29.fna|Ga0233435_1000041_68	38.72	3.4e-223	754	Viruses	Nucleocytoviricota	Imitervirales	GVMAG-M-3300024252-29	GVMAG-M-3300024252-29	HOT_MAG12
k141_579798_3	GVMAG-M-3300024252-29.fna|Ga0233435_1000041_69	42.09	1.8e-232	775	Viruses	Nucleocytoviricota	Imitervirales	GVMAG-M-3300024252-29	GVMAG-M-3300024252-29	HOT_MAG12
k141_579798_4	GVMAG-M-3300024252-29.fna|Ga0233435_1000041_70	63.06	6.6e-142	466	Viruses	Nucleocytoviricota	Imitervirales	GVMAG-M-3300024252-29	GVMAG-M-3300024252-29	HOT_MAG12
k141_579798_5	GVMAG-M-3300024252-29.fna|Ga0233435_1000041_71	59.43	9.7e-101	348	Viruses	Nucleocytoviricota	Imitervirales	GVMAG-M-3300024252-29	GVMAG-M-3300024252-29	HOT_MAG12
k141_579798_6	GVMAG-S-3300000929-49.fna|3300000929.a:NpDRAFT_10053030_7	59.09	1.7e-09	63.8	Viruses	Nucleocytoviricota	Imitervirales	GVMAG-S-3300000929-49	GVMAG-S-3300000929-49	HOT_MAG12
k141_579798_7	GVMAG-M-3300024252-29.fna|Ga0233435_1000041_73	78.97	0	1830	Viruses	Nucleocytoviricota	Imitervirales	GVMAG-M-3300024252-29	GVMAG-M-3300024252-29	HOT_MAG12
k141_579798_8	GVMAG-S-3300000929-49.fna|3300000929.a:NpDRAFT_10053030_4	63.12	1e-125	415	Viruses	Nucleocytoviricota	Imitervirales	GVMAG-S-3300000929-49	GVMAG-S-3300000929-49	HOT_MAG12
k141_1608728_2	GVMAG-M-3300024252-29.fna|Ga0233435_1000083_12	55.56	4.6e-106	368	Viruses	Nucleocytoviricota	Imitervirales	GVMAG-M-3300024252-29	GVMAG-M-3300024252-29	HOT_MAG12
k141_1608728_4	GVMAG-M-3300024252-29.fna|Ga0233435_1000083_11	66.67	5.1e-87	295	Viruses	Nucleocytoviricota	Imitervirales	GVMAG-M-3300024252-29	GVMAG-M-3300024252-29	HOT_MAG12
k141_1608728_5	GVMAG-M-3300024252-29.fna|Ga0233435_1000083_10	51.15	2.1e-162	540	Viruses	Nucleocytoviricota	Imitervirales	GVMAG-M-3300024252-29	GVMAG-M-3300024252-29	HOT_MAG12
k141_1608728_6	GVMAG-M-3300024252-29.fna|Ga0233435_1000083_9	71	3.3e-167	541	Viruses	Nucleocytoviricota	Imitervirales	GVMAG-M-3300024252-29	GVMAG-M-3300024252-29	HOT_MAG12
k141_1608728_7	GVMAG-M-3300024252-29.fna|Ga0233435_1000083_16	78.75	4.3e-95	318	Viruses	Nucleocytoviricota	Imitervirales	GVMAG-M-3300024252-29	GVMAG-M-3300024252-29	HOT_MAG12
k141_1608728_8	GVMAG-M-3300024252-29.fna|Ga0233435_1000083_18	45.91	7.5e-79	281	Viruses	Nucleocytoviricota	Imitervirales	GVMAG-M-3300024252-29	GVMAG-M-3300024252-29	HOT_MAG12
k141_2637255_1	ERX552254.13.dc.fa|contig_15743_7	39.78	9.1e-44	187	Viruses	Nucleocytoviricota	Imitervirales	ERX552254.13.dc	ERX552254.13.dc	HOT_MAG12
k141_2637255_2	GVMAG-M-3300024252-29.fna|Ga0233435_1000041_55	89.53	2.5e-48	177	Viruses	Nucleocytoviricota	Imitervirales	GVMAG-M-3300024252-29	GVMAG-M-3300024252-29	HOT_MAG12
k141_2637255_4	ERX555926.27.dc.fa|contig_24119_49	76.24	2.9e-50	185	Viruses	Nucleocytoviricota	Imitervirales	ERX555926.27.dc	ERX555926.27.dc	HOT_MAG12
k141_2637255_5	GVMAG-M-3300024252-29.fna|Ga0233435_1000041_53	73.39	1.6e-135	441	Viruses	Nucleocytoviricota	Imitervirales	GVMAG-M-3300024252-29	GVMAG-M-3300024252-29	HOT_MAG12
k141_2637255_6	GVMAG-M-3300024252-29.fna|Ga0233435_1000041_52	50	2.2e-05	56.3	Viruses	Nucleocytoviricota	Imitervirales	GVMAG-M-3300024252-29	GVMAG-M-3300024252-29	HOT_MAG12
k141_2637255_7	GVMAG-M-3300024252-29.fna|Ga0233435_1000041_51	35.71	9.7e-10	67.7	Viruses	Nucleocytoviricota	Imitervirales	GVMAG-M-3300024252-29	GVMAG-M-3300024252-29	HOT_MAG12
k141_2637255_8	GVMAG-M-3300024252-29.fna|Ga0233435_1000041_50	44.83	8.4e-13	75.7	Viruses	Nucleocytoviricota	Imitervirales	GVMAG-M-3300024252-29	GVMAG-M-3300024252-29	HOT_MAG12
k141_2637255_9	GVMAG-M-3300024252-29.fna|Ga0233435_1000041_49	71.43	2.1e-56	204	Viruses	Nucleocytoviricota	Imitervirales	GVMAG-M-3300024252-29	GVMAG-M-3300024252-29	HOT_MAG12
k141_198248_4	GVMAG-S-1039716-42.fna|1039716_contig_254_17	56.5	6.2e-151	502	Viruses	Nucleocytoviricota	Imitervirales	GVMAG-S-1039716-42	GVMAG-S-1039716-42	HOT_MAG12
k141_198248_5	GVMAG-S-ERX556106-38.fna|ERX556106_contig_89_31	59.82	8.4e-83	297	Viruses	Nucleocytoviricota	Imitervirales	GVMAG-S-ERX556106-38	GVMAG-S-ERX556106-38	HOT_MAG12
k141_198248_6	GVMAG-M-3300020165-47.fna|Ga0206125_10003224_15	64.03	1.3e-128	428	Viruses	Nucleocytoviricota	Imitervirales	GVMAG-M-3300020165-47	GVMAG-M-3300020165-47	HOT_MAG12
k141_198248_7	GVMAG-M-3300020165-47.fna|Ga0206125_10000847_12	45	3.2e-09	71.3	Viruses	Nucleocytoviricota	Imitervirales	GVMAG-M-3300020165-47	GVMAG-M-3300020165-47	HOT_MAG12
k141_198248_8	GVMAG-S-1016722-115.fna|1016722_contig_685_38	37.29	3.2e-15	86.7	Viruses	Nucleocytoviricota	Imitervirales	GVMAG-S-1016722-115	GVMAG-S-1016722-115	HOT_MAG12
k141_198248_10	GVMAG-S-1016722-115.fna|1016722_contig_685_34	34.29	8.2e-10	69.9	Viruses	Nucleocytoviricota	Imitervirales	GVMAG-S-1016722-115	GVMAG-S-1016722-115	HOT_MAG12
k141_198248_11	GVMAG-S-1101162-73.fna|1101162_contig_524_36	43.75	2e-06	57.6	Viruses	Nucleocytoviricota	Imitervirales	GVMAG-S-1101162-73	GVMAG-S-1101162-73	HOT_MAG12
k141_1611704_2	GVMAG-S-1016722-115.fna|1016722_contig_685_29	50.13	2.4e-118	403	Viruses	Nucleocytoviricota	Imitervirales	GVMAG-S-1016722-115	GVMAG-S-1016722-115	HOT_MAG12
k141_1611704_3	GVMAG-S-1016722-115.fna|1016722_contig_685_30	60.35	2.2e-130	431	Viruses	Nucleocytoviricota	Imitervirales	GVMAG-S-1016722-115	GVMAG-S-1016722-115	HOT_MAG12
k141_1611704_4	GVMAG-M-3300006124-6.fna|Ga0007873_1000025_32	30.99	3.1e-13	84.9	Viruses	Nucleocytoviricota	Imitervirales	GVMAG-M-3300006124-6	GVMAG-M-3300006124-6	HOT_MAG12
k141_1611704_5	ERX552296.3.dc.fa|contig_4847_10	58.86	8.1e-136	451	Viruses	Nucleocytoviricota	Imitervirales	ERX552296.3.dc	ERX552296.3.dc	HOT_MAG12
k141_1360459_1	GVMAG-S-3300000929-49.fna|3300000929.a:NpDRAFT_10010792_9	78.35	4.1e-207	656	Viruses	Nucleocytoviricota	Imitervirales	GVMAG-S-3300000929-49	GVMAG-S-3300000929-49	HOT_MAG12
k141_1360459_2	GVMAG-M-3300023184-165.fna|Ga0214919_10000296_70	47.28	6.1e-47	182	Viruses	Nucleocytoviricota	Imitervirales	GVMAG-M-3300023184-165	GVMAG-M-3300023184-165	HOT_MAG12
k141_1360459_3	GVMAG-S-1016722-115.fna|1016722_contig_685_18	40.94	3.3e-18	96.4	Viruses	Nucleocytoviricota	Imitervirales	GVMAG-S-1016722-115	GVMAG-S-1016722-115	HOT_MAG12
k141_1360459_4	GVMAG-S-3300000929-49.fna|3300000929.a:NpDRAFT_10010792_10	39	6.5e-48	191	Viruses	Nucleocytoviricota	Imitervirales	GVMAG-S-3300000929-49	GVMAG-S-3300000929-49	HOT_MAG12
k141_1360459_5	GVMAG-S-3300000929-49.fna|3300000929.a:NpDRAFT_10010792_11	39.01	6.5e-28	137	Viruses	Nucleocytoviricota	Imitervirales	GVMAG-S-3300000929-49	GVMAG-S-3300000929-49	HOT_MAG12
k141_1360459_7	GVMAG-M-3300010370-2.fna|Ga0129336_10000276_27	35.71	4.5e-27	123	Viruses	Nucleocytoviricota	Imitervirales	GVMAG-M-3300010370-2	GVMAG-M-3300010370-2	HOT_MAG12
k141_1360459_10	GVMAG-S-1039716-42.fna|1039716_contig_298_22	57.14	5e-39	162	Viruses	Nucleocytoviricota	Imitervirales	GVMAG-S-1039716-42	GVMAG-S-1039716-42	HOT_MAG12
k141_1360459_12	GVMAG-M-3300023179-86.fna|Ga0214923_10000482_41	50	8.4e-54	203	Viruses	Nucleocytoviricota	Imitervirales	GVMAG-M-3300023179-86	GVMAG-M-3300023179-86	HOT_MAG12
k141_1360459_14	GVMAG-M-3300027810-12.fna|Ga0209302_10000342_16	28.42	3.7e-21	107	Viruses	Nucleocytoviricota	Imitervirales	GVMAG-M-3300027810-12	GVMAG-M-3300027810-12	HOT_MAG12
k141_1360459_15	GVMAG-S-1039716-42.fna|1039716_contig_298_27	33.2	3.1e-81	301	Viruses	Nucleocytoviricota	Imitervirales	GVMAG-S-1039716-42	GVMAG-S-1039716-42	HOT_MAG12
k141_1360459_16	GVMAG-S-1039716-42.fna|1039716_contig_298_26	51.45	3.4e-53	200	Viruses	Nucleocytoviricota	Imitervirales	GVMAG-S-1039716-42	GVMAG-S-1039716-42	HOT_MAG12
k141_2007843_1	GVMAG-S-3300000929-49.fna|3300000929.a:NpDRAFT_10061420_1	64.98	2.1e-152	496	Viruses	Nucleocytoviricota	Imitervirales	GVMAG-S-3300000929-49	GVMAG-S-3300000929-49	HOT_MAG12
k141_2007843_2	GVMAG-M-3300024252-29.fna|Ga0233435_1000041_12	54.7	3.4e-130	435	Viruses	Nucleocytoviricota	Imitervirales	GVMAG-M-3300024252-29	GVMAG-M-3300024252-29	HOT_MAG12
k141_2007843_3	GVMAG-M-3300024252-29.fna|Ga0233435_1000041_11	68.67	0	1100	Viruses	Nucleocytoviricota	Imitervirales	GVMAG-M-3300024252-29	GVMAG-M-3300024252-29	HOT_MAG12
k141_2007843_4	GVMAG-M-3300024252-29.fna|Ga0233435_1000041_8	55.45	3e-180	587	Viruses	Nucleocytoviricota	Imitervirales	GVMAG-M-3300024252-29	GVMAG-M-3300024252-29	HOT_MAG12
k141_2007843_5	GVMAG-M-3300024252-29.fna|Ga0233435_1000041_7	64.23	1.2e-116	390	Viruses	Nucleocytoviricota	Imitervirales	GVMAG-M-3300024252-29	GVMAG-M-3300024252-29	HOT_MAG12
k141_2007843_6	GVMAG-S-ERX556049-19.fna|ERX556049_contig_46_14	61.4	1.4e-18	89.4	Viruses	Nucleocytoviricota	Imitervirales	GVMAG-S-ERX556049-19	GVMAG-S-ERX556049-19	HOT_MAG12
k141_2007843_7	GVMAG-M-3300024252-29.fna|Ga0233435_1000041_5	79.43	5.8e-107	356	Viruses	Nucleocytoviricota	Imitervirales	GVMAG-M-3300024252-29	GVMAG-M-3300024252-29	HOT_MAG12
k141_2007843_8	GVMAG-M-3300024252-29.fna|Ga0233435_1000041_4	64.29	2.6e-154	503	Viruses	Nucleocytoviricota	Imitervirales	GVMAG-M-3300024252-29	GVMAG-M-3300024252-29	HOT_MAG12
k141_1892794_3	GVMAG-M-3300012936-37.fna|Ga0163109_10000305_38	48.48	5.3e-21	108	Viruses	Nucleocytoviricota	Imitervirales	GVMAG-M-3300012936-37	GVMAG-M-3300012936-37	HOT_MAG12
k141_1892794_4	GVMAG-S-3300012919-55.fna|3300012919.a:Ga0160422_10000008_81	32.99	2.9e-51	206	Viruses	Nucleocytoviricota	Imitervirales	GVMAG-S-3300012919-55	GVMAG-S-3300012919-55	HOT_MAG12
k141_1892794_6	GVMAG-S-3300012919-55.fna|3300012919.a:Ga0160422_10000008_75	58.38	3e-63	228	Viruses	Nucleocytoviricota	Imitervirales	GVMAG-S-3300012919-55	GVMAG-S-3300012919-55	HOT_MAG12
k141_1892794_7	GVMAG-S-3300012919-55.fna|3300012919.a:Ga0160422_10000008_72	60.75	2.2e-71	254	Viruses	Nucleocytoviricota	Imitervirales	GVMAG-S-3300012919-55	GVMAG-S-3300012919-55	HOT_MAG12
k141_1892794_8	GVMAG-S-3300012919-55.fna|3300012919.a:Ga0160422_10000008_70	40.32	3e-23	111	Viruses	Nucleocytoviricota	Imitervirales	GVMAG-S-3300012919-55	GVMAG-S-3300012919-55	HOT_MAG12
k141_1892794_9	GVMAG-M-3300012936-37.fna|Ga0163109_10000305_29	54.72	1.5e-63	233	Viruses	Nucleocytoviricota	Imitervirales	GVMAG-M-3300012936-37	GVMAG-M-3300012936-37	HOT_MAG12
k141_2541670_2	GVMAG-S-ERX556106-38.fna|ERX556106_contig_4_24	90.83	4.1e-158	505	Viruses	Nucleocytoviricota	Imitervirales	GVMAG-S-ERX556106-38	GVMAG-S-ERX556106-38	HOT_MAG12
k141_2541670_3	GVMAG-M-3300024252-29.fna|Ga0233435_1000041_88	64.84	7.7e-192	617	Viruses	Nucleocytoviricota	Imitervirales	GVMAG-M-3300024252-29	GVMAG-M-3300024252-29	HOT_MAG12
k141_2541670_4	GVMAG-S-3300000929-49.fna|3300000929.a:NpDRAFT_10015501_13	57.49	1.5e-55	206	Viruses	Nucleocytoviricota	Imitervirales	GVMAG-S-3300000929-49	GVMAG-S-3300000929-49	HOT_MAG12
k141_2541670_6	GVMAG-M-3300024252-29.fna|Ga0233435_1000041_95	75.08	1.2e-310	974	Viruses	Nucleocytoviricota	Imitervirales	GVMAG-M-3300024252-29	GVMAG-M-3300024252-29	HOT_MAG12
k141_2541670_7	GVMAG-S-3300000929-49.fna|3300000929.a:NpDRAFT_10015501_10	38.95	2.1e-24	115	Viruses	Nucleocytoviricota	Imitervirales	GVMAG-S-3300000929-49	GVMAG-S-3300000929-49	HOT_MAG12
k141_2541670_9	GVMAG-S-ERX556106-38.fna|ERX556106_contig_89_46	46.65	5.2e-100	346	Viruses	Nucleocytoviricota	Imitervirales	GVMAG-S-ERX556106-38	GVMAG-S-ERX556106-38	HOT_MAG12
k141_2541670_10	GVMAG-S-3300000929-49.fna|3300000929.a:NpDRAFT_10015501_8	30.67	3.1e-17	95.5	Viruses	Nucleocytoviricota	Imitervirales	GVMAG-S-3300000929-49	GVMAG-S-3300000929-49	HOT_MAG12
k141_1278352_1	GVMAG-S-3300000929-49.fna|3300000929.a:NpDRAFT_10000532_7	78.65	4.2e-112	368	Viruses	Nucleocytoviricota	Imitervirales	GVMAG-S-3300000929-49	GVMAG-S-3300000929-49	HOT_MAG12
k141_1278352_2	GVMAG-M-3300024252-29.fna|Ga0233435_1000083_84	62.14	6.8e-212	680	Viruses	Nucleocytoviricota	Imitervirales	GVMAG-M-3300024252-29	GVMAG-M-3300024252-29	HOT_MAG12
k141_1278352_3	GVMAG-S-3300000929-49.fna|3300000929.a:NpDRAFT_10000532_9	71.8	2.5e-242	767	Viruses	Nucleocytoviricota	Imitervirales	GVMAG-S-3300000929-49	GVMAG-S-3300000929-49	HOT_MAG12
k141_1278352_4	GVMAG-M-3300024252-29.fna|Ga0233435_1000083_86	67.74	7.1e-64	224	Viruses	Nucleocytoviricota	Imitervirales	GVMAG-M-3300024252-29	GVMAG-M-3300024252-29	HOT_MAG12
k141_1278352_5	GVMAG-S-3300000929-49.fna|3300000929.a:NpDRAFT_10000532_11	80.61	2.1e-96	322	Viruses	Nucleocytoviricota	Imitervirales	GVMAG-S-3300000929-49	GVMAG-S-3300000929-49	HOT_MAG12
k141_1278352_6	GVMAG-S-ERX555964-61.fna|ERX555964_contig_30_75	70.15	1.2e-31	127	Viruses	Nucleocytoviricota	Imitervirales	GVMAG-S-ERX555964-61	GVMAG-S-ERX555964-61	HOT_MAG12
k141_1278352_7	GVMAG-M-3300024252-29.fna|Ga0233435_1000083_88	41.72	1.6e-122	427	Viruses	Nucleocytoviricota	Imitervirales	GVMAG-M-3300024252-29	GVMAG-M-3300024252-29	HOT_MAG12
k141_1278352_8	GVMAG-M-3300024252-29.fna|Ga0233435_1000083_89	78.7	4.4e-56	201	Viruses	Nucleocytoviricota	Imitervirales	GVMAG-M-3300024252-29	GVMAG-M-3300024252-29	HOT_MAG12
k141_1278352_9	GVMAG-M-3300024252-29.fna|Ga0233435_1000083_90	37.32	2.1e-137	491	Viruses	Nucleocytoviricota	Imitervirales	GVMAG-M-3300024252-29	GVMAG-M-3300024252-29	HOT_MAG12
k141_376622_1	GVMAG-M-3300024252-29.fna|Ga0233435_1000137_70	73.97	1.3e-30	125	Viruses	Nucleocytoviricota	Imitervirales	GVMAG-M-3300024252-29	GVMAG-M-3300024252-29	HOT_MAG12
k141_376622_2	GVMAG-S-3300000929-49.fna|3300000929.a:NpDRAFT_10014925_6	42.86	4.2e-31	131	Viruses	Nucleocytoviricota	Imitervirales	GVMAG-S-3300000929-49	GVMAG-S-3300000929-49	HOT_MAG12
k141_376622_3	ERX555967.26.dc.fa|contig_720_5	66.15	8.4e-26	111	Viruses	Nucleocytoviricota	Imitervirales	ERX555967.26.dc	ERX555967.26.dc	HOT_MAG12
k141_376622_4	GVMAG-M-3300024252-29.fna|Ga0233435_1000137_68	59.73	3.4e-131	436	Viruses	Nucleocytoviricota	Imitervirales	GVMAG-M-3300024252-29	GVMAG-M-3300024252-29	HOT_MAG12
k141_376622_5	GVMAG-M-3300024252-29.fna|Ga0233435_1000137_67	75.95	2.4e-196	625	Viruses	Nucleocytoviricota	Imitervirales	GVMAG-M-3300024252-29	GVMAG-M-3300024252-29	HOT_MAG12
k141_376622_6	GVMAG-S-3300000929-49.fna|3300000929.a:NpDRAFT_10014925_9	29.88	5.7e-53	215	Viruses	Nucleocytoviricota	Imitervirales	GVMAG-S-3300000929-49	GVMAG-S-3300000929-49	HOT_MAG12
k141_376622_7	GVMAG-S-ERX556106-38.fna|ERX556106_contig_4_56	45.73	2.3e-37	153	Viruses	Nucleocytoviricota	Imitervirales	GVMAG-S-ERX556106-38	GVMAG-S-ERX556106-38	HOT_MAG12
k141_376622_8	GVMAG-S-3300000929-49.fna|3300000929.a:NpDRAFT_10014925_10	77.09	0	2030	Viruses	Nucleocytoviricota	Imitervirales	GVMAG-S-3300000929-49	GVMAG-S-3300000929-49	HOT_MAG12
k141_376622_9	GVMAG-M-3300024252-29.fna|Ga0233435_1000137_63	78.99	3.6e-205	650	Viruses	Nucleocytoviricota	Imitervirales	GVMAG-M-3300024252-29	GVMAG-M-3300024252-29	HOT_MAG12
k141_376622_10	GVMAG-S-ERX556106-38.fna|ERX556106_contig_4_46	55.06	7.4e-19	92.4	Viruses	Nucleocytoviricota	Imitervirales	GVMAG-S-ERX556106-38	GVMAG-S-ERX556106-38	HOT_MAG12
k141_376622_11	GVMAG-M-3300024252-29.fna|Ga0233435_1000137_61	64.39	6.8e-55	200	Viruses	Nucleocytoviricota	Imitervirales	GVMAG-M-3300024252-29	GVMAG-M-3300024252-29	HOT_MAG12
k141_2703606_3	ERX552296.34.dc.fa|contig_34957_8	69.74	1.1e-211	674	Viruses	Nucleocytoviricota	Imitervirales	ERX552296.34.dc	ERX552296.34.dc	HOT_MAG13
k141_2703606_4	ERX552270.61.dc.fa|contig_20762_3	79.89	2.9e-112	369	Viruses	Nucleocytoviricota	Imitervirales	ERX552270.61.dc	ERX552270.61.dc	HOT_MAG13
k141_2703606_7	GVMAG-S-3300012919-55.fna|3300012919.a:Ga0160422_10000008_128	58.39	2.7e-116	390	Viruses	Nucleocytoviricota	Imitervirales	GVMAG-S-3300012919-55	GVMAG-S-3300012919-55	HOT_MAG13
k141_2703606_8	ERX552296.34.dc.fa|contig_4906_20	56.32	7.7e-26	113	Viruses	Nucleocytoviricota	Imitervirales	ERX552296.34.dc	ERX552296.34.dc	HOT_MAG13
k141_2703606_9	ERX556101.13.dc.fa|contig_28869_12	68.36	1.5e-87	297	Viruses	Nucleocytoviricota	Imitervirales	ERX556101.13.dc	ERX556101.13.dc	HOT_MAG13
k141_2703606_12	cPacV_1605.fa|CABVLZ010000013.1_1	37.82	1.1e-27	125	Viruses	Nucleocytoviricota	Imitervirales	cPacV.1605	cPacV.1605	HOT_MAG13
k141_393184_1	ERX555963.29.dc.fa|contig_20901_1	40.44	6.1e-51	213	Viruses	Nucleocytoviricota	Imitervirales	ERX555963.29.dc	ERX555963.29.dc	HOT_MAG13
k141_393184_2	GVMAG-S-ERX555967-113.fna|ERX555967_contig_764_5	78.88	0	1150	Viruses	Nucleocytoviricota	Imitervirales	GVMAG-S-ERX555967-113	GVMAG-S-ERX555967-113	HOT_MAG13
k141_393184_3	GVMAG-S-ERX555967-113.fna|ERX555967_contig_764_6	65	7.3e-171	556	Viruses	Nucleocytoviricota	Imitervirales	GVMAG-S-ERX555967-113	GVMAG-S-ERX555967-113	HOT_MAG13
k141_393184_4	GVMAG-S-ERX555967-113.fna|ERX555967_contig_764_7	44.39	7.6e-227	751	Viruses	Nucleocytoviricota	Imitervirales	GVMAG-S-ERX555967-113	GVMAG-S-ERX555967-113	HOT_MAG13
k141_393184_5	GVMAG-S-ERX555967-113.fna|ERX555967_contig_764_8	60.34	9.5e-236	756	Viruses	Nucleocytoviricota	Imitervirales	GVMAG-S-ERX555967-113	GVMAG-S-ERX555967-113	HOT_MAG13
k141_393184_6	GVMAG-S-ERX555967-113.fna|ERX555967_contig_764_9	43.42	2.2e-164	553	Viruses	Nucleocytoviricota	Imitervirales	GVMAG-S-ERX555967-113	GVMAG-S-ERX555967-113	HOT_MAG13
k141_393184_7	GVMAG-S-ERX555967-113.fna|ERX555967_contig_764_12	47.54	5.6e-48	185	Viruses	Nucleocytoviricota	Imitervirales	GVMAG-S-ERX555967-113	GVMAG-S-ERX555967-113	HOT_MAG13
k141_393184_8	GVMAG-S-ERX555967-113.fna|ERX555967_contig_764_13	63.09	7e-172	557	Viruses	Nucleocytoviricota	Imitervirales	GVMAG-S-ERX555967-113	GVMAG-S-ERX555967-113	HOT_MAG13
k141_393184_10	GVMAG-S-ERX555967-113.fna|ERX555967_contig_764_15	82.01	5e-76	265	Viruses	Nucleocytoviricota	Imitervirales	GVMAG-S-ERX555967-113	GVMAG-S-ERX555967-113	HOT_MAG13
k141_393184_11	ERX552270.74.dc.fa|contig_22290_29	34.18	7.7e-23	110	Viruses	Nucleocytoviricota	Imitervirales	ERX552270.74.dc	ERX552270.74.dc	HOT_MAG13
k141_393184_12	GVMAG-M-3300012936-37.fna|Ga0163109_10000305_33	38.51	2e-26	125	Viruses	Nucleocytoviricota	Imitervirales	GVMAG-M-3300012936-37	GVMAG-M-3300012936-37	HOT_MAG13
k141_393184_13	ERX552270.65.dc.fa|contig_7821_13	40.43	8e-119	420	Viruses	Nucleocytoviricota	Imitervirales	ERX552270.65.dc	ERX552270.65.dc	HOT_MAG13
k141_393184_14	GVMAG-S-3300012919-55.fna|3300012919.a:Ga0160422_10000008_72	51.63	9.2e-62	225	Viruses	Nucleocytoviricota	Imitervirales	GVMAG-S-3300012919-55	GVMAG-S-3300012919-55	HOT_MAG13
k141_393184_15	GVMAG-M-3300012936-37.fna|Ga0163109_10000305_30	47.37	3.2e-06	58.9	Viruses	Nucleocytoviricota	Imitervirales	GVMAG-M-3300012936-37	GVMAG-M-3300012936-37	HOT_MAG13
k141_393184_16	GVMAG-S-ERX555907-102.fna|ERX555907_contig_1588_13	50.24	1.6e-56	216	Viruses	Nucleocytoviricota	Imitervirales	GVMAG-S-ERX555907-102	GVMAG-S-ERX555907-102	HOT_MAG13
k141_393184_17	GVMAG-S-3300012919-55.fna|3300012919.a:Ga0160422_10000008_68	67.1	5.7e-75	261	Viruses	Nucleocytoviricota	Imitervirales	GVMAG-S-3300012919-55	GVMAG-S-3300012919-55	HOT_MAG13
k141_393184_18	GVMAG-S-3300012919-55.fna|3300012919.a:Ga0160422_10000008_67	57.01	3.49996e-320	1020	Viruses	Nucleocytoviricota	Imitervirales	GVMAG-S-3300012919-55	GVMAG-S-3300012919-55	HOT_MAG13
k141_393184_19	GVMAG-S-3300012919-55.fna|3300012919.a:Ga0160422_10000008_66	62.93	8.1e-166	544	Viruses	Nucleocytoviricota	Imitervirales	GVMAG-S-3300012919-55	GVMAG-S-3300012919-55	HOT_MAG13
k141_393184_23	GVMAG-S-3300012919-55.fna|3300012919.a:Ga0160422_10000008_61	32.22	3.8e-11	76.6	Viruses	Nucleocytoviricota	Imitervirales	GVMAG-S-3300012919-55	GVMAG-S-3300012919-55	HOT_MAG13
k141_393184_24	GVMAG-S-3300012919-55.fna|3300012919.a:Ga0160422_10000008_60	50.94	6.6e-26	116	Viruses	Nucleocytoviricota	Imitervirales	GVMAG-S-3300012919-55	GVMAG-S-3300012919-55	HOT_MAG13
k141_393184_25	GVMAG-S-3300012919-55.fna|3300012919.a:Ga0160422_10000008_59	59.56	2.9e-73	258	Viruses	Nucleocytoviricota	Imitervirales	GVMAG-S-3300012919-55	GVMAG-S-3300012919-55	HOT_MAG13
k141_393184_26	GVMAG-S-3300012919-55.fna|3300012919.a:Ga0160422_10000008_58	32.88	5.5e-18	95.5	Viruses	Nucleocytoviricota	Imitervirales	GVMAG-S-3300012919-55	GVMAG-S-3300012919-55	HOT_MAG13
k141_393184_27	GVMAG-S-3300012919-55.fna|3300012919.a:Ga0160422_10000008_57	46.79	2.1e-213	707	Viruses	Nucleocytoviricota	Imitervirales	GVMAG-S-3300012919-55	GVMAG-S-3300012919-55	HOT_MAG13
k141_393184_30	GVMAG-S-3300012919-55.fna|3300012919.a:Ga0160422_10000008_55	47.73	9e-90	323	Viruses	Nucleocytoviricota	Imitervirales	GVMAG-S-3300012919-55	GVMAG-S-3300012919-55	HOT_MAG13
k141_393184_31	GVMAG-S-3300012919-55.fna|3300012919.a:Ga0160422_10000008_54	57.14	1.1e-58	214	Viruses	Nucleocytoviricota	Imitervirales	GVMAG-S-3300012919-55	GVMAG-S-3300012919-55	HOT_MAG13
k141_393184_32	GVMAG-M-3300012936-37.fna|Ga0163109_10000305_19	57.66	1.7e-36	146	Viruses	Nucleocytoviricota	Imitervirales	GVMAG-M-3300012936-37	GVMAG-M-3300012936-37	HOT_MAG13
k141_393184_33	ERX555926.39.dc.fa|contig_33728_24	48.7	1.4e-24	112	Viruses	Nucleocytoviricota	Imitervirales	ERX555926.39.dc	ERX555926.39.dc	HOT_MAG13
k141_393184_34	GVMAG-S-3300012919-55.fna|3300012919.a:Ga0160422_10000037_53	43.07	2.6e-95	333	Viruses	Nucleocytoviricota	Imitervirales	GVMAG-S-3300012919-55	GVMAG-S-3300012919-55	HOT_MAG13
k141_393184_35	GVMAG-S-ERX555907-102.fna|ERX555907_contig_3675_4	52.71	5.7e-168	556	Viruses	Nucleocytoviricota	Imitervirales	GVMAG-S-ERX555907-102	GVMAG-S-ERX555907-102	HOT_MAG13
k141_393184_36	GVMAG-S-3300012919-55.fna|3300012919.a:Ga0160422_10000008_34	46.63	8.4e-37	151	Viruses	Nucleocytoviricota	Imitervirales	GVMAG-S-3300012919-55	GVMAG-S-3300012919-55	HOT_MAG13
k141_393184_37	ERX552270.74.dc.fa|contig_22290_9	32.19	4.7e-24	117	Viruses	Nucleocytoviricota	Imitervirales	ERX552270.74.dc	ERX552270.74.dc	HOT_MAG13
k141_393184_38	GVMAG-S-3300012919-55.fna|3300012919.a:Ga0160422_10000008_32	58.36	2.3e-107	364	Viruses	Nucleocytoviricota	Imitervirales	GVMAG-S-3300012919-55	GVMAG-S-3300012919-55	HOT_MAG13
k141_393184_40	GVMAG-S-3300012919-55.fna|3300012919.a:Ga0160422_10000008_31	53.91	1.8e-142	479	Viruses	Nucleocytoviricota	Imitervirales	GVMAG-S-3300012919-55	GVMAG-S-3300012919-55	HOT_MAG13
k141_393184_41	GVMAG-M-3300022920-41.fna|Ga0233426_10001764_4	41.3	4.1e-06	58	Viruses	Nucleocytoviricota	Imitervirales	GVMAG-M-3300022920-41	GVMAG-M-3300022920-41	HOT_MAG13
k141_393184_42	GVMAG-M-3300005613-15.fna|Ga0074649_1000005_163	47.37	5e-12	70.8	Viruses	Nucleocytoviricota	Imitervirales	GVMAG-M-3300005613-15	GVMAG-M-3300005613-15	HOT_MAG13
k141_393184_43	GVMAG-S-3300012919-55.fna|3300012919.a:Ga0160422_10000008_24	61.29	1.5e-60	218	Viruses	Nucleocytoviricota	Imitervirales	GVMAG-S-3300012919-55	GVMAG-S-3300012919-55	HOT_MAG13
k141_393184_44	GVMAG-S-3300012919-55.fna|3300012919.a:Ga0160422_10000004_65	63.27	2.1e-92	317	Viruses	Nucleocytoviricota	Imitervirales	GVMAG-S-3300012919-55	GVMAG-S-3300012919-55	HOT_MAG13
k141_393184_46	GVMAG-S-3300012919-55.fna|3300012919.a:Ga0160422_10000008_21	51.19	4.5e-19	95.1	Viruses	Nucleocytoviricota	Imitervirales	GVMAG-S-3300012919-55	GVMAG-S-3300012919-55	HOT_MAG13
k141_393184_47	GVMAG-S-3300012919-55.fna|3300012919.a:Ga0160422_10000008_16	46.15	1.5e-12	75.2	Viruses	Nucleocytoviricota	Imitervirales	GVMAG-S-3300012919-55	GVMAG-S-3300012919-55	HOT_MAG13
k141_393184_48	GVMAG-S-3300012919-55.fna|3300012919.a:Ga0160422_10000008_15	46.15	2.1e-45	178	Viruses	Nucleocytoviricota	Imitervirales	GVMAG-S-3300012919-55	GVMAG-S-3300012919-55	HOT_MAG13
k141_393184_50	GVMAG-S-3300012919-55.fna|3300012919.a:Ga0160422_10000008_12	55.81	6.1e-38	152	Viruses	Nucleocytoviricota	Imitervirales	GVMAG-S-3300012919-55	GVMAG-S-3300012919-55	HOT_MAG13
k141_393184_51	GVMAG-S-3300012919-55.fna|3300012919.a:Ga0160422_10000008_11	36.24	3.5e-27	123	Viruses	Nucleocytoviricota	Imitervirales	GVMAG-S-3300012919-55	GVMAG-S-3300012919-55	HOT_MAG13
k141_393184_52	SRX802202.132.dc.fa|contig_45905_6	66.92	5.4e-124	411	Viruses	Nucleocytoviricota	Imitervirales	SRX802202.132.dc	SRX802202.132.dc	HOT_MAG13
k141_393184_54	GVMAG-S-3300012919-55.fna|3300012919.a:Ga0160422_10000004_33	47.75	6.7e-33	136	Viruses	Nucleocytoviricota	Imitervirales	GVMAG-S-3300012919-55	GVMAG-S-3300012919-55	HOT_MAG13
k141_393184_57	ERX555967.90.dc.fa|contig_6396_26	43.83	5.5e-98	345	Viruses	Nucleocytoviricota	Imitervirales	ERX555967.90.dc	ERX555967.90.dc	HOT_MAG13
k141_393184_58	GVMAG-S-ERX555967-113.fna|ERX555967_contig_605_12	47.95	2.5e-20	101	Viruses	Nucleocytoviricota	Imitervirales	GVMAG-S-ERX555967-113	GVMAG-S-ERX555967-113	HOT_MAG13
k141_393184_64	ERX552297.51.dc.fa|contig_71_19	32.04	8.7e-06	58	Viruses	Nucleocytoviricota	Imitervirales	ERX552297.51.dc	ERX552297.51.dc	HOT_MAG13
k141_393184_71	GVMAG-M-3300009436-41.fna|Ga0115008_10002999_3	34.85	5.7e-19	99.1	Viruses	Nucleocytoviricota	Imitervirales	GVMAG-M-3300009436-41	GVMAG-M-3300009436-41	HOT_MAG13
k141_393184_72	GVMAG-S-3300012919-55.fna|3300012919.a:Ga0160422_10000008_6	57.14	1.5e-19	99.9	Viruses	Nucleocytoviricota	Imitervirales	GVMAG-S-3300012919-55	GVMAG-S-3300012919-55	HOT_MAG13
k141_393184_74	GVMAG-S-3300012919-55.fna|3300012919.a:Ga0160422_10000008_2	40.94	2.8e-26	121	Viruses	Nucleocytoviricota	Imitervirales	GVMAG-S-3300012919-55	GVMAG-S-3300012919-55	HOT_MAG13
k141_393184_76	ERX552270.65.dc.fa|contig_3002_8	43.02	6.6e-76	280	Viruses	Nucleocytoviricota	Imitervirales	ERX552270.65.dc	ERX552270.65.dc	HOT_MAG13
k141_2084286_1	ERX552270.61.dc.fa|contig_19699_9	78.72	2.5e-19	89.8	Viruses	Nucleocytoviricota	Imitervirales	ERX552270.61.dc	ERX552270.61.dc	HOT_MAG13
k141_2084286_2	ERX552302.25.dc.fa|contig_50781_21	73.3	1e-96	327	Viruses	Nucleocytoviricota	Imitervirales	ERX552302.25.dc	ERX552302.25.dc	HOT_MAG13
k141_2084286_3	GVMAG-S-ERX555967-113.fna|ERX555967_contig_685_10	92.02	0	1370	Viruses	Nucleocytoviricota	Imitervirales	GVMAG-S-ERX555967-113	GVMAG-S-ERX555967-113	HOT_MAG13
k141_2084286_4	GVMAG-S-ERX555967-113.fna|ERX555967_contig_685_11	93.22	3.5e-117	382	Viruses	Nucleocytoviricota	Imitervirales	GVMAG-S-ERX555967-113	GVMAG-S-ERX555967-113	HOT_MAG13
k141_2084286_5	GVMAG-S-ERX555967-113.fna|ERX555967_contig_685_12	91.58	4.7e-128	416	Viruses	Nucleocytoviricota	Imitervirales	GVMAG-S-ERX555967-113	GVMAG-S-ERX555967-113	HOT_MAG13
k141_2084286_6	GVMAG-S-ERX555967-113.fna|ERX555967_contig_685_14	89.77	1.9e-118	385	Viruses	Nucleocytoviricota	Imitervirales	GVMAG-S-ERX555967-113	GVMAG-S-ERX555967-113	HOT_MAG13
k141_2084286_7	GVMAG-S-ERX555967-113.fna|ERX555967_contig_685_15	84.72	1.6e-36	141	Viruses	Nucleocytoviricota	Imitervirales	GVMAG-S-ERX555967-113	GVMAG-S-ERX555967-113	HOT_MAG13
k141_2084286_8	GVMAG-S-ERX555967-113.fna|ERX555967_contig_685_16	80	8e-67	232	Viruses	Nucleocytoviricota	Imitervirales	GVMAG-S-ERX555967-113	GVMAG-S-ERX555967-113	HOT_MAG13
k141_2084286_9	GVMAG-S-ERX555967-113.fna|ERX555967_contig_685_17	70.37	7.7e-47	175	Viruses	Nucleocytoviricota	Imitervirales	GVMAG-S-ERX555967-113	GVMAG-S-ERX555967-113	HOT_MAG13
k141_2084286_10	GVMAG-S-ERX555967-113.fna|ERX555967_contig_685_18	91.14	4.5e-315	973	Viruses	Nucleocytoviricota	Imitervirales	GVMAG-S-ERX555967-113	GVMAG-S-ERX555967-113	HOT_MAG13
k141_2084286_11	GVMAG-S-ERX555967-113.fna|ERX555967_contig_685_20	76.54	1.4e-103	343	Viruses	Nucleocytoviricota	Imitervirales	GVMAG-S-ERX555967-113	GVMAG-S-ERX555967-113	HOT_MAG13
k141_2084286_12	GVMAG-S-ERX555967-113.fna|ERX555967_contig_685_21	88	4.3e-54	194	Viruses	Nucleocytoviricota	Imitervirales	GVMAG-S-ERX555967-113	GVMAG-S-ERX555967-113	HOT_MAG13
k141_2084286_13	GVMAG-S-ERX555967-113.fna|ERX555967_contig_685_22	82.3	5.3e-202	640	Viruses	Nucleocytoviricota	Imitervirales	GVMAG-S-ERX555967-113	GVMAG-S-ERX555967-113	HOT_MAG13
k141_2084286_14	GVMAG-S-ERX555967-113.fna|ERX555967_contig_685_23	67.47	2.1e-149	485	Viruses	Nucleocytoviricota	Imitervirales	GVMAG-S-ERX555967-113	GVMAG-S-ERX555967-113	HOT_MAG13
k141_2084286_15	GVMAG-S-ERX555967-113.fna|ERX555967_contig_685_24	78.4	3e-190	605	Viruses	Nucleocytoviricota	Imitervirales	GVMAG-S-ERX555967-113	GVMAG-S-ERX555967-113	HOT_MAG13
k141_2084286_16	GVMAG-S-ERX555967-113.fna|ERX555967_contig_685_25	57.01	2.2e-38	151	Viruses	Nucleocytoviricota	Imitervirales	GVMAG-S-ERX555967-113	GVMAG-S-ERX555967-113	HOT_MAG13
k141_2084286_17	GVMAG-S-ERX555967-113.fna|ERX555967_contig_685_26	57.69	7.5e-35	141	Viruses	Nucleocytoviricota	Imitervirales	GVMAG-S-ERX555967-113	GVMAG-S-ERX555967-113	HOT_MAG13
k141_2084286_18	GVMAG-S-ERX555967-113.fna|ERX555967_contig_685_27	68.4	1.5e-154	501	Viruses	Nucleocytoviricota	Imitervirales	GVMAG-S-ERX555967-113	GVMAG-S-ERX555967-113	HOT_MAG13
k141_2084286_19	GVMAG-S-ERX555967-113.fna|ERX555967_contig_685_28	58.9	3.3e-20	95.1	Viruses	Nucleocytoviricota	Imitervirales	GVMAG-S-ERX555967-113	GVMAG-S-ERX555967-113	HOT_MAG13
k141_2084286_20	GVMAG-S-ERX555967-113.fna|ERX555967_contig_685_29	65.93	5.7e-62	220	Viruses	Nucleocytoviricota	Imitervirales	GVMAG-S-ERX555967-113	GVMAG-S-ERX555967-113	HOT_MAG13
k141_2084286_21	GVMAG-S-ERX555967-113.fna|ERX555967_contig_685_30	71.79	5.4e-83	282	Viruses	Nucleocytoviricota	Imitervirales	GVMAG-S-ERX555967-113	GVMAG-S-ERX555967-113	HOT_MAG13
k141_2084286_22	GVMAG-S-ERX555967-113.fna|ERX555967_contig_685_31	83.14	4.6e-110	361	Viruses	Nucleocytoviricota	Imitervirales	GVMAG-S-ERX555967-113	GVMAG-S-ERX555967-113	HOT_MAG13
k141_2084286_23	GVMAG-S-ERX555967-113.fna|ERX555967_contig_685_33	59.21	2.1e-25	111	Viruses	Nucleocytoviricota	Imitervirales	GVMAG-S-ERX555967-113	GVMAG-S-ERX555967-113	HOT_MAG13
k141_2084286_24	GVMAG-S-ERX555967-113.fna|ERX555967_contig_685_34	64.53	7.6e-92	314	Viruses	Nucleocytoviricota	Imitervirales	GVMAG-S-ERX555967-113	GVMAG-S-ERX555967-113	HOT_MAG13
k141_2084286_25	GVMAG-S-ERX555967-113.fna|ERX555967_contig_685_35	85.71	7.7e-79	266	Viruses	Nucleocytoviricota	Imitervirales	GVMAG-S-ERX555967-113	GVMAG-S-ERX555967-113	HOT_MAG13
k141_2084286_26	GVMAG-S-ERX555967-113.fna|ERX555967_contig_685_36	67.81	5.4e-119	393	Viruses	Nucleocytoviricota	Imitervirales	GVMAG-S-ERX555967-113	GVMAG-S-ERX555967-113	HOT_MAG13
k141_2084286_27	GVMAG-S-ERX555967-113.fna|ERX555967_contig_685_37	68.79	0	1560	Viruses	Nucleocytoviricota	Imitervirales	GVMAG-S-ERX555967-113	GVMAG-S-ERX555967-113	HOT_MAG13
k141_2084286_28	GVMAG-S-ERX555967-113.fna|ERX555967_contig_685_38	51.69	8.8e-93	321	Viruses	Nucleocytoviricota	Imitervirales	GVMAG-S-ERX555967-113	GVMAG-S-ERX555967-113	HOT_MAG13
k141_2084286_29	ERX556101.13.dc.fa|contig_40006_39	37.65	3.9e-10	69.5	Viruses	Nucleocytoviricota	Imitervirales	ERX556101.13.dc	ERX556101.13.dc	HOT_MAG13
k141_2084286_31	ERX556101.13.dc.fa|contig_40006_40	34.5	4.9e-31	138	Viruses	Nucleocytoviricota	Imitervirales	ERX556101.13.dc	ERX556101.13.dc	HOT_MAG13
k141_2084286_32	GVMAG-S-ERX555967-113.fna|ERX555967_contig_685_41	37.87	4.5e-263	894	Viruses	Nucleocytoviricota	Imitervirales	GVMAG-S-ERX555967-113	GVMAG-S-ERX555967-113	HOT_MAG13
k141_2084286_33	GVMAG-S-ERX555967-113.fna|ERX555967_contig_685_42	52.38	1e-131	476	Viruses	Nucleocytoviricota	Imitervirales	GVMAG-S-ERX555967-113	GVMAG-S-ERX555967-113	HOT_MAG13
k141_2084286_37	GVMAG-S-ERX555967-113.fna|ERX555967_contig_475_5	39.86	9.1e-20	101	Viruses	Nucleocytoviricota	Imitervirales	GVMAG-S-ERX555967-113	GVMAG-S-ERX555967-113	HOT_MAG13
k141_2084286_38	GVMAG-S-ERX555967-113.fna|ERX555967_contig_475_6	77.88	1e-120	396	Viruses	Nucleocytoviricota	Imitervirales	GVMAG-S-ERX555967-113	GVMAG-S-ERX555967-113	HOT_MAG13
k141_2084286_39	GVMAG-S-ERX555967-113.fna|ERX555967_contig_475_7	77.54	0	2770	Viruses	Nucleocytoviricota	Imitervirales	GVMAG-S-ERX555967-113	GVMAG-S-ERX555967-113	HOT_MAG13
k141_2084286_40	GVMAG-S-ERX555967-113.fna|ERX555967_contig_475_8	43.44	5.9e-162	550	Viruses	Nucleocytoviricota	Imitervirales	GVMAG-S-ERX555967-113	GVMAG-S-ERX555967-113	HOT_MAG13
k141_2084286_41	GVMAG-S-ERX555967-113.fna|ERX555967_contig_475_9	82.3	1.3e-64	225	Viruses	Nucleocytoviricota	Imitervirales	GVMAG-S-ERX555967-113	GVMAG-S-ERX555967-113	HOT_MAG13
k141_2084286_42	GVMAG-S-ERX555967-113.fna|ERX555967_contig_475_10	53.1	8.1e-97	331	Viruses	Nucleocytoviricota	Imitervirales	GVMAG-S-ERX555967-113	GVMAG-S-ERX555967-113	HOT_MAG13
k141_2084286_43	GVMAG-S-ERX555967-113.fna|ERX555967_contig_475_11	38.4	1.3e-21	104	Viruses	Nucleocytoviricota	Imitervirales	GVMAG-S-ERX555967-113	GVMAG-S-ERX555967-113	HOT_MAG13
k141_2084286_44	GVMAG-S-ERX555967-113.fna|ERX555967_contig_475_12	83.12	4.2e-42	158	Viruses	Nucleocytoviricota	Imitervirales	GVMAG-S-ERX555967-113	GVMAG-S-ERX555967-113	HOT_MAG13
k141_2084286_45	GVMAG-S-ERX555967-113.fna|ERX555967_contig_475_13	76.88	0	1840	Viruses	Nucleocytoviricota	Imitervirales	GVMAG-S-ERX555967-113	GVMAG-S-ERX555967-113	HOT_MAG13
k141_2084286_46	GVMAG-S-ERX555967-113.fna|ERX555967_contig_475_14	46.78	3.5e-55	205	Viruses	Nucleocytoviricota	Imitervirales	GVMAG-S-ERX555967-113	GVMAG-S-ERX555967-113	HOT_MAG13
k141_2084286_47	GVMAG-S-ERX555967-113.fna|ERX555967_contig_475_15	52.94	2.4e-88	306	Viruses	Nucleocytoviricota	Imitervirales	GVMAG-S-ERX555967-113	GVMAG-S-ERX555967-113	HOT_MAG13
k141_2084286_48	GVMAG-S-ERX555967-113.fna|ERX555967_contig_475_16	53.85	3.4e-27	117	Viruses	Nucleocytoviricota	Imitervirales	GVMAG-S-ERX555967-113	GVMAG-S-ERX555967-113	HOT_MAG13
k141_2084286_49	GVMAG-S-ERX555967-113.fna|ERX555967_contig_475_17	80.35	0	1220	Viruses	Nucleocytoviricota	Imitervirales	GVMAG-S-ERX555967-113	GVMAG-S-ERX555967-113	HOT_MAG13
k141_2084286_50	GVMAG-S-ERX555967-113.fna|ERX555967_contig_475_18	86.08	0	3120	Viruses	Nucleocytoviricota	Imitervirales	GVMAG-S-ERX555967-113	GVMAG-S-ERX555967-113	HOT_MAG13
k141_2084286_51	GVMAG-S-ERX555967-113.fna|ERX555967_contig_475_19	58.46	8.1e-142	467	Viruses	Nucleocytoviricota	Imitervirales	GVMAG-S-ERX555967-113	GVMAG-S-ERX555967-113	HOT_MAG13
k141_2084286_52	GVMAG-S-ERX555967-113.fna|ERX555967_contig_475_20	52.25	0	2430	Viruses	Nucleocytoviricota	Imitervirales	GVMAG-S-ERX555967-113	GVMAG-S-ERX555967-113	HOT_MAG13
k141_2084286_53	GVMAG-S-ERX555967-113.fna|ERX555967_contig_475_21	61.11	5.5e-78	270	Viruses	Nucleocytoviricota	Imitervirales	GVMAG-S-ERX555967-113	GVMAG-S-ERX555967-113	HOT_MAG13
k141_2084286_54	GVMAG-S-ERX555967-113.fna|ERX555967_contig_475_22	86.07	1.3e-127	414	Viruses	Nucleocytoviricota	Imitervirales	GVMAG-S-ERX555967-113	GVMAG-S-ERX555967-113	HOT_MAG13
k141_2084286_55	GVMAG-S-ERX555967-113.fna|ERX555967_contig_475_23	83.58	1e-113	374	Viruses	Nucleocytoviricota	Imitervirales	GVMAG-S-ERX555967-113	GVMAG-S-ERX555967-113	HOT_MAG13
k141_2084286_56	GVMAG-S-ERX555967-113.fna|ERX555967_contig_475_24	58.52	3e-117	395	Viruses	Nucleocytoviricota	Imitervirales	GVMAG-S-ERX555967-113	GVMAG-S-ERX555967-113	HOT_MAG13
k141_2084286_58	GVMAG-S-ERX555967-113.fna|ERX555967_contig_475_26	59.66	6.7e-46	173	Viruses	Nucleocytoviricota	Imitervirales	GVMAG-S-ERX555967-113	GVMAG-S-ERX555967-113	HOT_MAG13
k141_2084286_60	GVMAG-S-ERX555967-113.fna|ERX555967_contig_475_28	55.52	1e-132	442	Viruses	Nucleocytoviricota	Imitervirales	GVMAG-S-ERX555967-113	GVMAG-S-ERX555967-113	HOT_MAG13
k141_2084286_61	GVMAG-S-ERX555967-113.fna|ERX555967_contig_475_29	42.11	2.4e-34	145	Viruses	Nucleocytoviricota	Imitervirales	GVMAG-S-ERX555967-113	GVMAG-S-ERX555967-113	HOT_MAG13
k141_2084286_62	GVMAG-S-ERX555967-113.fna|ERX555967_contig_475_30	70.25	5.5e-197	627	Viruses	Nucleocytoviricota	Imitervirales	GVMAG-S-ERX555967-113	GVMAG-S-ERX555967-113	HOT_MAG13
k141_2084286_63	GVMAG-S-ERX555967-113.fna|ERX555967_contig_475_31	50	8.3e-55	206	Viruses	Nucleocytoviricota	Imitervirales	GVMAG-S-ERX555967-113	GVMAG-S-ERX555967-113	HOT_MAG13
k141_2084286_64	GVMAG-S-ERX555967-113.fna|ERX555967_contig_475_32	58.33	2.4e-60	218	Viruses	Nucleocytoviricota	Imitervirales	GVMAG-S-ERX555967-113	GVMAG-S-ERX555967-113	HOT_MAG13
k141_2084286_65	GVMAG-S-ERX555967-113.fna|ERX555967_contig_475_33	56.82	8.1e-91	314	Viruses	Nucleocytoviricota	Imitervirales	GVMAG-S-ERX555967-113	GVMAG-S-ERX555967-113	HOT_MAG13
k141_2084286_66	GVMAG-S-ERX555967-113.fna|ERX555967_contig_605_36	90.33	0	2540	Viruses	Nucleocytoviricota	Imitervirales	GVMAG-S-ERX555967-113	GVMAG-S-ERX555967-113	HOT_MAG13
k141_2084286_67	GVMAG-S-ERX555967-113.fna|ERX555967_contig_605_35	65.77	1e-46	175	Viruses	Nucleocytoviricota	Imitervirales	GVMAG-S-ERX555967-113	GVMAG-S-ERX555967-113	HOT_MAG13
k141_2084286_68	GVMAG-S-ERX555967-113.fna|ERX555967_contig_605_34	86.96	9.8e-23	99.5	Viruses	Nucleocytoviricota	Imitervirales	GVMAG-S-ERX555967-113	GVMAG-S-ERX555967-113	HOT_MAG13
k141_2084286_69	GVMAG-S-ERX555967-113.fna|ERX555967_contig_605_33	77.39	5.5e-152	491	Viruses	Nucleocytoviricota	Imitervirales	GVMAG-S-ERX555967-113	GVMAG-S-ERX555967-113	HOT_MAG13
k141_2084286_70	GVMAG-S-ERX555967-130.fna|ERX555967_contig_443_13	54.69	1.7e-19	93.3	Viruses	Nucleocytoviricota	Imitervirales	GVMAG-S-ERX555967-130	GVMAG-S-ERX555967-130	HOT_MAG13
k141_2084286_71	GVMAG-S-ERX555967-113.fna|ERX555967_contig_605_32	84.3	5e-106	349	Viruses	Nucleocytoviricota	Imitervirales	GVMAG-S-ERX555967-113	GVMAG-S-ERX555967-113	HOT_MAG13
k141_2084286_72	GVMAG-S-ERX555967-113.fna|ERX555967_contig_605_31	81.28	0	1080	Viruses	Nucleocytoviricota	Imitervirales	GVMAG-S-ERX555967-113	GVMAG-S-ERX555967-113	HOT_MAG13
k141_2084286_73	GVMAG-S-ERX555967-113.fna|ERX555967_contig_605_30	71.9	6.5e-60	213	Viruses	Nucleocytoviricota	Imitervirales	GVMAG-S-ERX555967-113	GVMAG-S-ERX555967-113	HOT_MAG13
k141_2084286_74	GVMAG-S-ERX555967-113.fna|ERX555967_contig_605_29	66	1.1e-19	91.1	Viruses	Nucleocytoviricota	Imitervirales	GVMAG-S-ERX555967-113	GVMAG-S-ERX555967-113	HOT_MAG13
k141_2084286_75	GVMAG-S-ERX555967-113.fna|ERX555967_contig_605_28	70.65	2.9e-39	151	Viruses	Nucleocytoviricota	Imitervirales	GVMAG-S-ERX555967-113	GVMAG-S-ERX555967-113	HOT_MAG13
k141_2084286_76	GVMAG-S-ERX555967-113.fna|ERX555967_contig_605_27	84.51	9e-35	136	Viruses	Nucleocytoviricota	Imitervirales	GVMAG-S-ERX555967-113	GVMAG-S-ERX555967-113	HOT_MAG13
k141_2084286_77	GVMAG-S-ERX555967-113.fna|ERX555967_contig_605_26	82.61	1.3e-107	355	Viruses	Nucleocytoviricota	Imitervirales	GVMAG-S-ERX555967-113	GVMAG-S-ERX555967-113	HOT_MAG13
k141_2084286_78	GVMAG-S-ERX555967-113.fna|ERX555967_contig_605_25	86.92	2.5e-84	283	Viruses	Nucleocytoviricota	Imitervirales	GVMAG-S-ERX555967-113	GVMAG-S-ERX555967-113	HOT_MAG13
k141_2084286_79	GVMAG-S-ERX555967-113.fna|ERX555967_contig_605_25	83.85	1.4e-73	253	Viruses	Nucleocytoviricota	Imitervirales	GVMAG-S-ERX555967-113	GVMAG-S-ERX555967-113	HOT_MAG13
k141_2084286_80	GVMAG-S-ERX555967-113.fna|ERX555967_contig_605_24	60.37	1.5e-97	330	Viruses	Nucleocytoviricota	Imitervirales	GVMAG-S-ERX555967-113	GVMAG-S-ERX555967-113	HOT_MAG13
k141_2084286_81	GVMAG-S-ERX555967-113.fna|ERX555967_contig_605_23	81.36	7.4e-172	548	Viruses	Nucleocytoviricota	Imitervirales	GVMAG-S-ERX555967-113	GVMAG-S-ERX555967-113	HOT_MAG13
k141_2084286_82	GVMAG-S-ERX555967-113.fna|ERX555967_contig_605_22	63.68	8.2e-71	250	Viruses	Nucleocytoviricota	Imitervirales	GVMAG-S-ERX555967-113	GVMAG-S-ERX555967-113	HOT_MAG13
k141_2084286_83	GVMAG-M-3300022752-33.fna|Ga0214917_10001098_7	33.75	7.6e-20	101	Viruses	Nucleocytoviricota	Imitervirales	GVMAG-M-3300022752-33	GVMAG-M-3300022752-33	HOT_MAG13
k141_2084286_84	GVMAG-S-ERX555967-113.fna|ERX555967_contig_605_21	89	2.8e-206	648	Viruses	Nucleocytoviricota	Imitervirales	GVMAG-S-ERX555967-113	GVMAG-S-ERX555967-113	HOT_MAG13
k141_2084286_85	GVMAG-S-ERX555967-113.fna|ERX555967_contig_605_20	78.42	9e-130	424	Viruses	Nucleocytoviricota	Imitervirales	GVMAG-S-ERX555967-113	GVMAG-S-ERX555967-113	HOT_MAG13
k141_2084286_86	GVMAG-S-ERX555967-113.fna|ERX555967_contig_605_19	86.81	1.6e-87	294	Viruses	Nucleocytoviricota	Imitervirales	GVMAG-S-ERX555967-113	GVMAG-S-ERX555967-113	HOT_MAG13
k141_2084286_87	GVMAG-S-ERX555967-113.fna|ERX555967_contig_605_18	82.29	5.4e-52	188	Viruses	Nucleocytoviricota	Imitervirales	GVMAG-S-ERX555967-113	GVMAG-S-ERX555967-113	HOT_MAG13
k141_2084286_88	GVMAG-S-ERX555967-113.fna|ERX555967_contig_605_17	62.39	1.9e-104	350	Viruses	Nucleocytoviricota	Imitervirales	GVMAG-S-ERX555967-113	GVMAG-S-ERX555967-113	HOT_MAG13
k141_2084286_89	GVMAG-S-ERX555967-113.fna|ERX555967_contig_605_16	74.91	0	1010	Viruses	Nucleocytoviricota	Imitervirales	GVMAG-S-ERX555967-113	GVMAG-S-ERX555967-113	HOT_MAG13
k141_2084286_90	GVMAG-S-ERX555967-113.fna|ERX555967_contig_605_15	65.43	3.4e-75	261	Viruses	Nucleocytoviricota	Imitervirales	GVMAG-S-ERX555967-113	GVMAG-S-ERX555967-113	HOT_MAG13
k141_2084286_91	GVMAG-S-3300012919-55.fna|3300012919.a:Ga0160422_10000004_47	40.65	1e-25	115	Viruses	Nucleocytoviricota	Imitervirales	GVMAG-S-3300012919-55	GVMAG-S-3300012919-55	HOT_MAG13
k141_2084286_92	GVMAG-S-ERX555967-113.fna|ERX555967_contig_605_14	80.39	5e-193	611	Viruses	Nucleocytoviricota	Imitervirales	GVMAG-S-ERX555967-113	GVMAG-S-ERX555967-113	HOT_MAG13
k141_2084286_93	GVMAG-S-ERX555967-113.fna|ERX555967_contig_605_13	65.18	3.5e-95	324	Viruses	Nucleocytoviricota	Imitervirales	GVMAG-S-ERX555967-113	GVMAG-S-ERX555967-113	HOT_MAG13
k141_2084286_94	GVMAG-S-ERX555967-113.fna|ERX555967_contig_605_12	47.94	1.3e-90	320	Viruses	Nucleocytoviricota	Imitervirales	GVMAG-S-ERX555967-113	GVMAG-S-ERX555967-113	HOT_MAG13
k141_2084286_95	GVMAG-S-ERX555967-113.fna|ERX555967_contig_605_11	81.7	9.1e-89	302	Viruses	Nucleocytoviricota	Imitervirales	GVMAG-S-ERX555967-113	GVMAG-S-ERX555967-113	HOT_MAG13
k141_2084286_96	GVMAG-S-ERX555967-113.fna|ERX555967_contig_605_10	64.39	0	1650	Viruses	Nucleocytoviricota	Imitervirales	GVMAG-S-ERX555967-113	GVMAG-S-ERX555967-113	HOT_MAG13
k141_2084286_97	GVMAG-S-ERX555967-113.fna|ERX555967_contig_605_9	82.66	2.6e-200	634	Viruses	Nucleocytoviricota	Imitervirales	GVMAG-S-ERX555967-113	GVMAG-S-ERX555967-113	HOT_MAG13
k141_2084286_98	GVMAG-S-ERX555907-102.fna|ERX555907_contig_89_78	34.47	1.4e-25	127	Viruses	Nucleocytoviricota	Imitervirales	GVMAG-S-ERX555907-102	GVMAG-S-ERX555907-102	HOT_MAG13
k141_1852120_2	SRX802074.42.dc.fa|contig_9393_19	37.74	1.3e-16	90.2	Viruses	Nucleocytoviricota	Imitervirales	SRX802074.42.dc	SRX802074.42.dc	HOT_MAG13
k141_1852120_3	GVMAG-S-3300000115-91.fna|3300000115.a:DelMOSum2011_c10001983_18	25.69	0.00019	56.3	Viruses	Nucleocytoviricota	Imitervirales	GVMAG-S-3300000115-91	GVMAG-S-3300000115-91	HOT_MAG13
k141_1852120_5	GVMAG-S-3300012919-55.fna|3300012919.a:Ga0160422_10000037_65	39.18	3.3e-16	89.4	Viruses	Nucleocytoviricota	Imitervirales	GVMAG-S-3300012919-55	GVMAG-S-3300012919-55	HOT_MAG13
k141_1852120_6	GVMAG-S-ERX556045-73.fna|ERX556045_contig_96_39	50	1.1e-14	82.7	Viruses	Nucleocytoviricota	Imitervirales	GVMAG-S-ERX556045-73	GVMAG-S-ERX556045-73	HOT_MAG13
k141_1852120_7	GVMAG-S-3300012919-55.fna|3300012919.a:Ga0160422_10000037_64	52.02	1.6e-124	417	Viruses	Nucleocytoviricota	Imitervirales	GVMAG-S-3300012919-55	GVMAG-S-3300012919-55	HOT_MAG13
k141_1852120_8	ERX555926.39.dc.fa|contig_33728_7	66.04	1.9e-42	164	Viruses	Nucleocytoviricota	Imitervirales	ERX555926.39.dc	ERX555926.39.dc	HOT_MAG13
k141_1852120_10	GVMAG-M-3300021389-2.fna|Ga0213868_10006263_5	49.36	2.1e-201	659	Viruses	Nucleocytoviricota	Imitervirales	GVMAG-M-3300021389-2	GVMAG-M-3300021389-2	HOT_MAG13
k141_1852120_11	GVMAG-S-ERX555967-113.fna|ERX555967_contig_2032_1	65.19	2.6e-61	219	Viruses	Nucleocytoviricota	Imitervirales	GVMAG-S-ERX555967-113	GVMAG-S-ERX555967-113	HOT_MAG13
k141_1852120_12	GVMAG-S-ERX555967-113.fna|ERX555967_contig_2032_2	90.88	3.4e-205	645	Viruses	Nucleocytoviricota	Imitervirales	GVMAG-S-ERX555967-113	GVMAG-S-ERX555967-113	HOT_MAG13
k141_1852120_13	GVMAG-S-ERX555967-113.fna|ERX555967_contig_2032_4	55.24	7.4e-46	175	Viruses	Nucleocytoviricota	Imitervirales	GVMAG-S-ERX555967-113	GVMAG-S-ERX555967-113	HOT_MAG13
k141_1852120_14	GVMAG-S-ERX555967-113.fna|ERX555967_contig_2032_5	49.15	9.6e-14	75.7	Viruses	Nucleocytoviricota	Imitervirales	GVMAG-S-ERX555967-113	GVMAG-S-ERX555967-113	HOT_MAG13
k141_1852120_15	GVMAG-S-ERX555967-113.fna|ERX555967_contig_2032_7	75	2.7e-120	398	Viruses	Nucleocytoviricota	Imitervirales	GVMAG-S-ERX555967-113	GVMAG-S-ERX555967-113	HOT_MAG13
k141_1852120_16	GVMAG-S-ERX555967-113.fna|ERX555967_contig_2032_8	91.47	1.6e-82	278	Viruses	Nucleocytoviricota	Imitervirales	GVMAG-S-ERX555967-113	GVMAG-S-ERX555967-113	HOT_MAG13
k141_1852120_17	GVMAG-S-ERX555967-113.fna|ERX555967_contig_2032_9	60.29	2.4e-22	101	Viruses	Nucleocytoviricota	Imitervirales	GVMAG-S-ERX555967-113	GVMAG-S-ERX555967-113	HOT_MAG13
k141_1852120_18	GVMAG-M-3300021958-43.fna|Ga0222718_10002139_16	81.88	9e-86	289	Viruses	Nucleocytoviricota	Imitervirales	GVMAG-M-3300021958-43	GVMAG-M-3300021958-43	HOT_MAG13
k141_1852120_19	GVMAG-S-ERX555967-113.fna|ERX555967_contig_2032_10	95.29	0	1110	Viruses	Nucleocytoviricota	Imitervirales	GVMAG-S-ERX555967-113	GVMAG-S-ERX555967-113	HOT_MAG13
k141_1852120_20	GVMAG-S-ERX555967-113.fna|ERX555967_contig_2032_12	58.06	1.2e-113	393	Viruses	Nucleocytoviricota	Imitervirales	GVMAG-S-ERX555967-113	GVMAG-S-ERX555967-113	HOT_MAG13
k141_3403809_2	ERX556088.18.dc.fa|contig_12957_11	30.54	1.6e-19	101	Viruses	Nucleocytoviricota	Imitervirales	ERX556088.18.dc	ERX556088.18.dc	HOT_MAG13
k141_3403809_3	GVMAG-S-ERX556045-73.fna|ERX556045_contig_2458_2	34.8	2.7e-53	209	Viruses	Nucleocytoviricota	Imitervirales	GVMAG-S-ERX556045-73	GVMAG-S-ERX556045-73	HOT_MAG13
k141_3403809_4	GVMAG-S-3300012919-55.fna|3300012919.a:Ga0160422_10000104_4	59.92	1.9e-94	324	Viruses	Nucleocytoviricota	Imitervirales	GVMAG-S-3300012919-55	GVMAG-S-3300012919-55	HOT_MAG13
k141_3403809_5	SRX802076.48.dc.fa|contig_29384_37	36.45	5.4e-09	68.2	Viruses	Nucleocytoviricota	Imitervirales	SRX802076.48.dc	SRX802076.48.dc	HOT_MAG13
k141_3403809_6	ERX556101.13.dc.fa|contig_28869_23	60.39	8.2e-64	228	Viruses	Nucleocytoviricota	Imitervirales	ERX556101.13.dc	ERX556101.13.dc	HOT_MAG13
k141_3403809_7	GVMAG-S-ERX555967-113.fna|ERX555967_contig_1541_28	71.88	8.9e-27	113	Viruses	Nucleocytoviricota	Imitervirales	GVMAG-S-ERX555967-113	GVMAG-S-ERX555967-113	HOT_MAG13
k141_3403809_8	GVMAG-S-ERX555967-113.fna|ERX555967_contig_1541_27	56.33	4.2e-96	327	Viruses	Nucleocytoviricota	Imitervirales	GVMAG-S-ERX555967-113	GVMAG-S-ERX555967-113	HOT_MAG13
k141_3403809_9	GVMAG-S-ERX555967-113.fna|ERX555967_contig_1541_26	79.09	8.1e-131	425	Viruses	Nucleocytoviricota	Imitervirales	GVMAG-S-ERX555967-113	GVMAG-S-ERX555967-113	HOT_MAG13
k141_3403809_10	GVMAG-S-ERX555967-113.fna|ERX555967_contig_1541_25	57.07	1.9e-83	288	Viruses	Nucleocytoviricota	Imitervirales	GVMAG-S-ERX555967-113	GVMAG-S-ERX555967-113	HOT_MAG13
k141_3403809_11	GVMAG-S-ERX555967-113.fna|ERX555967_contig_1541_24	78.57	2.2e-56	201	Viruses	Nucleocytoviricota	Imitervirales	GVMAG-S-ERX555967-113	GVMAG-S-ERX555967-113	HOT_MAG13
k141_3403809_12	GVMAG-S-ERX555967-113.fna|ERX555967_contig_1541_23	67.31	1.7e-44	169	Viruses	Nucleocytoviricota	Imitervirales	GVMAG-S-ERX555967-113	GVMAG-S-ERX555967-113	HOT_MAG13
k141_3403809_13	GVMAG-S-ERX555967-113.fna|ERX555967_contig_1541_21	55.56	8.5e-77	270	Viruses	Nucleocytoviricota	Imitervirales	GVMAG-S-ERX555967-113	GVMAG-S-ERX555967-113	HOT_MAG13
k141_3403809_14	GVMAG-S-ERX555967-113.fna|ERX555967_contig_1541_20	75.54	5.5e-187	596	Viruses	Nucleocytoviricota	Imitervirales	GVMAG-S-ERX555967-113	GVMAG-S-ERX555967-113	HOT_MAG13
k141_3403809_15	GVMAG-S-ERX555967-113.fna|ERX555967_contig_1541_19	47.96	1.1e-164	543	Viruses	Nucleocytoviricota	Imitervirales	GVMAG-S-ERX555967-113	GVMAG-S-ERX555967-113	HOT_MAG13
k141_3403809_16	GVMAG-S-ERX555967-113.fna|ERX555967_contig_1541_16	72.44	2.4e-65	229	Viruses	Nucleocytoviricota	Imitervirales	GVMAG-S-ERX555967-113	GVMAG-S-ERX555967-113	HOT_MAG13
k141_3403809_17	GVMAG-S-ERX555967-113.fna|ERX555967_contig_1541_14	67.5	1.3e-59	213	Viruses	Nucleocytoviricota	Imitervirales	GVMAG-S-ERX555967-113	GVMAG-S-ERX555967-113	HOT_MAG13
k141_3403809_18	GVMAG-S-ERX555967-113.fna|ERX555967_contig_1541_13	72.89	1.8e-249	787	Viruses	Nucleocytoviricota	Imitervirales	GVMAG-S-ERX555967-113	GVMAG-S-ERX555967-113	HOT_MAG13
k141_3403809_20	GVMAG-S-ERX555967-113.fna|ERX555967_contig_1541_12	78.01	4.2e-112	368	Viruses	Nucleocytoviricota	Imitervirales	GVMAG-S-ERX555967-113	GVMAG-S-ERX555967-113	HOT_MAG13
k141_3403809_22	SRX802075.4.dc.fa|contig_45713_34	31.46	2.6e-50	204	Viruses	Nucleocytoviricota	Imitervirales	SRX802075.4.dc	SRX802075.4.dc	HOT_MAG13
k141_3403809_23	GVMAG-S-ERX555967-113.fna|ERX555967_contig_1541_10	81.97	1.3e-67	235	Viruses	Nucleocytoviricota	Imitervirales	GVMAG-S-ERX555967-113	GVMAG-S-ERX555967-113	HOT_MAG13
k141_3403809_24	GVMAG-M-3300024261-8.fna|Ga0233439_10002125_12	42.31	3.3e-86	311	Viruses	Nucleocytoviricota	Imitervirales	GVMAG-M-3300024261-8	GVMAG-M-3300024261-8	HOT_MAG13
k141_3403809_25	GVMAG-M-3300020185-39.fna|Ga0206131_10000557_55	67.17	1.2e-228	728	Viruses	Nucleocytoviricota	Imitervirales	GVMAG-M-3300020185-39	GVMAG-M-3300020185-39	HOT_MAG13
k141_3403809_26	GVMAG-S-ERX555967-113.fna|ERX555967_contig_1541_9	81.98	7.9e-177	563	Viruses	Nucleocytoviricota	Imitervirales	GVMAG-S-ERX555967-113	GVMAG-S-ERX555967-113	HOT_MAG13
k141_3403809_27	GVMAG-S-ERX555967-113.fna|ERX555967_contig_1541_8	85.16	5.1e-102	337	Viruses	Nucleocytoviricota	Imitervirales	GVMAG-S-ERX555967-113	GVMAG-S-ERX555967-113	HOT_MAG13
k141_3403809_29	GVMAG-S-ERX555967-113.fna|ERX555967_contig_1541_7	81.46	8.5e-108	358	Viruses	Nucleocytoviricota	Imitervirales	GVMAG-S-ERX555967-113	GVMAG-S-ERX555967-113	HOT_MAG13
k141_3403809_30	GVMAG-S-ERX555967-113.fna|ERX555967_contig_1541_6	66.96	7.1e-173	557	Viruses	Nucleocytoviricota	Imitervirales	GVMAG-S-ERX555967-113	GVMAG-S-ERX555967-113	HOT_MAG13
k141_3403809_31	GVMAG-S-ERX555967-113.fna|ERX555967_contig_1541_5	84.14	4.8e-186	591	Viruses	Nucleocytoviricota	Imitervirales	GVMAG-S-ERX555967-113	GVMAG-S-ERX555967-113	HOT_MAG13
k141_3403809_32	GVMAG-S-ERX555967-113.fna|ERX555967_contig_1541_4	62.5	4.5e-129	425	Viruses	Nucleocytoviricota	Imitervirales	GVMAG-S-ERX555967-113	GVMAG-S-ERX555967-113	HOT_MAG13
k141_3403809_33	GVMAG-S-ERX555967-113.fna|ERX555967_contig_1541_3	46.54	3.9e-79	281	Viruses	Nucleocytoviricota	Imitervirales	GVMAG-S-ERX555967-113	GVMAG-S-ERX555967-113	HOT_MAG13
k141_3403809_34	GVMAG-S-ERX555967-113.fna|ERX555967_contig_1541_2	66.3	3.2e-135	443	Viruses	Nucleocytoviricota	Imitervirales	GVMAG-S-ERX555967-113	GVMAG-S-ERX555967-113	HOT_MAG13
k141_3403809_35	GVMAG-S-ERX555967-113.fna|ERX555967_contig_640_1	68.21	8.4e-67	236	Viruses	Nucleocytoviricota	Imitervirales	GVMAG-S-ERX555967-113	GVMAG-S-ERX555967-113	HOT_MAG13
k141_3403809_36	GVMAG-S-ERX555967-113.fna|ERX555967_contig_640_2	54.46	1.1e-65	237	Viruses	Nucleocytoviricota	Imitervirales	GVMAG-S-ERX555967-113	GVMAG-S-ERX555967-113	HOT_MAG13
k141_3403809_37	GVMAG-S-ERX555967-113.fna|ERX555967_contig_640_3	72.21	0	1230	Viruses	Nucleocytoviricota	Imitervirales	GVMAG-S-ERX555967-113	GVMAG-S-ERX555967-113	HOT_MAG13
k141_3403809_38	GVMAG-S-ERX555967-113.fna|ERX555967_contig_640_4	88.31	1.6e-97	324	Viruses	Nucleocytoviricota	Imitervirales	GVMAG-S-ERX555967-113	GVMAG-S-ERX555967-113	HOT_MAG13
k141_3403809_40	GVMAG-S-ERX555967-113.fna|ERX555967_contig_640_7	51.52	7.2e-32	131	Viruses	Nucleocytoviricota	Imitervirales	GVMAG-S-ERX555967-113	GVMAG-S-ERX555967-113	HOT_MAG13
k141_3403809_41	GVMAG-S-ERX555967-113.fna|ERX555967_contig_640_9	89.74	5.3e-191	602	Viruses	Nucleocytoviricota	Imitervirales	GVMAG-S-ERX555967-113	GVMAG-S-ERX555967-113	HOT_MAG13
k141_3403809_42	GVMAG-S-ERX555967-113.fna|ERX555967_contig_640_12	87.83	9.2e-65	226	Viruses	Nucleocytoviricota	Imitervirales	GVMAG-S-ERX555967-113	GVMAG-S-ERX555967-113	HOT_MAG13
k141_3403809_43	GVMAG-S-ERX555967-113.fna|ERX555967_contig_640_13	93.19	0	1430	Viruses	Nucleocytoviricota	Imitervirales	GVMAG-S-ERX555967-113	GVMAG-S-ERX555967-113	HOT_MAG13
k141_3403809_44	GVMAG-S-ERX555967-113.fna|ERX555967_contig_640_14	81.4	2.9e-15	78.3	Viruses	Nucleocytoviricota	Imitervirales	GVMAG-S-ERX555967-113	GVMAG-S-ERX555967-113	HOT_MAG13
k141_3403809_45	GVMAG-S-ERX555967-113.fna|ERX555967_contig_640_17	76.81	6e-31	125	Viruses	Nucleocytoviricota	Imitervirales	GVMAG-S-ERX555967-113	GVMAG-S-ERX555967-113	HOT_MAG13
k141_3403809_46	GVMAG-S-ERX555967-113.fna|ERX555967_contig_640_18	85.1	1.2e-171	545	Viruses	Nucleocytoviricota	Imitervirales	GVMAG-S-ERX555967-113	GVMAG-S-ERX555967-113	HOT_MAG13
k141_3403809_47	GVMAG-S-ERX555967-113.fna|ERX555967_contig_640_19	83.33	1.7e-48	178	Viruses	Nucleocytoviricota	Imitervirales	GVMAG-S-ERX555967-113	GVMAG-S-ERX555967-113	HOT_MAG13
k141_3403809_48	ERX556101.13.dc.fa|contig_25523_10	44.32	1e-304	1020	Viruses	Nucleocytoviricota	Imitervirales	ERX556101.13.dc	ERX556101.13.dc	HOT_MAG13
k141_3403809_49	GVMAG-S-ERX555967-113.fna|ERX555967_contig_640_21	91.12	0	2350	Viruses	Nucleocytoviricota	Imitervirales	GVMAG-S-ERX555967-113	GVMAG-S-ERX555967-113	HOT_MAG13
k141_3403809_50	GVMAG-S-ERX555967-113.fna|ERX555967_contig_640_22	77.47	9.4e-100	332	Viruses	Nucleocytoviricota	Imitervirales	GVMAG-S-ERX555967-113	GVMAG-S-ERX555967-113	HOT_MAG13
k141_3403809_51	GVMAG-S-ERX555967-113.fna|ERX555967_contig_640_23	59.17	9.2e-44	167	Viruses	Nucleocytoviricota	Imitervirales	GVMAG-S-ERX555967-113	GVMAG-S-ERX555967-113	HOT_MAG13
k141_3403809_52	GVMAG-S-ERX555967-113.fna|ERX555967_contig_640_24	66.45	4.5e-148	483	Viruses	Nucleocytoviricota	Imitervirales	GVMAG-S-ERX555967-113	GVMAG-S-ERX555967-113	HOT_MAG13
k141_3403809_53	GVMAG-S-ERX555967-113.fna|ERX555967_contig_640_25	75.86	1.3e-200	638	Viruses	Nucleocytoviricota	Imitervirales	GVMAG-S-ERX555967-113	GVMAG-S-ERX555967-113	HOT_MAG13
k141_3403809_54	GVMAG-S-ERX555967-113.fna|ERX555967_contig_640_26	53.77	4.9e-252	814	Viruses	Nucleocytoviricota	Imitervirales	GVMAG-S-ERX555967-113	GVMAG-S-ERX555967-113	HOT_MAG13
k141_3403809_55	GVMAG-S-ERX555967-113.fna|ERX555967_contig_640_27	50	1.4e-12	72.6	Viruses	Nucleocytoviricota	Imitervirales	GVMAG-S-ERX555967-113	GVMAG-S-ERX555967-113	HOT_MAG13
k141_3403809_56	GVMAG-S-ERX555967-113.fna|ERX555967_contig_640_28	67.39	1e-299	945	Viruses	Nucleocytoviricota	Imitervirales	GVMAG-S-ERX555967-113	GVMAG-S-ERX555967-113	HOT_MAG13
k141_3403809_57	GVMAG-S-ERX555967-113.fna|ERX555967_contig_640_29	55.28	2.1e-140	470	Viruses	Nucleocytoviricota	Imitervirales	GVMAG-S-ERX555967-113	GVMAG-S-ERX555967-113	HOT_MAG13
k141_3403809_58	GVMAG-S-ERX555967-113.fna|ERX555967_contig_640_30	76.4	1.1e-261	822	Viruses	Nucleocytoviricota	Imitervirales	GVMAG-S-ERX555967-113	GVMAG-S-ERX555967-113	HOT_MAG13
k141_3403809_59	GVMAG-S-ERX555967-113.fna|ERX555967_contig_640_31	76.26	4.8e-81	276	Viruses	Nucleocytoviricota	Imitervirales	GVMAG-S-ERX555967-113	GVMAG-S-ERX555967-113	HOT_MAG13
k141_3403809_60	GVMAG-S-ERX555967-113.fna|ERX555967_contig_640_32	68.55	1e-72	253	Viruses	Nucleocytoviricota	Imitervirales	GVMAG-S-ERX555967-113	GVMAG-S-ERX555967-113	HOT_MAG13
k141_3403809_61	GVMAG-S-ERX555967-113.fna|ERX555967_contig_640_33	85	1.3e-43	162	Viruses	Nucleocytoviricota	Imitervirales	GVMAG-S-ERX555967-113	GVMAG-S-ERX555967-113	HOT_MAG13
k141_3403809_62	GVMAG-S-ERX555967-113.fna|ERX555967_contig_640_34	88.46	5.7e-47	171	Viruses	Nucleocytoviricota	Imitervirales	GVMAG-S-ERX555967-113	GVMAG-S-ERX555967-113	HOT_MAG13
k141_3403809_63	GVMAG-S-ERX555967-113.fna|ERX555967_contig_640_35	40.83	2.8e-68	255	Viruses	Nucleocytoviricota	Imitervirales	GVMAG-S-ERX555967-113	GVMAG-S-ERX555967-113	HOT_MAG13
k141_3403809_64	GVMAG-S-ERX555967-113.fna|ERX555967_contig_640_36	78.12	7.1e-52	187	Viruses	Nucleocytoviricota	Imitervirales	GVMAG-S-ERX555967-113	GVMAG-S-ERX555967-113	HOT_MAG13
k141_3403809_65	GVMAG-S-ERX555967-113.fna|ERX555967_contig_640_37	44.27	1.9e-70	254	Viruses	Nucleocytoviricota	Imitervirales	GVMAG-S-ERX555967-113	GVMAG-S-ERX555967-113	HOT_MAG13
k141_3403809_66	GVMAG-S-ERX555967-113.fna|ERX555967_contig_640_38	80.77	1.4e-40	153	Viruses	Nucleocytoviricota	Imitervirales	GVMAG-S-ERX555967-113	GVMAG-S-ERX555967-113	HOT_MAG13
k141_3403809_67	GVMAG-S-ERX555967-113.fna|ERX555967_contig_1691_1	57.09	0	1830	Viruses	Nucleocytoviricota	Imitervirales	GVMAG-S-ERX555967-113	GVMAG-S-ERX555967-113	HOT_MAG13
k141_3403809_68	GVMAG-S-ERX555967-113.fna|ERX555967_contig_1691_2	65.59	7.3e-194	623	Viruses	Nucleocytoviricota	Imitervirales	GVMAG-S-ERX555967-113	GVMAG-S-ERX555967-113	HOT_MAG13
k141_3403809_69	GVMAG-S-ERX555967-113.fna|ERX555967_contig_1691_3	80.19	1.6e-125	409	Viruses	Nucleocytoviricota	Imitervirales	GVMAG-S-ERX555967-113	GVMAG-S-ERX555967-113	HOT_MAG13
k141_3403809_70	GVMAG-S-ERX555967-113.fna|ERX555967_contig_1691_4	60.77	1.1e-57	209	Viruses	Nucleocytoviricota	Imitervirales	GVMAG-S-ERX555967-113	GVMAG-S-ERX555967-113	HOT_MAG13
k141_3403809_71	GVMAG-S-ERX555967-113.fna|ERX555967_contig_1691_5	78.01	7.3e-220	696	Viruses	Nucleocytoviricota	Imitervirales	GVMAG-S-ERX555967-113	GVMAG-S-ERX555967-113	HOT_MAG13
k141_3403809_72	GVMAG-S-ERX555967-113.fna|ERX555967_contig_1691_6	78.92	2.4e-118	388	Viruses	Nucleocytoviricota	Imitervirales	GVMAG-S-ERX555967-113	GVMAG-S-ERX555967-113	HOT_MAG13
k141_3403809_73	GVMAG-S-ERX555967-113.fna|ERX555967_contig_1691_7	79.79	3.6e-111	366	Viruses	Nucleocytoviricota	Imitervirales	GVMAG-S-ERX555967-113	GVMAG-S-ERX555967-113	HOT_MAG13
k141_3403809_74	GVMAG-S-ERX555967-113.fna|ERX555967_contig_1691_8	66.67	5.4e-56	202	Viruses	Nucleocytoviricota	Imitervirales	GVMAG-S-ERX555967-113	GVMAG-S-ERX555967-113	HOT_MAG13
k141_3403809_75	GVMAG-S-ERX555967-113.fna|ERX555967_contig_1691_9	74.38	1.1e-85	290	Viruses	Nucleocytoviricota	Imitervirales	GVMAG-S-ERX555967-113	GVMAG-S-ERX555967-113	HOT_MAG13
k141_3403809_76	GVMAG-S-ERX555967-113.fna|ERX555967_contig_1691_10	75.59	0	1040	Viruses	Nucleocytoviricota	Imitervirales	GVMAG-S-ERX555967-113	GVMAG-S-ERX555967-113	HOT_MAG13
k141_3403809_77	GVMAG-S-ERX555967-113.fna|ERX555967_contig_1691_11	63.93	2.6e-141	461	Viruses	Nucleocytoviricota	Imitervirales	GVMAG-S-ERX555967-113	GVMAG-S-ERX555967-113	HOT_MAG13
k141_3403809_78	GVMAG-S-ERX555967-113.fna|ERX555967_contig_1691_12	68.27	2.2e-123	407	Viruses	Nucleocytoviricota	Imitervirales	GVMAG-S-ERX555967-113	GVMAG-S-ERX555967-113	HOT_MAG13
k141_3403809_79	GVMAG-S-ERX555967-113.fna|ERX555967_contig_1691_13	78.95	5.9e-191	608	Viruses	Nucleocytoviricota	Imitervirales	GVMAG-S-ERX555967-113	GVMAG-S-ERX555967-113	HOT_MAG13
k141_3403809_80	GVMAG-S-ERX555967-113.fna|ERX555967_contig_1691_14	76.54	1.3e-39	151	Viruses	Nucleocytoviricota	Imitervirales	GVMAG-S-ERX555967-113	GVMAG-S-ERX555967-113	HOT_MAG13
k141_3403809_81	GVMAG-S-ERX555967-113.fna|ERX555967_contig_1691_15	76.01	0	1060	Viruses	Nucleocytoviricota	Imitervirales	GVMAG-S-ERX555967-113	GVMAG-S-ERX555967-113	HOT_MAG13
k141_3403809_82	GVMAG-S-3300012919-55.fna|3300012919.a:Ga0160422_10000117_14	95.71	1.8e-203	638	Viruses	Nucleocytoviricota	Imitervirales	GVMAG-S-3300012919-55	GVMAG-S-3300012919-55	HOT_MAG13
k141_3403809_83	GVMAG-S-ERX555967-113.fna|ERX555967_contig_1691_17	67.06	1.7e-78	271	Viruses	Nucleocytoviricota	Imitervirales	GVMAG-S-ERX555967-113	GVMAG-S-ERX555967-113	HOT_MAG13
k141_3403809_84	GVMAG-S-ERX555967-113.fna|ERX555967_contig_1691_18	77.48	3.4e-55	198	Viruses	Nucleocytoviricota	Imitervirales	GVMAG-S-ERX555967-113	GVMAG-S-ERX555967-113	HOT_MAG13
k141_3403809_85	GVMAG-S-ERX555967-113.fna|ERX555967_contig_1691_20	54.72	3.1e-60	218	Viruses	Nucleocytoviricota	Imitervirales	GVMAG-S-ERX555967-113	GVMAG-S-ERX555967-113	HOT_MAG13
k141_3403809_86	GVMAG-S-3300012919-55.fna|3300012919.a:Ga0160422_10000117_9	60.69	3.7e-113	385	Viruses	Nucleocytoviricota	Imitervirales	GVMAG-S-3300012919-55	GVMAG-S-3300012919-55	HOT_MAG13
k141_3403809_87	GVMAG-S-ERX555967-113.fna|ERX555967_contig_262_62	96.71	1.4e-215	675	Viruses	Nucleocytoviricota	Imitervirales	GVMAG-S-ERX555967-113	GVMAG-S-ERX555967-113	HOT_MAG13
k141_3403809_88	GVMAG-S-ERX555967-113.fna|ERX555967_contig_262_61	93.94	8e-193	606	Viruses	Nucleocytoviricota	Imitervirales	GVMAG-S-ERX555967-113	GVMAG-S-ERX555967-113	HOT_MAG13
k141_3403809_89	GVMAG-S-ERX555967-113.fna|ERX555967_contig_262_60	78.82	2.3e-44	165	Viruses	Nucleocytoviricota	Imitervirales	GVMAG-S-ERX555967-113	GVMAG-S-ERX555967-113	HOT_MAG13
k141_3403809_90	GVMAG-S-ERX555967-113.fna|ERX555967_contig_262_60	34.9	5.7e-25	118	Viruses	Nucleocytoviricota	Imitervirales	GVMAG-S-ERX555967-113	GVMAG-S-ERX555967-113	HOT_MAG13
k141_3403809_91	GVMAG-S-ERX555967-113.fna|ERX555967_contig_262_59	79.49	3.3e-118	386	Viruses	Nucleocytoviricota	Imitervirales	GVMAG-S-ERX555967-113	GVMAG-S-ERX555967-113	HOT_MAG13
k141_3403809_92	GVMAG-S-ERX555967-113.fna|ERX555967_contig_262_58	77.78	3.7e-84	285	Viruses	Nucleocytoviricota	Imitervirales	GVMAG-S-ERX555967-113	GVMAG-S-ERX555967-113	HOT_MAG13
k141_3403809_93	GVMAG-S-ERX555967-113.fna|ERX555967_contig_262_57	76.16	5.1e-99	330	Viruses	Nucleocytoviricota	Imitervirales	GVMAG-S-ERX555967-113	GVMAG-S-ERX555967-113	HOT_MAG13
k141_3403809_94	GVMAG-S-ERX555967-113.fna|ERX555967_contig_262_56	58.14	1.5e-27	118	Viruses	Nucleocytoviricota	Imitervirales	GVMAG-S-ERX555967-113	GVMAG-S-ERX555967-113	HOT_MAG13
k141_3403809_95	GVMAG-S-ERX555967-113.fna|ERX555967_contig_262_55	70.3	1.2e-211	674	Viruses	Nucleocytoviricota	Imitervirales	GVMAG-S-ERX555967-113	GVMAG-S-ERX555967-113	HOT_MAG13
k141_3403809_96	GVMAG-S-ERX555967-113.fna|ERX555967_contig_262_54	55.8	1.3e-162	532	Viruses	Nucleocytoviricota	Imitervirales	GVMAG-S-ERX555967-113	GVMAG-S-ERX555967-113	HOT_MAG13
k141_3403809_97	GVMAG-S-ERX555967-113.fna|ERX555967_contig_262_53	75.09	4e-159	512	Viruses	Nucleocytoviricota	Imitervirales	GVMAG-S-ERX555967-113	GVMAG-S-ERX555967-113	HOT_MAG13
k141_3403809_98	GVMAG-S-ERX555967-113.fna|ERX555967_contig_262_52	70.95	3.09977e-320	1000	Viruses	Nucleocytoviricota	Imitervirales	GVMAG-S-ERX555967-113	GVMAG-S-ERX555967-113	HOT_MAG13
k141_3403809_99	GVMAG-S-ERX555967-113.fna|ERX555967_contig_262_51	59.13	1.2e-70	252	Viruses	Nucleocytoviricota	Imitervirales	GVMAG-S-ERX555967-113	GVMAG-S-ERX555967-113	HOT_MAG13
k141_3403809_100	GVMAG-S-ERX555967-113.fna|ERX555967_contig_262_50	55.2	7.9e-39	153	Viruses	Nucleocytoviricota	Imitervirales	GVMAG-S-ERX555967-113	GVMAG-S-ERX555967-113	HOT_MAG13
k141_3403809_101	GVMAG-S-ERX555967-113.fna|ERX555967_contig_262_48	76.96	5.7e-104	346	Viruses	Nucleocytoviricota	Imitervirales	GVMAG-S-ERX555967-113	GVMAG-S-ERX555967-113	HOT_MAG13
k141_3403809_102	GVMAG-S-ERX555967-113.fna|ERX555967_contig_262_47	83.18	1e-248	781	Viruses	Nucleocytoviricota	Imitervirales	GVMAG-S-ERX555967-113	GVMAG-S-ERX555967-113	HOT_MAG13
k141_3403809_103	GVMAG-S-ERX555967-113.fna|ERX555967_contig_262_46	60.82	2.5e-33	135	Viruses	Nucleocytoviricota	Imitervirales	GVMAG-S-ERX555967-113	GVMAG-S-ERX555967-113	HOT_MAG13
k141_3403809_104	GVMAG-S-ERX555967-113.fna|ERX555967_contig_262_45	43.97	1.8e-27	120	Viruses	Nucleocytoviricota	Imitervirales	GVMAG-S-ERX555967-113	GVMAG-S-ERX555967-113	HOT_MAG13
k141_3403809_105	GVMAG-S-ERX555967-113.fna|ERX555967_contig_262_44	32.38	4.6e-91	343	Viruses	Nucleocytoviricota	Imitervirales	GVMAG-S-ERX555967-113	GVMAG-S-ERX555967-113	HOT_MAG13
k141_3403809_106	GVMAG-S-ERX555967-113.fna|ERX555967_contig_262_43	88.68	2.8e-99	330	Viruses	Nucleocytoviricota	Imitervirales	GVMAG-S-ERX555967-113	GVMAG-S-ERX555967-113	HOT_MAG13
k141_3403809_107	GVMAG-S-ERX555967-113.fna|ERX555967_contig_262_42	78.74	2.2e-97	325	Viruses	Nucleocytoviricota	Imitervirales	GVMAG-S-ERX555967-113	GVMAG-S-ERX555967-113	HOT_MAG13
k141_3403809_108	GVMAG-S-ERX555967-113.fna|ERX555967_contig_262_41	65.96	1.7e-141	461	Viruses	Nucleocytoviricota	Imitervirales	GVMAG-S-ERX555967-113	GVMAG-S-ERX555967-113	HOT_MAG13
k141_3403809_109	GVMAG-S-ERX555967-113.fna|ERX555967_contig_262_40	80	4.4e-212	669	Viruses	Nucleocytoviricota	Imitervirales	GVMAG-S-ERX555967-113	GVMAG-S-ERX555967-113	HOT_MAG13
k141_3403809_110	GVMAG-S-ERX555967-113.fna|ERX555967_contig_262_39	52.21	1.2e-78	279	Viruses	Nucleocytoviricota	Imitervirales	GVMAG-S-ERX555967-113	GVMAG-S-ERX555967-113	HOT_MAG13
k141_3403809_111	GVMAG-S-ERX555967-113.fna|ERX555967_contig_262_38	41.5	1.6e-31	137	Viruses	Nucleocytoviricota	Imitervirales	GVMAG-S-ERX555967-113	GVMAG-S-ERX555967-113	HOT_MAG13
k141_3403809_112	GVMAG-S-ERX555967-113.fna|ERX555967_contig_262_37	77.78	1.8e-32	129	Viruses	Nucleocytoviricota	Imitervirales	GVMAG-S-ERX555967-113	GVMAG-S-ERX555967-113	HOT_MAG13
k141_3403809_113	GVMAG-S-ERX555967-113.fna|ERX555967_contig_262_36	78.23	6.8e-172	550	Viruses	Nucleocytoviricota	Imitervirales	GVMAG-S-ERX555967-113	GVMAG-S-ERX555967-113	HOT_MAG13
k141_3403809_114	GVMAG-S-ERX555967-113.fna|ERX555967_contig_262_35	97.62	1e-51	186	Viruses	Nucleocytoviricota	Imitervirales	GVMAG-S-ERX555967-113	GVMAG-S-ERX555967-113	HOT_MAG13
k141_3403809_115	GVMAG-S-ERX555967-113.fna|ERX555967_contig_262_33	83.75	3.6e-234	734	Viruses	Nucleocytoviricota	Imitervirales	GVMAG-S-ERX555967-113	GVMAG-S-ERX555967-113	HOT_MAG13
k141_3403809_116	GVMAG-S-ERX555967-113.fna|ERX555967_contig_262_32	81.82	6.6e-36	139	Viruses	Nucleocytoviricota	Imitervirales	GVMAG-S-ERX555967-113	GVMAG-S-ERX555967-113	HOT_MAG13
k141_3403809_117	GVMAG-S-3300012919-55.fna|3300012919.a:Ga0160422_10000437_26	87.16	0	1070	Viruses	Nucleocytoviricota	Imitervirales	GVMAG-S-3300012919-55	GVMAG-S-3300012919-55	HOT_MAG13
k141_3403809_118	ERX288965.16.dc.fa|contig_4659_39	81.75	2.5e-77	264	Viruses	Nucleocytoviricota	Imitervirales	ERX288965.16.dc	ERX288965.16.dc	HOT_MAG13
k141_3403809_120	GVMAG-S-ERX555967-113.fna|ERX555967_contig_262_30	93.75	7.5e-187	590	Viruses	Nucleocytoviricota	Imitervirales	GVMAG-S-ERX555967-113	GVMAG-S-ERX555967-113	HOT_MAG13
k141_3403809_121	GVMAG-S-ERX555967-113.fna|ERX555967_contig_262_29	73.68	2.2e-40	153	Viruses	Nucleocytoviricota	Imitervirales	GVMAG-S-ERX555967-113	GVMAG-S-ERX555967-113	HOT_MAG13
k141_3403809_122	ERX552296.34.dc.fa|contig_4906_37	100	1.1e-45	167	Viruses	Nucleocytoviricota	Imitervirales	ERX552296.34.dc	ERX552296.34.dc	HOT_MAG13
k141_3403809_123	GVMAG-S-ERX555967-113.fna|ERX555967_contig_262_26	78.95	1e-33	133	Viruses	Nucleocytoviricota	Imitervirales	GVMAG-S-ERX555967-113	GVMAG-S-ERX555967-113	HOT_MAG13
k141_3403809_124	GVMAG-S-ERX555967-113.fna|ERX555967_contig_262_25	77	2.4e-55	198	Viruses	Nucleocytoviricota	Imitervirales	GVMAG-S-ERX555967-113	GVMAG-S-ERX555967-113	HOT_MAG13
k141_3403809_125	GVMAG-S-ERX555967-113.fna|ERX555967_contig_262_15	84.15	8.2e-114	373	Viruses	Nucleocytoviricota	Imitervirales	GVMAG-S-ERX555967-113	GVMAG-S-ERX555967-113	HOT_MAG13
k141_3403809_126	GVMAG-S-ERX555967-113.fna|ERX555967_contig_262_14	66.43	1.4e-63	226	Viruses	Nucleocytoviricota	Imitervirales	GVMAG-S-ERX555967-113	GVMAG-S-ERX555967-113	HOT_MAG13
k141_3403809_127	GVMAG-S-ERX555967-113.fna|ERX555967_contig_262_13	95.61	0	1940	Viruses	Nucleocytoviricota	Imitervirales	GVMAG-S-ERX555967-113	GVMAG-S-ERX555967-113	HOT_MAG13
k141_3403809_128	GVMAG-S-ERX555967-113.fna|ERX555967_contig_262_12	78.57	1.6e-30	124	Viruses	Nucleocytoviricota	Imitervirales	GVMAG-S-ERX555967-113	GVMAG-S-ERX555967-113	HOT_MAG13
k141_3403809_129	GVMAG-S-ERX555967-113.fna|ERX555967_contig_262_11	95.06	0	1450	Viruses	Nucleocytoviricota	Imitervirales	GVMAG-S-ERX555967-113	GVMAG-S-ERX555967-113	HOT_MAG13
k141_3403809_131	GVMAG-M-3300020165-16.fna|Ga0206125_10000632_29	79.09	8.1e-153	493	Viruses	Nucleocytoviricota	Imitervirales	GVMAG-M-3300020165-16	GVMAG-M-3300020165-16	HOT_MAG13
k141_3403809_132	YP_003969898.1	58.66	1.6e-185	603	Viruses	no_tax	Mimiviridae	Cafeteriavirus	Cafeteria roenbergensis virus	HOT_MAG13
k141_3403809_133	GVMAG-S-ERX556049-19.fna|ERX556049_contig_21_23	44.26	5.4e-83	296	Viruses	Nucleocytoviricota	Imitervirales	GVMAG-S-ERX556049-19	GVMAG-S-ERX556049-19	HOT_MAG13
k141_3403809_134	GVMAG-M-3300005613-49.fna|Ga0074649_1000286_4	30.6	8e-18	97.7	Viruses	Nucleocytoviricota	Imitervirales	GVMAG-M-3300005613-49	GVMAG-M-3300005613-49	HOT_MAG13
k141_3403809_135	PoV01b.fna|POV01B_9_19	38.42	2.3e-32	143	Viruses	Nucleocytoviricota	Imitervirales	PoV01b	PoV01b	HOT_MAG13
k141_3403809_136	GVMAG-M-3300018428-16.fna|Ga0181568_10000144_14	64.73	5e-126	417	Viruses	Nucleocytoviricota	Imitervirales	GVMAG-M-3300018428-16	GVMAG-M-3300018428-16	HOT_MAG13
k141_3403809_137	GVMAG-S-ERX555967-113.fna|ERX555967_contig_262_6	70.53	3.1e-109	362	Viruses	Nucleocytoviricota	Imitervirales	GVMAG-S-ERX555967-113	GVMAG-S-ERX555967-113	HOT_MAG13
k141_3403809_138	ERX556091.17.dc.fa|contig_5643_4	57.31	1.3e-105	356	Viruses	Nucleocytoviricota	Imitervirales	ERX556091.17.dc	ERX556091.17.dc	HOT_MAG13
k141_3403809_139	GVMAG-M-3300009419-6.fna|Ga0114982_1000146_8	47.81	3.5e-187	616	Viruses	Nucleocytoviricota	Imitervirales	GVMAG-M-3300009419-6	GVMAG-M-3300009419-6	HOT_MAG13
k141_3403809_140	GVMAG-S-ERX555967-113.fna|ERX555967_contig_262_2	97.57	6.8e-189	593	Viruses	Nucleocytoviricota	Imitervirales	GVMAG-S-ERX555967-113	GVMAG-S-ERX555967-113	HOT_MAG13
k141_3403809_141	GVMAG-S-ERX555967-113.fna|ERX555967_contig_262_1	90.5	0	1410	Viruses	Nucleocytoviricota	Imitervirales	GVMAG-S-ERX555967-113	GVMAG-S-ERX555967-113	HOT_MAG13
k141_3403809_142	GVMAG-S-ERX555967-113.fna|ERX555967_contig_358_2	71.65	4e-64	226	Viruses	Nucleocytoviricota	Imitervirales	GVMAG-S-ERX555967-113	GVMAG-S-ERX555967-113	HOT_MAG13
k141_3403809_143	GVMAG-S-ERX555967-113.fna|ERX555967_contig_358_3	83.85	3.7e-114	374	Viruses	Nucleocytoviricota	Imitervirales	GVMAG-S-ERX555967-113	GVMAG-S-ERX555967-113	HOT_MAG13
k141_3403809_144	GVMAG-S-ERX555967-113.fna|ERX555967_contig_358_4	66.22	2.2e-67	237	Viruses	Nucleocytoviricota	Imitervirales	GVMAG-S-ERX555967-113	GVMAG-S-ERX555967-113	HOT_MAG13
k141_3403809_145	GVMAG-S-ERX555967-113.fna|ERX555967_contig_358_5	73.08	6.1e-86	291	Viruses	Nucleocytoviricota	Imitervirales	GVMAG-S-ERX555967-113	GVMAG-S-ERX555967-113	HOT_MAG13
k141_3403809_146	GVMAG-S-ERX555967-113.fna|ERX555967_contig_358_6	81.48	2.6e-90	304	Viruses	Nucleocytoviricota	Imitervirales	GVMAG-S-ERX555967-113	GVMAG-S-ERX555967-113	HOT_MAG13
k141_3403809_147	GVMAG-S-ERX555967-113.fna|ERX555967_contig_358_7	72.75	7.9e-233	736	Viruses	Nucleocytoviricota	Imitervirales	GVMAG-S-ERX555967-113	GVMAG-S-ERX555967-113	HOT_MAG13
k141_3403809_148	GVMAG-S-ERX555967-113.fna|ERX555967_contig_358_8	84.38	0	1980	Viruses	Nucleocytoviricota	Imitervirales	GVMAG-S-ERX555967-113	GVMAG-S-ERX555967-113	HOT_MAG13
k141_3403809_149	GVMAG-S-ERX555967-113.fna|ERX555967_contig_358_9	88.18	6.8e-143	461	Viruses	Nucleocytoviricota	Imitervirales	GVMAG-S-ERX555967-113	GVMAG-S-ERX555967-113	HOT_MAG13
k141_3403809_150	GVMAG-S-ERX555967-113.fna|ERX555967_contig_358_10	44.95	1.3e-64	240	Viruses	Nucleocytoviricota	Imitervirales	GVMAG-S-ERX555967-113	GVMAG-S-ERX555967-113	HOT_MAG13
k141_3403809_151	GVMAG-S-3300012919-55.fna|3300012919.a:Ga0160422_10000437_6	78.42	3e-109	361	Viruses	Nucleocytoviricota	Imitervirales	GVMAG-S-3300012919-55	GVMAG-S-3300012919-55	HOT_MAG13
k141_3403809_153	GVMAG-S-ERX555967-113.fna|ERX555967_contig_358_13	59.31	2.1e-61	220	Viruses	Nucleocytoviricota	Imitervirales	GVMAG-S-ERX555967-113	GVMAG-S-ERX555967-113	HOT_MAG13
k141_3403809_154	ERX555926.39.dc.fa|contig_26287_10	53.42	1.8e-14	79.6	Viruses	Nucleocytoviricota	Imitervirales	ERX555926.39.dc	ERX555926.39.dc	HOT_MAG13
k141_3403809_155	GVMAG-S-ERX555967-113.fna|ERX555967_contig_358_14	83.91	2.2e-103	342	Viruses	Nucleocytoviricota	Imitervirales	GVMAG-S-ERX555967-113	GVMAG-S-ERX555967-113	HOT_MAG13
k141_1481839_1	GVMAG-S-ERX555967-113.fna|ERX555967_contig_605_7	55.59	4.2e-97	338	Viruses	Nucleocytoviricota	Imitervirales	GVMAG-S-ERX555967-113	GVMAG-S-ERX555967-113	HOT_MAG13
k141_1481839_2	GVMAG-S-ERX555967-113.fna|ERX555967_contig_605_6	71.19	2e-25	110	Viruses	Nucleocytoviricota	Imitervirales	GVMAG-S-ERX555967-113	GVMAG-S-ERX555967-113	HOT_MAG13
k141_1481839_3	GVMAG-S-ERX555967-113.fna|ERX555967_contig_605_5	77.36	8e-187	595	Viruses	Nucleocytoviricota	Imitervirales	GVMAG-S-ERX555967-113	GVMAG-S-ERX555967-113	HOT_MAG13
k141_1481839_4	GVMAG-S-ERX555967-113.fna|ERX555967_contig_605_4	97.54	3.1e-145	464	Viruses	Nucleocytoviricota	Imitervirales	GVMAG-S-ERX555967-113	GVMAG-S-ERX555967-113	HOT_MAG13
k141_1481839_5	GVMAG-S-ERX555967-113.fna|ERX555967_contig_605_3	86.61	2e-65	228	Viruses	Nucleocytoviricota	Imitervirales	GVMAG-S-ERX555967-113	GVMAG-S-ERX555967-113	HOT_MAG13
k141_1481839_6	GVMAG-S-ERX555967-113.fna|ERX555967_contig_605_2	90.48	8.2e-50	181	Viruses	Nucleocytoviricota	Imitervirales	GVMAG-S-ERX555967-113	GVMAG-S-ERX555967-113	HOT_MAG13
k141_1481839_7	GVMAG-S-ERX555967-113.fna|ERX555967_contig_605_1	82.42	6.2e-111	364	Viruses	Nucleocytoviricota	Imitervirales	GVMAG-S-ERX555967-113	GVMAG-S-ERX555967-113	HOT_MAG13
k141_1481839_8	Pithovirus_LCPAC304.fna|MK500566.1_115	48.5	9.1e-57	212	Viruses	Nucleocytoviricota	Pimascovirales	Pithovirus.LCPAC304	Pithovirus.LCPAC304	HOT_MAG13
k141_1481839_9	ERX555926.32.dc.fa|contig_5510_15	26.19	1.9e-15	88.5	Viruses	Nucleocytoviricota	Imitervirales	ERX555926.32.dc	ERX555926.32.dc	HOT_MAG13
k141_1481839_10	GVMAG-S-ERX555967-113.fna|ERX555967_contig_1541_15	76.35	1.5e-168	540	Viruses	Nucleocytoviricota	Imitervirales	GVMAG-S-ERX555967-113	GVMAG-S-ERX555967-113	HOT_MAG13
k141_2266072_2	GVMAG-S-ERX555967-113.fna|ERX555967_contig_2032_23	56.25	1e-25	111	Viruses	Nucleocytoviricota	Imitervirales	GVMAG-S-ERX555967-113	GVMAG-S-ERX555967-113	HOT_MAG13
k141_2266072_3	GVMAG-S-ERX555967-113.fna|ERX555967_contig_2032_24	86.81	1.4e-53	193	Viruses	Nucleocytoviricota	Imitervirales	GVMAG-S-ERX555967-113	GVMAG-S-ERX555967-113	HOT_MAG13
k141_2266072_4	GVMAG-S-ERX555967-113.fna|ERX555967_contig_2032_25	72.63	7.3e-103	343	Viruses	Nucleocytoviricota	Imitervirales	GVMAG-S-ERX555967-113	GVMAG-S-ERX555967-113	HOT_MAG13
k141_2266072_6	ERX552270.65.dc.fa|contig_787_16	42.11	1.1e-08	63.3	Viruses	Nucleocytoviricota	Imitervirales	ERX552270.65.dc	ERX552270.65.dc	HOT_MAG13
k141_2266072_7	GVMAG-S-3300012919-55.fna|3300012919.a:Ga0160422_10000037_40	62.37	1.4e-37	148	Viruses	Nucleocytoviricota	Imitervirales	GVMAG-S-3300012919-55	GVMAG-S-3300012919-55	HOT_MAG13
k141_2266072_9	GVMAG-S-3300012919-55.fna|3300012919.a:Ga0160422_10000037_39	51.61	2.8e-36	146	Viruses	Nucleocytoviricota	Imitervirales	GVMAG-S-3300012919-55	GVMAG-S-3300012919-55	HOT_MAG13
k141_2266072_10	GVMAG-M-3300012936-37.fna|Ga0163109_10001148_22	60.12	1.4e-75	263	Viruses	Nucleocytoviricota	Imitervirales	GVMAG-M-3300012936-37	GVMAG-M-3300012936-37	HOT_MAG13
k141_2266072_11	ERX556101.13.dc.fa|contig_40006_1	54.55	2.9e-13	83.2	Viruses	Nucleocytoviricota	Imitervirales	ERX556101.13.dc	ERX556101.13.dc	HOT_MAG13
k141_2266072_12	ERX556101.13.dc.fa|contig_40006_2	68.97	8.9e-55	198	Viruses	Nucleocytoviricota	Imitervirales	ERX556101.13.dc	ERX556101.13.dc	HOT_MAG13
k141_2266072_13	GVMAG-S-3300012919-55.fna|3300012919.a:Ga0160422_10000037_35	46.35	5.5e-60	219	Viruses	Nucleocytoviricota	Imitervirales	GVMAG-S-3300012919-55	GVMAG-S-3300012919-55	HOT_MAG13
k141_2266072_14	ERX556101.13.dc.fa|contig_40006_4	50.98	3.6e-52	194	Viruses	Nucleocytoviricota	Imitervirales	ERX556101.13.dc	ERX556101.13.dc	HOT_MAG13
k141_2266072_15	GVMAG-S-3300012919-55.fna|3300012919.a:Ga0160422_10000037_33	44.33	6.7e-51	197	Viruses	Nucleocytoviricota	Imitervirales	GVMAG-S-3300012919-55	GVMAG-S-3300012919-55	HOT_MAG13
k141_2266072_16	GVMAG-S-3300012919-55.fna|3300012919.a:Ga0160422_10000037_32	59.52	1.9e-230	738	Viruses	Nucleocytoviricota	Imitervirales	GVMAG-S-3300012919-55	GVMAG-S-3300012919-55	HOT_MAG13
k141_2266072_17	GVMAG-S-ERX555967-113.fna|ERX555967_contig_685_2	75.97	4e-68	237	Viruses	Nucleocytoviricota	Imitervirales	GVMAG-S-ERX555967-113	GVMAG-S-ERX555967-113	HOT_MAG13
k141_2266072_18	GVMAG-S-ERX555967-113.fna|ERX555967_contig_685_3	67.41	7e-131	430	Viruses	Nucleocytoviricota	Imitervirales	GVMAG-S-ERX555967-113	GVMAG-S-ERX555967-113	HOT_MAG13
k141_2266072_19	GVMAG-S-ERX555967-113.fna|ERX555967_contig_685_4	63.69	2.1e-161	523	Viruses	Nucleocytoviricota	Imitervirales	GVMAG-S-ERX555967-113	GVMAG-S-ERX555967-113	HOT_MAG13
k141_2266072_20	GVMAG-S-ERX555967-113.fna|ERX555967_contig_685_5	74.77	2.2e-58	208	Viruses	Nucleocytoviricota	Imitervirales	GVMAG-S-ERX555967-113	GVMAG-S-ERX555967-113	HOT_MAG13
k141_2266072_21	GVMAG-S-ERX555967-113.fna|ERX555967_contig_685_6	60.94	3.9e-147	482	Viruses	Nucleocytoviricota	Imitervirales	GVMAG-S-ERX555967-113	GVMAG-S-ERX555967-113	HOT_MAG13
k141_2266072_22	GVMAG-S-ERX555967-113.fna|ERX555967_contig_685_7	85.5	1.5e-204	647	Viruses	Nucleocytoviricota	Imitervirales	GVMAG-S-ERX555967-113	GVMAG-S-ERX555967-113	HOT_MAG13
k141_2266072_24	GVMAG-S-ERX555967-113.fna|ERX555967_contig_685_9	82.53	2.1e-294	917	Viruses	Nucleocytoviricota	Imitervirales	GVMAG-S-ERX555967-113	GVMAG-S-ERX555967-113	HOT_MAG13
k141_2266072_25	GVMAG-S-1074260-58.fna|1074260_contig_74_59	74.93	2e-184	590	Viruses	Nucleocytoviricota	Imitervirales	GVMAG-S-1074260-58	GVMAG-S-1074260-58	HOT_MAG13
k141_212992_1	GVMAG-S-ERX555967-113.fna|ERX555967_contig_358_15	66.44	5.2e-262	834	Viruses	Nucleocytoviricota	Imitervirales	GVMAG-S-ERX555967-113	GVMAG-S-ERX555967-113	HOT_MAG13
k141_212992_2	GVMAG-S-ERX555967-113.fna|ERX555967_contig_358_16	87.85	1.5e-238	746	Viruses	Nucleocytoviricota	Imitervirales	GVMAG-S-ERX555967-113	GVMAG-S-ERX555967-113	HOT_MAG13
k141_212992_3	GVMAG-S-ERX555967-113.fna|ERX555967_contig_358_17	64.92	1.8e-124	410	Viruses	Nucleocytoviricota	Imitervirales	GVMAG-S-ERX555967-113	GVMAG-S-ERX555967-113	HOT_MAG13
k141_212992_4	GVMAG-S-ERX555967-113.fna|ERX555967_contig_358_18	53.03	3.5e-18	89.4	Viruses	Nucleocytoviricota	Imitervirales	GVMAG-S-ERX555967-113	GVMAG-S-ERX555967-113	HOT_MAG13
k141_212992_5	GVMAG-S-ERX555967-113.fna|ERX555967_contig_358_19	80.21	2.8e-53	191	Viruses	Nucleocytoviricota	Imitervirales	GVMAG-S-ERX555967-113	GVMAG-S-ERX555967-113	HOT_MAG13
k141_212992_6	GVMAG-S-ERX555967-113.fna|ERX555967_contig_358_20	83.53	9.6e-109	357	Viruses	Nucleocytoviricota	Imitervirales	GVMAG-S-ERX555967-113	GVMAG-S-ERX555967-113	HOT_MAG13
k141_212992_7	GVMAG-S-ERX555967-113.fna|ERX555967_contig_358_21	83.78	1.4e-302	941	Viruses	Nucleocytoviricota	Imitervirales	GVMAG-S-ERX555967-113	GVMAG-S-ERX555967-113	HOT_MAG13
k141_212992_8	GVMAG-S-ERX555967-113.fna|ERX555967_contig_358_22	73.03	1.3e-72	252	Viruses	Nucleocytoviricota	Imitervirales	GVMAG-S-ERX555967-113	GVMAG-S-ERX555967-113	HOT_MAG13
k141_212992_9	ERX556101.13.dc.fa|contig_60919_9	22.64	0.0001	58	Viruses	Nucleocytoviricota	Imitervirales	ERX556101.13.dc	ERX556101.13.dc	HOT_MAG13
k141_212992_11	ERX556101.13.dc.fa|contig_60919_11	38.4	1.3e-52	202	Viruses	Nucleocytoviricota	Imitervirales	ERX556101.13.dc	ERX556101.13.dc	HOT_MAG13
k141_212992_12	GVMAG-S-ERX555967-113.fna|ERX555967_contig_358_27	93.6	2.3e-226	708	Viruses	Nucleocytoviricota	Imitervirales	GVMAG-S-ERX555967-113	GVMAG-S-ERX555967-113	HOT_MAG13
k141_212992_13	GVMAG-S-ERX555967-113.fna|ERX555967_contig_358_28	75.89	1.4e-161	519	Viruses	Nucleocytoviricota	Imitervirales	GVMAG-S-ERX555967-113	GVMAG-S-ERX555967-113	HOT_MAG13
k141_212992_14	GVMAG-S-ERX555967-113.fna|ERX555967_contig_358_29	70.76	1.2e-143	467	Viruses	Nucleocytoviricota	Imitervirales	GVMAG-S-ERX555967-113	GVMAG-S-ERX555967-113	HOT_MAG13
k141_212992_15	GVMAG-S-ERX555967-113.fna|ERX555967_contig_358_30	87.6	2.7e-71	245	Viruses	Nucleocytoviricota	Imitervirales	GVMAG-S-ERX555967-113	GVMAG-S-ERX555967-113	HOT_MAG13
k141_212992_16	GVMAG-S-ERX555967-113.fna|ERX555967_contig_358_31	76.56	7.5e-156	502	Viruses	Nucleocytoviricota	Imitervirales	GVMAG-S-ERX555967-113	GVMAG-S-ERX555967-113	HOT_MAG13
k141_212992_17	GVMAG-S-ERX555967-113.fna|ERX555967_contig_358_32	77.33	1.2e-140	456	Viruses	Nucleocytoviricota	Imitervirales	GVMAG-S-ERX555967-113	GVMAG-S-ERX555967-113	HOT_MAG13
k141_212992_18	GVMAG-S-ERX555967-113.fna|ERX555967_contig_358_34	75.66	2.7e-243	766	Viruses	Nucleocytoviricota	Imitervirales	GVMAG-S-ERX555967-113	GVMAG-S-ERX555967-113	HOT_MAG13
k141_212992_19	GVMAG-S-ERX555967-113.fna|ERX555967_contig_358_35	76.19	2.7e-75	259	Viruses	Nucleocytoviricota	Imitervirales	GVMAG-S-ERX555967-113	GVMAG-S-ERX555967-113	HOT_MAG13
k141_212992_20	GVMAG-S-ERX555967-113.fna|ERX555967_contig_358_36	95.47	3.1e-183	579	Viruses	Nucleocytoviricota	Imitervirales	GVMAG-S-ERX555967-113	GVMAG-S-ERX555967-113	HOT_MAG13
k141_212992_21	GVMAG-S-ERX555967-113.fna|ERX555967_contig_358_38	67.48	1.2e-75	262	Viruses	Nucleocytoviricota	Imitervirales	GVMAG-S-ERX555967-113	GVMAG-S-ERX555967-113	HOT_MAG13
k141_212992_22	GVMAG-S-ERX555967-113.fna|ERX555967_contig_358_39	72.54	1.3e-273	860	Viruses	Nucleocytoviricota	Imitervirales	GVMAG-S-ERX555967-113	GVMAG-S-ERX555967-113	HOT_MAG13
k141_212992_23	GVMAG-S-ERX555967-113.fna|ERX555967_contig_358_40	59.2	2.1e-205	665	Viruses	Nucleocytoviricota	Imitervirales	GVMAG-S-ERX555967-113	GVMAG-S-ERX555967-113	HOT_MAG13
k141_212992_24	GVMAG-S-ERX555967-113.fna|ERX555967_contig_358_41	58.37	3.8e-99	339	Viruses	Nucleocytoviricota	Imitervirales	GVMAG-S-ERX555967-113	GVMAG-S-ERX555967-113	HOT_MAG13
k141_212992_25	GVMAG-S-ERX555967-113.fna|ERX555967_contig_358_42	86.82	0	1660	Viruses	Nucleocytoviricota	Imitervirales	GVMAG-S-ERX555967-113	GVMAG-S-ERX555967-113	HOT_MAG13
k141_212992_26	GVMAG-S-ERX555967-113.fna|ERX555967_contig_358_43	77.78	7.5e-47	173	Viruses	Nucleocytoviricota	Imitervirales	GVMAG-S-ERX555967-113	GVMAG-S-ERX555967-113	HOT_MAG13
k141_212992_27	GVMAG-S-ERX555967-113.fna|ERX555967_contig_358_48	82.25	3e-183	585	Viruses	Nucleocytoviricota	Imitervirales	GVMAG-S-ERX555967-113	GVMAG-S-ERX555967-113	HOT_MAG13
k141_212992_28	GVMAG-S-ERX555907-102.fna|ERX555907_contig_86_24	69.41	5.6e-75	260	Viruses	Nucleocytoviricota	Imitervirales	GVMAG-S-ERX555907-102	GVMAG-S-ERX555907-102	HOT_MAG13
k141_212992_29	GVMAG-S-ERX555967-113.fna|ERX555967_contig_358_51	58.7	4.4e-301	972	Viruses	Nucleocytoviricota	Imitervirales	GVMAG-S-ERX555967-113	GVMAG-S-ERX555967-113	HOT_MAG13
k141_212992_30	GVMAG-S-ERX555967-113.fna|ERX555967_contig_358_52	44.33	8.2e-16	89.8	Viruses	Nucleocytoviricota	Imitervirales	GVMAG-S-ERX555967-113	GVMAG-S-ERX555967-113	HOT_MAG13
k141_212992_31	GVMAG-S-ERX555967-113.fna|ERX555967_contig_358_53	58.39	1.7e-99	340	Viruses	Nucleocytoviricota	Imitervirales	GVMAG-S-ERX555967-113	GVMAG-S-ERX555967-113	HOT_MAG13
k141_212992_32	ERX556101.13.dc.fa|contig_74413_2	67.68	1.2e-200	642	Viruses	Nucleocytoviricota	Imitervirales	ERX556101.13.dc	ERX556101.13.dc	HOT_MAG13
k141_212992_33	GVMAG-S-3300012919-55.fna|3300012919.a:Ga0160422_10000092_24	41.39	7.3e-243	819	Viruses	Nucleocytoviricota	Imitervirales	GVMAG-S-3300012919-55	GVMAG-S-3300012919-55	HOT_MAG13
k141_212992_34	GVMAG-S-3300012919-55.fna|3300012919.a:Ga0160422_10000092_25	40.09	1.9e-43	174	Viruses	Nucleocytoviricota	Imitervirales	GVMAG-S-3300012919-55	GVMAG-S-3300012919-55	HOT_MAG13
k141_212992_35	GVMAG-S-3300012919-55.fna|3300012919.a:Ga0160422_10000092_26	57.83	3.1e-26	114	Viruses	Nucleocytoviricota	Imitervirales	GVMAG-S-3300012919-55	GVMAG-S-3300012919-55	HOT_MAG13
k141_212992_36	ERX556101.13.dc.fa|contig_74413_6	52.66	9e-51	193	Viruses	Nucleocytoviricota	Imitervirales	ERX556101.13.dc	ERX556101.13.dc	HOT_MAG13
k141_212992_37	GVMAG-S-ERX555967-113.fna|ERX555967_contig_1026_1	62.31	0	1420	Viruses	Nucleocytoviricota	Imitervirales	GVMAG-S-ERX555967-113	GVMAG-S-ERX555967-113	HOT_MAG13
k141_212992_38	GVMAG-S-ERX555967-113.fna|ERX555967_contig_1026_2	84.62	2.7e-173	550	Viruses	Nucleocytoviricota	Imitervirales	GVMAG-S-ERX555967-113	GVMAG-S-ERX555967-113	HOT_MAG13
k141_212992_39	GVMAG-S-ERX555967-113.fna|ERX555967_contig_1026_3	79.86	2.1e-86	291	Viruses	Nucleocytoviricota	Imitervirales	GVMAG-S-ERX555967-113	GVMAG-S-ERX555967-113	HOT_MAG13
k141_212992_40	GVMAG-S-ERX555967-113.fna|ERX555967_contig_1026_5	92.64	1.2e-109	359	Viruses	Nucleocytoviricota	Imitervirales	GVMAG-S-ERX555967-113	GVMAG-S-ERX555967-113	HOT_MAG13
k141_212992_41	GVMAG-S-ERX555967-113.fna|ERX555967_contig_1026_6	46.37	2.5e-246	806	Viruses	Nucleocytoviricota	Imitervirales	GVMAG-S-ERX555967-113	GVMAG-S-ERX555967-113	HOT_MAG13
k141_212992_42	GVMAG-S-ERX555967-113.fna|ERX555967_contig_1026_7	54.71	3.1e-117	397	Viruses	Nucleocytoviricota	Imitervirales	GVMAG-S-ERX555967-113	GVMAG-S-ERX555967-113	HOT_MAG13
k141_212992_43	GVMAG-S-ERX555967-113.fna|ERX555967_contig_1026_8	58.73	4.4e-155	511	Viruses	Nucleocytoviricota	Imitervirales	GVMAG-S-ERX555967-113	GVMAG-S-ERX555967-113	HOT_MAG13
k141_212992_44	GVMAG-S-3300012919-55.fna|3300012919.a:Ga0160422_10000004_14	89.67	0	1190	Viruses	Nucleocytoviricota	Imitervirales	GVMAG-S-3300012919-55	GVMAG-S-3300012919-55	HOT_MAG13
k141_212992_45	GVMAG-S-ERX555967-113.fna|ERX555967_contig_1026_9	82.27	0	1300	Viruses	Nucleocytoviricota	Imitervirales	GVMAG-S-ERX555967-113	GVMAG-S-ERX555967-113	HOT_MAG13
k141_212992_46	GVMAG-S-ERX555967-113.fna|ERX555967_contig_1026_10	51.2	3.9e-62	227	Viruses	Nucleocytoviricota	Imitervirales	GVMAG-S-ERX555967-113	GVMAG-S-ERX555967-113	HOT_MAG13
k141_212992_47	GVMAG-S-ERX555967-113.fna|ERX555967_contig_1026_11	76.11	2.2e-100	334	Viruses	Nucleocytoviricota	Imitervirales	GVMAG-S-ERX555967-113	GVMAG-S-ERX555967-113	HOT_MAG13
k141_212992_48	GVMAG-S-ERX555967-113.fna|ERX555967_contig_1026_12	63.01	5.1e-21	97.3	Viruses	Nucleocytoviricota	Imitervirales	GVMAG-S-ERX555967-113	GVMAG-S-ERX555967-113	HOT_MAG13
k141_212992_49	GVMAG-S-ERX555967-113.fna|ERX555967_contig_1026_13	94.62	3.1e-202	636	Viruses	Nucleocytoviricota	Imitervirales	GVMAG-S-ERX555967-113	GVMAG-S-ERX555967-113	HOT_MAG13
k141_212992_50	GVMAG-S-ERX555967-113.fna|ERX555967_contig_1026_14	88.03	2.5e-163	521	Viruses	Nucleocytoviricota	Imitervirales	GVMAG-S-ERX555967-113	GVMAG-S-ERX555967-113	HOT_MAG13
k141_212992_51	GVMAG-S-ERX555967-113.fna|ERX555967_contig_1026_18	86.26	1.1e-77	266	Viruses	Nucleocytoviricota	Imitervirales	GVMAG-S-ERX555967-113	GVMAG-S-ERX555967-113	HOT_MAG13
k141_212992_55	GVMAG-S-ERX555943-30.fna|ERX555943_contig_162_12	67.47	6.1e-126	418	Viruses	Nucleocytoviricota	Imitervirales	GVMAG-S-ERX555943-30	GVMAG-S-ERX555943-30	HOT_MAG13
k141_212992_56	GVMAG-S-1101166-70.fna|1101166_contig_654_19	49.63	1.3e-147	494	Viruses	Nucleocytoviricota	Imitervirales	GVMAG-S-1101166-70	GVMAG-S-1101166-70	HOT_MAG13
k141_636951_1	ERX552274.30.dc.fa|contig_4064_20	29.75	0.001	56.3	Viruses	Nucleocytoviricota	Imitervirales	ERX552274.30.dc	ERX552274.30.dc	HOT_MAG13
k141_636951_2	GVMAG-M-3300017742-1.fna|Ga0181399_1000936_12	32.52	3.4e-31	142	Viruses	Nucleocytoviricota	Imitervirales	GVMAG-M-3300017742-1	GVMAG-M-3300017742-1	HOT_MAG13
k141_636951_3	GVMAG-S-ERX555907-102.fna|ERX555907_contig_1241_17	52.29	1.3e-73	261	Viruses	Nucleocytoviricota	Imitervirales	GVMAG-S-ERX555907-102	GVMAG-S-ERX555907-102	HOT_MAG13
k141_636951_4	GVMAG-M-3300025138-11.fna|Ga0209634_1000739_16	42.67	8.1e-53	202	Viruses	Nucleocytoviricota	Imitervirales	GVMAG-M-3300025138-11	GVMAG-M-3300025138-11	HOT_MAG13
k141_636951_6	GVMAG-S-ERX556045-73.fna|ERX556045_contig_1484_18	35.57	2.8e-82	304	Viruses	Nucleocytoviricota	Imitervirales	GVMAG-S-ERX556045-73	GVMAG-S-ERX556045-73	HOT_MAG13
k141_636951_7	GVMAG-S-3300012919-55.fna|3300012919.a:Ga0160422_10000008_95	55.95	4.9e-96	330	Viruses	Nucleocytoviricota	Imitervirales	GVMAG-S-3300012919-55	GVMAG-S-3300012919-55	HOT_MAG13
k141_636951_9	GVMAG-S-3300012919-55.fna|3300012919.a:Ga0160422_10000008_97	51.47	3.6e-41	161	Viruses	Nucleocytoviricota	Imitervirales	GVMAG-S-3300012919-55	GVMAG-S-3300012919-55	HOT_MAG13
k141_636951_10	ERX556101.13.dc.fa|contig_117267_3	34.04	5e-25	118	Viruses	Nucleocytoviricota	Imitervirales	ERX556101.13.dc	ERX556101.13.dc	HOT_MAG13
k141_636951_12	GVMAG-S-3300012919-55.fna|3300012919.a:Ga0160422_10000004_20	50	3.6e-22	102	Viruses	Nucleocytoviricota	Imitervirales	GVMAG-S-3300012919-55	GVMAG-S-3300012919-55	HOT_MAG13
k141_636951_13	GVMAG-S-3300012919-55.fna|3300012919.a:Ga0160422_10000092_14	66.67	2.7e-101	340	Viruses	Nucleocytoviricota	Imitervirales	GVMAG-S-3300012919-55	GVMAG-S-3300012919-55	HOT_MAG13
k141_636951_14	GVMAG-S-3300012919-55.fna|3300012919.a:Ga0160422_10000092_13	74.34	0	1110	Viruses	Nucleocytoviricota	Imitervirales	GVMAG-S-3300012919-55	GVMAG-S-3300012919-55	HOT_MAG13
k141_636951_15	GVMAG-S-3300012919-55.fna|3300012919.a:Ga0160422_10000092_12	62.3	3.9e-218	701	Viruses	Nucleocytoviricota	Imitervirales	GVMAG-S-3300012919-55	GVMAG-S-3300012919-55	HOT_MAG13
k141_636951_17	GVMAG-S-3300012919-55.fna|3300012919.a:Ga0160422_10000008_110	65.08	4.2e-25	108	Viruses	Nucleocytoviricota	Imitervirales	GVMAG-S-3300012919-55	GVMAG-S-3300012919-55	HOT_MAG13
k141_636951_18	ERX552270.65.dc.fa|contig_787_40	27.94	7.1e-07	61.1	Viruses	Nucleocytoviricota	Imitervirales	ERX552270.65.dc	ERX552270.65.dc	HOT_MAG13
k141_3733383_1	GVMAG-S-3300005613-53.fna|3300005613.a:Ga0074649_1001254_26	34.29	8.7e-46	194	Viruses	Nucleocytoviricota	Imitervirales	GVMAG-S-3300005613-53	GVMAG-S-3300005613-53	HOT_MAG22
k141_3733383_3	GVMAG-S-1101169-75.fna|1101169_contig_148_41	39.71	3.8e-27	123	Viruses	Nucleocytoviricota	Pimascovirales	GVMAG-S-1101169-75	GVMAG-S-1101169-75	HOT_MAG22
k141_3733383_4	ERX556031.10.dc.fa|contig_5776_16	54.32	4.8e-26	113	Viruses	Nucleocytoviricota	Imitervirales	ERX556031.10.dc	ERX556031.10.dc	HOT_MAG22
k141_3733383_8	GVMAG-M-3300023184-117.fna|Ga0214919_10000617_58	56.6	2.2e-104	356	Viruses	Nucleocytoviricota	Pimascovirales	GVMAG-M-3300023184-117	GVMAG-M-3300023184-117	HOT_MAG22
k141_3733383_12	GVMAG-M-3300023184-66.fna|Ga0214919_10006102_3	42.96	2.7e-83	297	Viruses	Nucleocytoviricota	Pimascovirales	GVMAG-M-3300023184-66	GVMAG-M-3300023184-66	HOT_MAG22
k141_3733383_13	SRX802202.7.dc.fa|contig_784_37	67.99	3.9e-151	492	Viruses	Nucleocytoviricota	Imitervirales	SRX802202.7.dc	SRX802202.7.dc	HOT_MAG22
k141_3733383_16	GVMAG-M-3300023179-145.fna|Ga0214923_10004412_10	52.99	7.1e-33	135	Viruses	Nucleocytoviricota	Imitervirales	GVMAG-M-3300023179-145	GVMAG-M-3300023179-145	HOT_MAG22
k141_3733383_17	cPacV_1605.fa|CABVLZ010000005.1_18	54.95	1.5e-126	422	Viruses	Nucleocytoviricota	Imitervirales	cPacV.1605	cPacV.1605	HOT_MAG22
k141_3733383_21	GVMAG-S-1101169-75.fna|1101169_contig_816_10	31.97	1.7e-10	71.7	Viruses	Nucleocytoviricota	Pimascovirales	GVMAG-S-1101169-75	GVMAG-S-1101169-75	HOT_MAG22
k141_3733383_22	GVMAG-M-3300023184-71.fna|Ga0214919_10000930_9	36.14	8.1e-17	93.3	Viruses	Nucleocytoviricota	Pimascovirales	GVMAG-M-3300023184-71	GVMAG-M-3300023184-71	HOT_MAG22
k141_3733383_24	GVMAG-M-3300009155-27.fna|Ga0114968_10000284_35	41.58	7e-214	719	Viruses	Nucleocytoviricota	Pimascovirales	GVMAG-M-3300009155-27	GVMAG-M-3300009155-27	HOT_MAG22
k141_3733383_26	GVMAG-M-3300023184-71.fna|Ga0214919_10000112_49	44.79	2.1e-47	182	Viruses	Nucleocytoviricota	Pimascovirales	GVMAG-M-3300023184-71	GVMAG-M-3300023184-71	HOT_MAG22
k141_3733383_27	GVMAG-M-3300022752-50.fna|Ga0214917_10000680_10	41.67	1.9e-17	90.7	Viruses	Nucleocytoviricota	Pimascovirales	GVMAG-M-3300022752-50	GVMAG-M-3300022752-50	HOT_MAG22
k141_3733383_29	GVMAG-S-1101174-77.fna|1101174_contig_37_44	27.83	1.4e-29	138	Viruses	Nucleocytoviricota	Pimascovirales	GVMAG-S-1101174-77	GVMAG-S-1101174-77	HOT_MAG22
k141_3733383_36	ERX555952.65.dc.fa|contig_104716_2	36.53	1.2e-43	175	Viruses	Nucleocytoviricota	Imitervirales	ERX555952.65.dc	ERX555952.65.dc	HOT_MAG22
k141_3733383_38	GVMAG-M-3300022752-26.fna|Ga0214917_10000457_11	43.24	3.8e-29	130	Viruses	Nucleocytoviricota	Pimascovirales	GVMAG-M-3300022752-26	GVMAG-M-3300022752-26	HOT_MAG22
k141_3733383_40	ERX555926.32.dc.fa|contig_14789_1	62.63	6.4e-129	426	Viruses	Nucleocytoviricota	Imitervirales	ERX555926.32.dc	ERX555926.32.dc	HOT_MAG22
k141_3733383_41	GVMAG-M-3300023184-117.fna|Ga0214919_10000338_55	29.1	8.6e-19	101	Viruses	Nucleocytoviricota	Pimascovirales	GVMAG-M-3300023184-117	GVMAG-M-3300023184-117	HOT_MAG22
k141_3733383_43	GVMAG-M-3300023184-117.fna|Ga0214919_10005749_4	37.39	2.5e-108	387	Viruses	Nucleocytoviricota	Pimascovirales	GVMAG-M-3300023184-117	GVMAG-M-3300023184-117	HOT_MAG22
k141_3733383_46	GVMAG-S-1101169-75.fna|1101169_contig_82_73	29.41	4.8e-09	65.1	Viruses	Nucleocytoviricota	Pimascovirales	GVMAG-S-1101169-75	GVMAG-S-1101169-75	HOT_MAG22
k141_655874_1	GVMAG-S-1017745-26.fna|1017745_contig_48_47	59.89	5e-72	256	Viruses	Nucleocytoviricota	Imitervirales	GVMAG-S-1017745-26	GVMAG-S-1017745-26	HOT_MAG22
k141_655874_4	GVMAG-M-3300018428-16.fna|Ga0181568_10001005_2	48.96	3e-73	263	Viruses	Nucleocytoviricota	Imitervirales	GVMAG-M-3300018428-16	GVMAG-M-3300018428-16	HOT_MAG22
k141_655874_6	GVMAG-M-3300023184-117.fna|Ga0214919_10001547_31	52.59	1.5e-40	159	Viruses	Nucleocytoviricota	Pimascovirales	GVMAG-M-3300023184-117	GVMAG-M-3300023184-117	HOT_MAG22
k141_655874_11	cPacV_1605.fa|CABVLZ010000007.1_14	36.9	6.2e-08	64.2	Viruses	Nucleocytoviricota	Imitervirales	cPacV.1605	cPacV.1605	HOT_MAG22
k141_655874_12	GVMAG-M-3300009155-27.fna|Ga0114968_10000891_18	35.77	1.1e-59	228	Viruses	Nucleocytoviricota	Pimascovirales	GVMAG-M-3300009155-27	GVMAG-M-3300009155-27	HOT_MAG22
k141_655874_13	GVMAG-M-3300023184-71.fna|Ga0214919_10000930_48	51.71	0	1280	Viruses	Nucleocytoviricota	Pimascovirales	GVMAG-M-3300023184-71	GVMAG-M-3300023184-71	HOT_MAG22
k141_655874_14	ERX555926.32.dc.fa|contig_4413_14	48.46	8.4e-66	240	Viruses	Nucleocytoviricota	Imitervirales	ERX555926.32.dc	ERX555926.32.dc	HOT_MAG22
k141_655874_15	GVMAG-M-3300023184-117.fna|Ga0214919_10000814_12	32.47	3.4e-19	101	Viruses	Nucleocytoviricota	Pimascovirales	GVMAG-M-3300023184-117	GVMAG-M-3300023184-117	HOT_MAG22
k141_655874_16	GVMAG-M-3300005613-49.fna|Ga0074649_1001636_11	50	7.2e-207	679	Viruses	Nucleocytoviricota	Imitervirales	GVMAG-M-3300005613-49	GVMAG-M-3300005613-49	HOT_MAG22
k141_655874_17	SRX802076.48.dc.fa|contig_29384_11	56.82	2.4e-06	59.3	Viruses	Nucleocytoviricota	Imitervirales	SRX802076.48.dc	SRX802076.48.dc	HOT_MAG22
k141_655874_18	ERX555926.27.dc.fa|contig_351_16	69.61	4.6e-48	177	Viruses	Nucleocytoviricota	Imitervirales	ERX555926.27.dc	ERX555926.27.dc	HOT_MAG22
k141_655874_19	GVMAG-M-3300023184-71.fna|Ga0214919_10000112_121	31.56	2.1e-40	173	Viruses	Nucleocytoviricota	Pimascovirales	GVMAG-M-3300023184-71	GVMAG-M-3300023184-71	HOT_MAG22
k141_655874_22	GVMAG-S-1101174-77.fna|1101174_contig_433_15	46.59	4e-131	448	Viruses	Nucleocytoviricota	Pimascovirales	GVMAG-S-1101174-77	GVMAG-S-1101174-77	HOT_MAG22
k141_656206_3	GVMAG-M-3300020187-47.fna|Ga0206130_10000341_27	33.96	1.4e-97	354	Viruses	Nucleocytoviricota	Imitervirales	GVMAG-M-3300020187-47	GVMAG-M-3300020187-47	HOT_MAG22
k141_656206_4	SRX327520.331.dc.fa|contig_31827_2	30	2.8e-49	203	Viruses	Nucleocytoviricota	Imitervirales	SRX327520.331.dc	SRX327520.331.dc	HOT_MAG22
k141_656206_5	GVMAG-M-3300009169-14.fna|Ga0105097_10001272_16	44.16	9.6e-68	252	Viruses	Nucleocytoviricota	Imitervirales	GVMAG-M-3300009169-14	GVMAG-M-3300009169-14	HOT_MAG22
k141_656206_11	GVMAG-M-3300005613-26.fna|Ga0074649_1000143_67	42.06	2e-24	112	Viruses	Nucleocytoviricota	Imitervirales	GVMAG-M-3300005613-26	GVMAG-M-3300005613-26	HOT_MAG22
k141_656206_13	ERX555967.32.dc.fa|contig_9301_3	53	2.5e-81	285	Viruses	Nucleocytoviricota	Imitervirales	ERX555967.32.dc	ERX555967.32.dc	HOT_MAG22
k141_656206_17	GVMAG-M-3300009155-27.fna|Ga0114968_10000661_13	55.67	1.1e-59	220	Viruses	Nucleocytoviricota	Pimascovirales	GVMAG-M-3300009155-27	GVMAG-M-3300009155-27	HOT_MAG22
k141_656206_22	GVMAG-M-3300023184-71.fna|Ga0214919_10000112_83	45.63	4.1e-308	1010	Viruses	Nucleocytoviricota	Pimascovirales	GVMAG-M-3300023184-71	GVMAG-M-3300023184-71	HOT_MAG22
k141_656206_23	GVMAG-S-3300013093-109.fna|3300013093.a:Ga0164296_1000096_98	44.57	2.1e-67	251	Viruses	Nucleocytoviricota	Imitervirales	GVMAG-S-3300013093-109	GVMAG-S-3300013093-109	HOT_MAG22
k141_656206_24	GVMAG-S-ERX556049-19.fna|ERX556049_contig_18_24	74.87	0	1050	Viruses	Nucleocytoviricota	Imitervirales	GVMAG-S-ERX556049-19	GVMAG-S-ERX556049-19	HOT_MAG22
k141_656206_27	ERX555926.32.dc.fa|contig_26568_20	51.69	3e-32	134	Viruses	Nucleocytoviricota	Imitervirales	ERX555926.32.dc	ERX555926.32.dc	HOT_MAG22
k141_656206_28	GVMAG-S-ERX556049-19.fna|ERX556049_contig_18_18	43	5.5e-18	91.6	Viruses	Nucleocytoviricota	Imitervirales	GVMAG-S-ERX556049-19	GVMAG-S-ERX556049-19	HOT_MAG22
k141_656206_29	GVMAG-S-ERX556106-38.fna|ERX556106_contig_4_4	73.21	9.6e-120	394	Viruses	Nucleocytoviricota	Imitervirales	GVMAG-S-ERX556106-38	GVMAG-S-ERX556106-38	HOT_MAG22
k141_656206_32	GVMAG-M-3300023184-58.fna|Ga0214919_10000845_13	45.4	1.8e-29	141	Viruses	Nucleocytoviricota	Imitervirales	GVMAG-M-3300023184-58	GVMAG-M-3300023184-58	HOT_MAG22
k141_656206_35	GVMAG-M-3300023184-117.fna|Ga0214919_10000617_9	39.87	7.9e-68	252	Viruses	Nucleocytoviricota	Pimascovirales	GVMAG-M-3300023184-117	GVMAG-M-3300023184-117	HOT_MAG22
k141_656206_38	GVMAG-S-3300012000-65.fna|3300012000.a:Ga0119951_1000027_44	36.75	1.2e-56	226	Viruses	Nucleocytoviricota	Pimascovirales	GVMAG-S-3300012000-65	GVMAG-S-3300012000-65	HOT_MAG22
k141_656206_39	GVMAG-S-1102244-53.fna|1102244_contig_551_4	31.61	7.7e-11	74.3	Viruses	Nucleocytoviricota	Imitervirales	GVMAG-S-1102244-53	GVMAG-S-1102244-53	HOT_MAG22
k141_656206_42	GVMAG-M-3300023184-71.fna|Ga0214919_10000112_18	24.87	2e-55	228	Viruses	Nucleocytoviricota	Pimascovirales	GVMAG-M-3300023184-71	GVMAG-M-3300023184-71	HOT_MAG22
k141_656206_43	GVMAG-M-3300023174-104.fna|Ga0214921_10000012_345	49.42	0	1160	Viruses	Nucleocytoviricota	Pimascovirales	GVMAG-M-3300023174-104	GVMAG-M-3300023174-104	HOT_MAG22
k141_656206_44	GVMAG-S-1101174-77.fna|1101174_contig_152_13	47.59	2.6e-97	340	Viruses	Nucleocytoviricota	Pimascovirales	GVMAG-S-1101174-77	GVMAG-S-1101174-77	HOT_MAG22
k141_656206_47	GVMAG-M-3300023184-71.fna|Ga0214919_10000930_51	45.35	2.2e-140	473	Viruses	Nucleocytoviricota	Pimascovirales	GVMAG-M-3300023184-71	GVMAG-M-3300023184-71	HOT_MAG22
k141_656206_49	ERX552257.96.dc.fa|contig_4267_14	60	8.5e-102	344	Viruses	Nucleocytoviricota	Imitervirales	ERX552257.96.dc	ERX552257.96.dc	HOT_MAG22
k141_656206_50	SRX802073.24.dc.fa|contig_33555_35	26.69	8.1e-21	109	Viruses	Nucleocytoviricota	Imitervirales	SRX802073.24.dc	SRX802073.24.dc	HOT_MAG22
k141_656206_51	SRX802073.13.dc.fa|contig_55799_2	59.47	2.3e-114	383	Viruses	Nucleocytoviricota	Imitervirales	SRX802073.13.dc	SRX802073.13.dc	HOT_MAG22
k141_656206_54	GVMAG-M-3300023184-117.fna|Ga0214919_10001185_24	33.07	1.1e-27	130	Viruses	Nucleocytoviricota	Pimascovirales	GVMAG-M-3300023184-117	GVMAG-M-3300023184-117	HOT_MAG22
k141_656206_56	GVMAG-M-3300009155-27.fna|Ga0114968_10000284_14	45.35	0	1130	Viruses	Nucleocytoviricota	Pimascovirales	GVMAG-M-3300009155-27	GVMAG-M-3300009155-27	HOT_MAG22
k141_656206_60	GVMAG-M-3300009155-27.fna|Ga0114968_10000891_1	51.92	1.2e-30	130	Viruses	Nucleocytoviricota	Pimascovirales	GVMAG-M-3300009155-27	GVMAG-M-3300009155-27	HOT_MAG22
k141_656206_61	GVMAG-S-3300011013-114.fna|3300011013.a:Ga0114934_10000091_8	26.99	1e-20	111	Viruses	Nucleocytoviricota	Pimascovirales	GVMAG-S-3300011013-114	GVMAG-S-3300011013-114	HOT_MAG22
k141_656206_63	GVMAG-M-3300020523-10.fna|Ga0208226_1000200_9	39.93	3.5e-127	446	Viruses	Nucleocytoviricota	Imitervirales	GVMAG-M-3300020523-10	GVMAG-M-3300020523-10	HOT_MAG22
k141_656206_69	GVMAG-M-3300009183-46.fna|Ga0114974_10001255_3	43.15	4.9e-205	687	Viruses	Nucleocytoviricota	Imitervirales	GVMAG-M-3300009183-46	GVMAG-M-3300009183-46	HOT_MAG22
k141_656206_70	GVMAG-M-3300021958-43.fna|Ga0222718_10001688_21	88.74	2.8e-153	489	Viruses	Nucleocytoviricota	Imitervirales	GVMAG-M-3300021958-43	GVMAG-M-3300021958-43	HOT_MAG22
k141_656206_75	ERX552270.65.dc.fa|contig_787_32	34.84	1.3e-43	181	Viruses	Nucleocytoviricota	Imitervirales	ERX552270.65.dc	ERX552270.65.dc	HOT_MAG22
k141_656206_76	ERX552296.31.dc.fa|contig_6932_28	61.74	6.7e-86	297	Viruses	Nucleocytoviricota	Imitervirales	ERX552296.31.dc	ERX552296.31.dc	HOT_MAG22
k141_656206_79	GVMAG-M-3300023184-117.fna|Ga0214919_10000776_47	31.38	2.4e-19	106	Viruses	Nucleocytoviricota	Pimascovirales	GVMAG-M-3300023184-117	GVMAG-M-3300023184-117	HOT_MAG22
k141_656206_80	GVMAG-M-3300023184-117.fna|Ga0214919_10001914_11	40.7	5.9e-62	231	Viruses	Nucleocytoviricota	Pimascovirales	GVMAG-M-3300023184-117	GVMAG-M-3300023184-117	HOT_MAG22
k141_656206_82	GVMAG-M-3300023184-117.fna|Ga0214919_10002262_34	34.99	1.7e-93	352	Viruses	Nucleocytoviricota	Pimascovirales	GVMAG-M-3300023184-117	GVMAG-M-3300023184-117	HOT_MAG22
k141_656206_83	GVMAG-M-3300023184-71.fna|Ga0214919_10000112_65	31.72	2.1e-35	152	Viruses	Nucleocytoviricota	Pimascovirales	GVMAG-M-3300023184-71	GVMAG-M-3300023184-71	HOT_MAG22
k141_1336531_1	GVMAG-M-3300022934-23.fna|Ga0255781_10003455_15	32.9	9.1e-11	79.6	Viruses	Nucleocytoviricota	Algavirales	GVMAG-M-3300022934-23	GVMAG-M-3300022934-23	HOT_MAG22
k141_1336531_2	GVMAG-M-3300010368-24.fna|Ga0129324_10000108_17	47.45	7.4e-179	593	Viruses	Nucleocytoviricota	Imitervirales	GVMAG-M-3300010368-24	GVMAG-M-3300010368-24	HOT_MAG22
k141_1336531_5	GVMAG-M-3300023184-117.fna|Ga0214919_10000776_12	33.33	3.5e-35	152	Viruses	Nucleocytoviricota	Pimascovirales	GVMAG-M-3300023184-117	GVMAG-M-3300023184-117	HOT_MAG22
k141_3910473_6	GVMAG-S-3300013014-136.fna|3300013014.a:Ga0164295_10000035_74	32.99	4.3e-115	420	Viruses	Nucleocytoviricota	Pimascovirales	GVMAG-S-3300013014-136	GVMAG-S-3300013014-136	HOT_MAG22
k141_3910473_8	GVMAG-M-3300024261-60.fna|Ga0233439_10001933_19	50.25	4.9e-61	225	Viruses	Nucleocytoviricota	Imitervirales	GVMAG-M-3300024261-60	GVMAG-M-3300024261-60	HOT_MAG22
k141_3910473_10	GVMAG-S-1101169-75.fna|1101169_contig_298_21	30.5	3.8e-63	246	Viruses	Nucleocytoviricota	Pimascovirales	GVMAG-S-1101169-75	GVMAG-S-1101169-75	HOT_MAG22
k141_3910473_11	GVMAG-M-3300020194-16.fna|Ga0181597_10002854_13	31.43	3.6e-29	133	Viruses	Nucleocytoviricota	Imitervirales	GVMAG-M-3300020194-16	GVMAG-M-3300020194-16	HOT_MAG22
k141_3910473_13	GVMAG-M-3300013014-33.fna|Ga0164295_10000089_29	32.25	2.1e-43	184	Viruses	Nucleocytoviricota	Pimascovirales	GVMAG-M-3300013014-33	GVMAG-M-3300013014-33	HOT_MAG22
k141_3910473_19	GVMAG-M-3300010158-60.fna|Ga0114960_10000031_106	44.12	1.4e-25	119	Viruses	Nucleocytoviricota	Imitervirales	GVMAG-M-3300010158-60	GVMAG-M-3300010158-60	HOT_MAG22
k141_3910473_20	GVMAG-S-3300004097-149.fna|3300004097.a:Ga0055584_100000869_20	34.85	1e-07	68.6	Viruses	Nucleocytoviricota	Imitervirales	GVMAG-S-3300004097-149	GVMAG-S-3300004097-149	HOT_MAG22
k141_3910473_23	GVMAG-M-3300013014-33.fna|Ga0164295_10000162_13	28.8	8.8e-24	120	Viruses	Nucleocytoviricota	Pimascovirales	GVMAG-M-3300013014-33	GVMAG-M-3300013014-33	HOT_MAG22
k141_3910473_24	GVMAG-M-3300013014-33.fna|Ga0164295_10000162_13	25.81	1.5e-15	94.7	Viruses	Nucleocytoviricota	Pimascovirales	GVMAG-M-3300013014-33	GVMAG-M-3300013014-33	HOT_MAG22
k141_3910473_25	ERX552257.96.dc.fa|contig_31068_2	42.86	8.6e-18	98.2	Viruses	Nucleocytoviricota	Imitervirales	ERX552257.96.dc	ERX552257.96.dc	HOT_MAG22
k141_3910473_26	GVMAG-S-1101174-77.fna|1101174_contig_326_29	26.55	1.4e-36	163	Viruses	Nucleocytoviricota	Pimascovirales	GVMAG-S-1101174-77	GVMAG-S-1101174-77	HOT_MAG22
k141_3910473_27	mPacV_611.fasta|MN448287.1_80	63.03	2.9e-288	912	Viruses	Nucleocytoviricota	Imitervirales	mPacV.611	mPacV.611	HOT_MAG22
k141_3910473_28	GVMAG-M-3300023184-117.fna|Ga0214919_10002262_2	42.86	2.1e-08	71.3	Viruses	Nucleocytoviricota	Pimascovirales	GVMAG-M-3300023184-117	GVMAG-M-3300023184-117	HOT_MAG22
k141_3910473_30	GVMAG-M-3300022752-26.fna|Ga0214917_10000583_15	30.99	5.7e-14	87.1	Viruses	Nucleocytoviricota	Pimascovirales	GVMAG-M-3300022752-26	GVMAG-M-3300022752-26	HOT_MAG22
k141_3910473_31	GVMAG-M-3300009155-27.fna|Ga0114968_10000661_15	30.3	5.2e-16	92	Viruses	Nucleocytoviricota	Pimascovirales	GVMAG-M-3300009155-27	GVMAG-M-3300009155-27	HOT_MAG22
k141_3910473_32	GVMAG-M-3300021425-14.fna|Ga0213866_10000167_22	37.48	6.3e-97	353	Viruses	Nucleocytoviricota	Imitervirales	GVMAG-M-3300021425-14	GVMAG-M-3300021425-14	HOT_MAG22
k141_3910473_35	GVMAG-M-3300023184-117.fna|Ga0214919_10000617_57	46.02	1.1e-104	363	Viruses	Nucleocytoviricota	Pimascovirales	GVMAG-M-3300023184-117	GVMAG-M-3300023184-117	HOT_MAG22
k141_1614700_3	GVMAG-M-3300009155-27.fna|Ga0114968_10000315_11	41.37	2.2e-133	486	Viruses	Nucleocytoviricota	Pimascovirales	GVMAG-M-3300009155-27	GVMAG-M-3300009155-27	HOT_MAG22
k141_1614700_11	GVMAG-M-3300013014-33.fna|Ga0164295_10000162_57	43.56	2.4e-55	213	Viruses	Nucleocytoviricota	Pimascovirales	GVMAG-M-3300013014-33	GVMAG-M-3300013014-33	HOT_MAG22
k141_1614700_13	GVMAG-S-1101169-75.fna|1101169_contig_222_17	26.57	4.4e-38	170	Viruses	Nucleocytoviricota	Pimascovirales	GVMAG-S-1101169-75	GVMAG-S-1101169-75	HOT_MAG22
k141_1614700_15	ERX552254.13.dc.fa|contig_31776_15	65.09	9.1e-41	158	Viruses	Nucleocytoviricota	Imitervirales	ERX552254.13.dc	ERX552254.13.dc	HOT_MAG22
k141_1614700_16	GVMAG-M-3300023184-117.fna|Ga0214919_10002262_2	33.56	4e-12	82.7	Viruses	Nucleocytoviricota	Pimascovirales	GVMAG-M-3300023184-117	GVMAG-M-3300023184-117	HOT_MAG22
k141_1614700_17	GVMAG-S-1021933-23.fna|1021933_contig_112_32	27.71	8.7e-05	58.9	Viruses	Nucleocytoviricota	Pimascovirales	GVMAG-S-1021933-23	GVMAG-S-1021933-23	HOT_MAG22
k141_1614700_22	GVMAG-M-3300023184-71.fna|Ga0214919_10002395_19	35	9.7e-59	227	Viruses	Nucleocytoviricota	Pimascovirales	GVMAG-M-3300023184-71	GVMAG-M-3300023184-71	HOT_MAG22
k141_1614700_23	GVMAG-M-3300025138-11.fna|Ga0209634_1000115_5	33.96	1.9e-87	322	Viruses	Nucleocytoviricota	Imitervirales	GVMAG-M-3300025138-11	GVMAG-M-3300025138-11	HOT_MAG22
k141_1614700_27	GVMAG-M-3300023184-117.fna|Ga0214919_10000338_38	30.16	1e-12	78.3	Viruses	Nucleocytoviricota	Pimascovirales	GVMAG-M-3300023184-117	GVMAG-M-3300023184-117	HOT_MAG22
k141_1614700_28	GVMAG-M-3300013014-33.fna|Ga0164295_10001946_4	49.68	2e-44	174	Viruses	Nucleocytoviricota	Pimascovirales	GVMAG-M-3300013014-33	GVMAG-M-3300013014-33	HOT_MAG22
k141_1614700_31	GVMAG-S-ERX555967-93.fna|ERX555967_contig_2761_8	89.41	0	1020	Viruses	Nucleocytoviricota	Imitervirales	GVMAG-S-ERX555967-93	GVMAG-S-ERX555967-93	HOT_MAG22
k141_1614700_34	GVMAG-M-3300022752-26.fna|Ga0214917_10000583_20	32.34	9.3e-46	189	Viruses	Nucleocytoviricota	Pimascovirales	GVMAG-M-3300022752-26	GVMAG-M-3300022752-26	HOT_MAG22
k141_1614700_35	GVMAG-S-3300012000-65.fna|3300012000.a:Ga0119951_1000027_88	23.29	8.9e-10	74.3	Viruses	Nucleocytoviricota	Pimascovirales	GVMAG-S-3300012000-65	GVMAG-S-3300012000-65	HOT_MAG22
k141_3687951_2	GVMAG-M-3300023184-71.fna|Ga0214919_10006272_6	33.97	2.5e-81	305	Viruses	Nucleocytoviricota	Pimascovirales	GVMAG-M-3300023184-71	GVMAG-M-3300023184-71	HOT_MAG22
k141_3687951_3	GVMAG-M-3300009155-27.fna|Ga0114968_10004450_5	66.67	6.9e-13	74.8	Viruses	Nucleocytoviricota	Pimascovirales	GVMAG-M-3300009155-27	GVMAG-M-3300009155-27	HOT_MAG22
k141_3687951_8	SRX802073.61.dc.fa|contig_2043_104	55	4.9e-108	368	Viruses	Nucleocytoviricota	Imitervirales	SRX802073.61.dc	SRX802073.61.dc	HOT_MAG22
k141_3687951_12	GVMAG-M-3300023184-117.fna|Ga0214919_10001914_5	44.92	1.3e-85	304	Viruses	Nucleocytoviricota	Pimascovirales	GVMAG-M-3300023184-117	GVMAG-M-3300023184-117	HOT_MAG22
k141_3687951_14	SRX802077.79.dc.fa|contig_50_68	31.19	3.1e-42	176	Viruses	Nucleocytoviricota	Imitervirales	SRX802077.79.dc	SRX802077.79.dc	HOT_MAG22
k141_3687951_16	GVMAG-M-3300009155-27.fna|Ga0114968_10000315_24	44.97	2.8e-99	348	Viruses	Nucleocytoviricota	Pimascovirales	GVMAG-M-3300009155-27	GVMAG-M-3300009155-27	HOT_MAG22
k141_3687951_17	GVMAG-M-3300013014-33.fna|Ga0164295_10001946_18	46.59	4.3e-81	287	Viruses	Nucleocytoviricota	Pimascovirales	GVMAG-M-3300013014-33	GVMAG-M-3300013014-33	HOT_MAG22
k141_3687951_18	GVMAG-M-3300023184-117.fna|Ga0214919_10000776_24	49.11	4.1e-29	124	Viruses	Nucleocytoviricota	Pimascovirales	GVMAG-M-3300023184-117	GVMAG-M-3300023184-117	HOT_MAG22
k141_3687951_19	GVMAG-M-3300022752-26.fna|Ga0214917_10000381_26	44.44	6.7e-10	66.8	Viruses	Nucleocytoviricota	Pimascovirales	GVMAG-M-3300022752-26	GVMAG-M-3300022752-26	HOT_MAG22
k141_3687951_21	GVMAG-S-ERX555967-93.fna|ERX555967_contig_66_91	61.56	5.3e-134	444	Viruses	Nucleocytoviricota	Imitervirales	GVMAG-S-ERX555967-93	GVMAG-S-ERX555967-93	HOT_MAG22
k141_3687951_24	GVMAG-M-3300023179-114.fna|Ga0214923_10000561_11	40.74	7.9e-50	197	Viruses	Nucleocytoviricota	Imitervirales	GVMAG-M-3300023179-114	GVMAG-M-3300023179-114	HOT_MAG22
k141_3687951_26	GVMAG-S-1017745-26.fna|1017745_contig_48_58	68.73	0	1060	Viruses	Nucleocytoviricota	Imitervirales	GVMAG-S-1017745-26	GVMAG-S-1017745-26	HOT_MAG22
k141_3687951_27	GVMAG-M-3300013014-33.fna|Ga0164295_10000089_75	46.28	1.9e-73	263	Viruses	Nucleocytoviricota	Pimascovirales	GVMAG-M-3300013014-33	GVMAG-M-3300013014-33	HOT_MAG22
k141_3687951_28	GVMAG-M-3300023174-167.fna|Ga0214921_10002556_16	47.57	1.5e-95	331	Viruses	Nucleocytoviricota	Imitervirales	GVMAG-M-3300023174-167	GVMAG-M-3300023174-167	HOT_MAG22
k141_3687951_29	GVMAG-M-3300013014-33.fna|Ga0164295_10000823_17	43.69	1.4e-41	167	Viruses	Nucleocytoviricota	Pimascovirales	GVMAG-M-3300013014-33	GVMAG-M-3300013014-33	HOT_MAG22
k141_3687951_32	GVMAG-M-3300009155-27.fna|Ga0114968_10000315_7	62.68	4.5e-116	392	Viruses	Nucleocytoviricota	Pimascovirales	GVMAG-M-3300009155-27	GVMAG-M-3300009155-27	HOT_MAG22
k141_3687951_34	SRX802077.94.dc.fa|contig_6913_44	40	2.8e-05	57.6	Viruses	Nucleocytoviricota	Imitervirales	SRX802077.94.dc	SRX802077.94.dc	HOT_MAG22
k141_3687951_35	GVMAG-M-3300009155-27.fna|Ga0114968_10004450_7	31.53	1.1e-124	451	Viruses	Nucleocytoviricota	Pimascovirales	GVMAG-M-3300009155-27	GVMAG-M-3300009155-27	HOT_MAG22
k141_3687951_36	GVMAG-M-3300013014-33.fna|Ga0164295_10000162_13	29.77	1.6e-17	101	Viruses	Nucleocytoviricota	Pimascovirales	GVMAG-M-3300013014-33	GVMAG-M-3300013014-33	HOT_MAG22
k141_3687951_37	GVMAG-M-3300023184-117.fna|Ga0214919_10000617_53	30.42	8.1e-31	141	Viruses	Nucleocytoviricota	Pimascovirales	GVMAG-M-3300023184-117	GVMAG-M-3300023184-117	HOT_MAG22
k141_3687951_41	GVMAG-M-3300023184-117.fna|Ga0214919_10000617_20	41.01	1.3e-139	478	Viruses	Nucleocytoviricota	Pimascovirales	GVMAG-M-3300023184-117	GVMAG-M-3300023184-117	HOT_MAG22
k141_3687951_43	GVMAG-M-3300013014-33.fna|Ga0164295_10000089_44	28.01	3.5e-24	122	Viruses	Nucleocytoviricota	Pimascovirales	GVMAG-M-3300013014-33	GVMAG-M-3300013014-33	HOT_MAG22
k141_3687951_44	GVMAG-S-1101169-75.fna|1101169_contig_212_35	42.29	2.5e-63	235	Viruses	Nucleocytoviricota	Pimascovirales	GVMAG-S-1101169-75	GVMAG-S-1101169-75	HOT_MAG22
k141_3687951_49	GVMAG-M-3300020182-22.fna|Ga0206129_10003246_8	51.92	9.7e-10	75.7	Viruses	Nucleocytoviricota	Imitervirales	GVMAG-M-3300020182-22	GVMAG-M-3300020182-22	HOT_MAG22
k141_3687951_50	GVMAG-M-3300023184-71.fna|Ga0214919_10000112_73	47.09	2.2e-54	202	Viruses	Nucleocytoviricota	Pimascovirales	GVMAG-M-3300023184-71	GVMAG-M-3300023184-71	HOT_MAG22
k141_3687951_51	GVMAG-M-3300013014-33.fna|Ga0164295_10000756_4	50	1.7e-09	68.2	Viruses	Nucleocytoviricota	Pimascovirales	GVMAG-M-3300013014-33	GVMAG-M-3300013014-33	HOT_MAG22
k141_3687951_52	GVMAG-M-3300013014-33.fna|Ga0164295_10000089_31	44.38	1.4e-31	135	Viruses	Nucleocytoviricota	Pimascovirales	GVMAG-M-3300013014-33	GVMAG-M-3300013014-33	HOT_MAG22
k141_3687951_54	GVMAG-M-3300018420-25.fna|Ga0181563_10002896_10	44.85	3.1e-37	153	Viruses	Nucleocytoviricota	Imitervirales	GVMAG-M-3300018420-25	GVMAG-M-3300018420-25	HOT_MAG22
k141_3687951_55	GVMAG-S-1101169-75.fna|1101169_contig_212_10	50.69	1.4e-84	300	Viruses	Nucleocytoviricota	Pimascovirales	GVMAG-S-1101169-75	GVMAG-S-1101169-75	HOT_MAG22
k141_3687951_56	GVMAG-M-3300013014-33.fna|Ga0164295_10000089_4	61.64	1.3e-138	459	Viruses	Nucleocytoviricota	Pimascovirales	GVMAG-M-3300013014-33	GVMAG-M-3300013014-33	HOT_MAG22
k141_3687951_60	GVMAG-S-1101169-75.fna|1101169_contig_65_77	58.74	5.6e-55	201	Viruses	Nucleocytoviricota	Pimascovirales	GVMAG-S-1101169-75	GVMAG-S-1101169-75	HOT_MAG22
k141_3687951_62	GVMAG-M-3300023184-71.fna|Ga0214919_10000112_97	46.78	4e-39	160	Viruses	Nucleocytoviricota	Pimascovirales	GVMAG-M-3300023184-71	GVMAG-M-3300023184-71	HOT_MAG22
k141_3687951_65	GVMAG-M-3300024261-33.fna|Ga0233439_10002784_2	34.58	3.5e-36	152	Viruses	Nucleocytoviricota	Imitervirales	GVMAG-M-3300024261-33	GVMAG-M-3300024261-33	HOT_MAG22
k141_3687951_66	GVMAG-S-3300012000-65.fna|3300012000.a:Ga0119951_1000027_44	36.51	4.8e-62	242	Viruses	Nucleocytoviricota	Pimascovirales	GVMAG-S-3300012000-65	GVMAG-S-3300012000-65	HOT_MAG22
k141_3687951_67	GVMAG-M-3300023184-71.fna|Ga0214919_10000112_86	30.99	1.7e-22	110	Viruses	Nucleocytoviricota	Pimascovirales	GVMAG-M-3300023184-71	GVMAG-M-3300023184-71	HOT_MAG22
k141_3687951_69	GVMAG-S-1101164-67.fna|1101164_contig_82_59	38.37	1e-11	73	Viruses	Nucleocytoviricota	Imitervirales	GVMAG-S-1101164-67	GVMAG-S-1101164-67	HOT_MAG22
k141_3687951_70	GVMAG-M-3300009155-27.fna|Ga0114968_10000315_19	30.32	3.4e-30	140	Viruses	Nucleocytoviricota	Pimascovirales	GVMAG-M-3300009155-27	GVMAG-M-3300009155-27	HOT_MAG22
k141_3687951_74	GVMAG-S-1101169-75.fna|1101169_contig_82_55	57.03	1.5e-50	188	Viruses	Nucleocytoviricota	Pimascovirales	GVMAG-S-1101169-75	GVMAG-S-1101169-75	HOT_MAG22
k141_3687951_76	ERX556019.13.dc.fa|contig_6048_15	53.04	6.3e-39	153	Viruses	Nucleocytoviricota	Imitervirales	ERX556019.13.dc	ERX556019.13.dc	HOT_MAG22
k141_3687951_79	GVMAG-M-3300022752-50.fna|Ga0214917_10000473_20	42.86	1.2e-25	115	Viruses	Nucleocytoviricota	Pimascovirales	GVMAG-M-3300022752-50	GVMAG-M-3300022752-50	HOT_MAG22
k141_3687951_80	GVMAG-M-3300013014-33.fna|Ga0164295_10002963_3	34.57	7.9e-66	258	Viruses	Nucleocytoviricota	Pimascovirales	GVMAG-M-3300013014-33	GVMAG-M-3300013014-33	HOT_MAG22
k141_3687951_89	GVMAG-S-ERX556028-72.fna|ERX556028_contig_291_1	56.96	5.4e-227	732	Viruses	Nucleocytoviricota	Imitervirales	GVMAG-S-ERX556028-72	GVMAG-S-ERX556028-72	HOT_MAG22
k141_3687951_90	GVMAG-S-ERX556028-72.fna|ERX556028_contig_291_2	41.18	3.8e-78	292	Viruses	Nucleocytoviricota	Imitervirales	GVMAG-S-ERX556028-72	GVMAG-S-ERX556028-72	HOT_MAG22
k141_3687951_92	GVMAG-M-3300013014-33.fna|Ga0164295_10000621_11	34.15	9.1e-89	327	Viruses	Nucleocytoviricota	Pimascovirales	GVMAG-M-3300013014-33	GVMAG-M-3300013014-33	HOT_MAG22
k141_3687951_94	GVMAG-M-3300013014-33.fna|Ga0164295_10000270_4	55.98	2.4e-100	343	Viruses	Nucleocytoviricota	Pimascovirales	GVMAG-M-3300013014-33	GVMAG-M-3300013014-33	HOT_MAG22
k141_3687951_96	SRX802073.61.dc.fa|contig_2043_104	43.46	3.4e-65	243	Viruses	Nucleocytoviricota	Imitervirales	SRX802073.61.dc	SRX802073.61.dc	HOT_MAG22
k141_3687951_98	ERX552270.117.dc.fa|contig_6151_5	31.67	8e-143	510	Viruses	Nucleocytoviricota	Pimascovirales	ERX552270.117.dc	ERX552270.117.dc	HOT_MAG22
k141_3687951_103	GVMAG-M-3300009182-61.fna|Ga0114959_10002301_6	49.55	1.4e-66	241	Viruses	Nucleocytoviricota	Pimascovirales	GVMAG-M-3300009182-61	GVMAG-M-3300009182-61	HOT_MAG22
k141_3687951_104	GVMAG-S-1101174-77.fna|1101174_contig_236_3	36.72	8e-18	93.8	Viruses	Nucleocytoviricota	Pimascovirales	GVMAG-S-1101174-77	GVMAG-S-1101174-77	HOT_MAG22
k141_3687951_105	GVMAG-M-3300023184-71.fna|Ga0214919_10002395_22	35.95	1.8e-82	302	Viruses	Nucleocytoviricota	Pimascovirales	GVMAG-M-3300023184-71	GVMAG-M-3300023184-71	HOT_MAG22
k141_3687951_107	GVMAG-M-3300013014-33.fna|Ga0164295_10003712_9	54.96	3.4e-45	182	Viruses	Nucleocytoviricota	Pimascovirales	GVMAG-M-3300013014-33	GVMAG-M-3300013014-33	HOT_MAG22
k141_3687951_110	GVMAG-M-3300022752-26.fna|Ga0214917_10000583_37	42.05	4.2e-09	68.2	Viruses	Nucleocytoviricota	Pimascovirales	GVMAG-M-3300022752-26	GVMAG-M-3300022752-26	HOT_MAG22
k141_3687951_112	GVMAG-M-3300023184-71.fna|Ga0214919_10000112_58	46.81	2.9e-97	339	Viruses	Nucleocytoviricota	Pimascovirales	GVMAG-M-3300023184-71	GVMAG-M-3300023184-71	HOT_MAG22
k141_3687951_113	ERX288947.11.dc.fa|contig_504_42	41.67	5.7e-59	224	Viruses	Nucleocytoviricota	Imitervirales	ERX288947.11.dc	ERX288947.11.dc	HOT_MAG22
k141_3687951_116	GVMAG-M-3300023184-117.fna|Ga0214919_10000338_35	44.77	1.2e-83	295	Viruses	Nucleocytoviricota	Pimascovirales	GVMAG-M-3300023184-117	GVMAG-M-3300023184-117	HOT_MAG22
k141_3687951_117	GVMAG-M-3300017788-3.fna|Ga0169931_10003631_15	27.46	2.9e-39	172	Viruses	Nucleocytoviricota	Imitervirales	GVMAG-M-3300017788-3	GVMAG-M-3300017788-3	HOT_MAG22
k141_3687951_118	GVMAG-M-3300023184-117.fna|Ga0214919_10000617_28	38.6	2.2e-31	137	Viruses	Nucleocytoviricota	Pimascovirales	GVMAG-M-3300023184-117	GVMAG-M-3300023184-117	HOT_MAG22
k141_3687951_119	GVMAG-M-3300009155-27.fna|Ga0114968_10000315_17	35.61	1.1e-205	704	Viruses	Nucleocytoviricota	Pimascovirales	GVMAG-M-3300009155-27	GVMAG-M-3300009155-27	HOT_MAG22
k141_3687951_121	GVMAG-S-1101169-75.fna|1101169_contig_65_17	34.75	2e-35	154	Viruses	Nucleocytoviricota	Pimascovirales	GVMAG-S-1101169-75	GVMAG-S-1101169-75	HOT_MAG22
k141_3687951_124	GVMAG-M-3300013014-33.fna|Ga0164295_10002963_6	38.91	6.4e-52	203	Viruses	Nucleocytoviricota	Pimascovirales	GVMAG-M-3300013014-33	GVMAG-M-3300013014-33	HOT_MAG22
k141_3687951_125	GVMAG-M-3300023179-83.fna|Ga0214923_10000013_85	35.26	3.8e-20	103	Viruses	Nucleocytoviricota	Pimascovirales	GVMAG-M-3300023179-83	GVMAG-M-3300023179-83	HOT_MAG22
k141_3687951_126	GVMAG-M-3300023184-71.fna|Ga0214919_10000112_15	47.09	6.8e-56	208	Viruses	Nucleocytoviricota	Pimascovirales	GVMAG-M-3300023184-71	GVMAG-M-3300023184-71	HOT_MAG22
k141_3687951_127	ERX555926.32.dc.fa|contig_3644_13	40.04	2.4e-123	428	Viruses	Nucleocytoviricota	Imitervirales	ERX555926.32.dc	ERX555926.32.dc	HOT_MAG22
k141_3687951_128	GVMAG-M-3300017967-22.fna|Ga0181590_10000073_41	43.75	1.6e-33	141	Viruses	Nucleocytoviricota	Imitervirales	GVMAG-M-3300017967-22	GVMAG-M-3300017967-22	HOT_MAG22
k141_3687951_129	GVMAG-S-3300005613-42.fna|3300005613.a:Ga0074649_1000220_21	41.59	6.3e-53	204	Viruses	Nucleocytoviricota	Imitervirales	GVMAG-S-3300005613-42	GVMAG-S-3300005613-42	HOT_MAG22
k141_3687951_130	SRX802202.7.dc.fa|contig_2234_81	40.43	3.8e-117	411	Viruses	Nucleocytoviricota	Imitervirales	SRX802202.7.dc	SRX802202.7.dc	HOT_MAG22
k141_1898971_2	GVMAG-M-3300022752-26.fna|Ga0214917_10000381_61	42.38	9.5e-114	401	Viruses	Nucleocytoviricota	Pimascovirales	GVMAG-M-3300022752-26	GVMAG-M-3300022752-26	HOT_MAG22
k141_1898971_7	GVMAG-S-3300005662-174.fna|3300005662.a:Ga0078894_10001305_13	25.63	2.9e-11	80.1	Viruses	Nucleocytoviricota	Imitervirales	GVMAG-S-3300005662-174	GVMAG-S-3300005662-174	HOT_MAG22
k141_1898971_8	GVMAG-S-1035082-40.fna|1035082_contig_677_8	30.59	7.2e-58	230	Viruses	Nucleocytoviricota	Imitervirales	GVMAG-S-1035082-40	GVMAG-S-1035082-40	HOT_MAG22
k141_1898971_9	ERX555952.65.dc.fa|contig_5237_21	29.36	5.7e-19	101	Viruses	Nucleocytoviricota	Imitervirales	ERX555952.65.dc	ERX555952.65.dc	HOT_MAG22
k141_1898971_11	ERX552254.13.dc.fa|contig_6330_6	64.66	1.4e-55	202	Viruses	Nucleocytoviricota	Imitervirales	ERX552254.13.dc	ERX552254.13.dc	HOT_MAG22
k141_1898971_13	GVMAG-M-3300009155-27.fna|Ga0114968_10003919_11	45.87	3e-22	115	Viruses	Nucleocytoviricota	Pimascovirales	GVMAG-M-3300009155-27	GVMAG-M-3300009155-27	HOT_MAG22
k141_1898971_15	GVMAG-M-3300023184-117.fna|Ga0214919_10005271_8	51.2	2.4e-33	138	Viruses	Nucleocytoviricota	Pimascovirales	GVMAG-M-3300023184-117	GVMAG-M-3300023184-117	HOT_MAG22
k141_1898971_17	GVMAG-M-3300009155-27.fna|Ga0114968_10000284_6	44.16	2.1e-44	177	Viruses	Nucleocytoviricota	Pimascovirales	GVMAG-M-3300009155-27	GVMAG-M-3300009155-27	HOT_MAG22
k141_1898971_19	GVMAG-M-3300021473-4.fna|Ga0194043_1001587_7	26.83	1.4e-10	77	Viruses	Nucleocytoviricota	Pimascovirales	GVMAG-M-3300021473-4	GVMAG-M-3300021473-4	HOT_MAG22
k141_1898971_20	ERX555913.6.dc.fa|contig_10235_29	48.78	3.2e-34	141	Viruses	Nucleocytoviricota	Imitervirales	ERX555913.6.dc	ERX555913.6.dc	HOT_MAG22
k141_1898971_21	GVMAG-S-1035124-57.fna|1035124_contig_9_133	59.18	2.8e-39	152	Viruses	Nucleocytoviricota	Imitervirales	GVMAG-S-1035124-57	GVMAG-S-1035124-57	HOT_MAG22
k141_1898971_22	ERX555926.32.dc.fa|contig_14789_13	29.8	1.6e-39	174	Viruses	Nucleocytoviricota	Imitervirales	ERX555926.32.dc	ERX555926.32.dc	HOT_MAG22
k141_1898971_23	GVMAG-M-3300023184-71.fna|Ga0214919_10002395_9	38.51	7.9e-131	458	Viruses	Nucleocytoviricota	Pimascovirales	GVMAG-M-3300023184-71	GVMAG-M-3300023184-71	HOT_MAG22
k141_1898971_24	GVMAG-M-3300023184-117.fna|Ga0214919_10005749_18	48.45	6.6e-28	121	Viruses	Nucleocytoviricota	Pimascovirales	GVMAG-M-3300023184-117	GVMAG-M-3300023184-117	HOT_MAG22
k141_1898971_26	GVMAG-M-3300023184-117.fna|Ga0214919_10008996_13	43.94	1.6e-181	611	Viruses	Nucleocytoviricota	Pimascovirales	GVMAG-M-3300023184-117	GVMAG-M-3300023184-117	HOT_MAG22
k141_1898971_28	GVMAG-M-3300013014-33.fna|Ga0164295_10000475_25	48.74	3.2e-71	259	Viruses	Nucleocytoviricota	Pimascovirales	GVMAG-M-3300013014-33	GVMAG-M-3300013014-33	HOT_MAG22
k141_1898971_29	GVMAG-M-3300012936-19.fna|Ga0163109_10000217_17	47.11	1.9e-65	239	Viruses	Nucleocytoviricota	Imitervirales	GVMAG-M-3300012936-19	GVMAG-M-3300012936-19	HOT_MAG22
k141_1898971_33	GVMAG-M-3300013014-33.fna|Ga0164295_10000131_1	26.54	3.9e-11	77.9	Viruses	Nucleocytoviricota	Pimascovirales	GVMAG-M-3300013014-33	GVMAG-M-3300013014-33	HOT_MAG22
k141_2567156_2	GVMAG-S-3300012000-62.fna|3300012000.a:Ga0119951_1000347_18	38.64	1.5e-10	70.4	Viruses	Nucleocytoviricota	Imitervirales	GVMAG-S-3300012000-62	GVMAG-S-3300012000-62	HOT_MAG22
k141_2567156_3	GVMAG-M-3300023174-116.fna|Ga0214921_10000043_15	23.17	0.00014	56.7	Viruses	Nucleocytoviricota	Imitervirales	GVMAG-M-3300023174-116	GVMAG-M-3300023174-116	HOT_MAG22
k141_2567156_4	SRX802073.61.dc.fa|contig_2043_104	41.79	2.3e-59	226	Viruses	Nucleocytoviricota	Imitervirales	SRX802073.61.dc	SRX802073.61.dc	HOT_MAG22
k141_2567156_5	GVMAG-M-3300013014-33.fna|Ga0164295_10000089_59	71.54	2.9e-144	467	Viruses	Nucleocytoviricota	Pimascovirales	GVMAG-M-3300013014-33	GVMAG-M-3300013014-33	HOT_MAG22
k141_2567156_6	GVMAG-M-3300017971-33.fna|Ga0180438_10006693_16	41.9	1.9e-38	162	Viruses	Nucleocytoviricota	Imitervirales	GVMAG-M-3300017971-33	GVMAG-M-3300017971-33	HOT_MAG22
k141_2567156_9	GVMAG-S-3300004097-149.fna|3300004097.a:Ga0055584_100000350_12	39.57	1.1e-62	235	Viruses	Nucleocytoviricota	Imitervirales	GVMAG-S-3300004097-149	GVMAG-S-3300004097-149	HOT_MAG22
k141_2567156_10	GVMAG-M-3300023174-204.fna|Ga0214921_10006956_12	24.62	2e-20	111	Viruses	Nucleocytoviricota	Imitervirales	GVMAG-M-3300023174-204	GVMAG-M-3300023174-204	HOT_MAG22
k141_2567156_11	GVMAG-M-3300013014-33.fna|Ga0164295_10000089_37	30.06	5.7e-78	294	Viruses	Nucleocytoviricota	Pimascovirales	GVMAG-M-3300013014-33	GVMAG-M-3300013014-33	HOT_MAG22
k141_2567156_12	GVMAG-M-3300020165-47.fna|Ga0206125_10005567_11	34.62	2.2e-118	420	Viruses	Nucleocytoviricota	Imitervirales	GVMAG-M-3300020165-47	GVMAG-M-3300020165-47	HOT_MAG22
k141_2567156_16	GVMAG-M-3300023184-117.fna|Ga0214919_10001914_30	34.41	2.6e-50	202	Viruses	Nucleocytoviricota	Pimascovirales	GVMAG-M-3300023184-117	GVMAG-M-3300023184-117	HOT_MAG22
k141_2567156_20	GVMAG-M-3300023184-117.fna|Ga0214919_10002831_21	36.91	4.3e-75	283	Viruses	Nucleocytoviricota	Pimascovirales	GVMAG-M-3300023184-117	GVMAG-M-3300023184-117	HOT_MAG22
k141_2567156_22	oPacV_421.fasta|MN448295.1_84	37.72	4.2e-36	155	Viruses	Nucleocytoviricota	Imitervirales	oPacV.421	oPacV.421	HOT_MAG22
k141_2567156_24	ERX552256.7.dc.fa|contig_23461_34	25.73	1.2e-10	74.3	Viruses	Nucleocytoviricota	Imitervirales	ERX552256.7.dc	ERX552256.7.dc	HOT_MAG22
k141_2567156_26	GVMAG-M-3300009155-27.fna|Ga0114968_10000315_5	48.13	8.6e-133	449	Viruses	Nucleocytoviricota	Pimascovirales	GVMAG-M-3300009155-27	GVMAG-M-3300009155-27	HOT_MAG22
k141_2567156_27	GVMAG-S-ERX556031-46.fna|ERX556031_contig_2_168	36.1	5.6e-41	167	Viruses	Nucleocytoviricota	Imitervirales	GVMAG-S-ERX556031-46	GVMAG-S-ERX556031-46	HOT_MAG22
k141_2567156_29	GVMAG-M-3300023174-104.fna|Ga0214921_10000012_177	35.16	1.1e-23	113	Viruses	Nucleocytoviricota	Pimascovirales	GVMAG-M-3300023174-104	GVMAG-M-3300023174-104	HOT_MAG22
k141_2567156_30	ERX552254.13.dc.fa|contig_231_13	30.05	4.3e-26	124	Viruses	Nucleocytoviricota	Imitervirales	ERX552254.13.dc	ERX552254.13.dc	HOT_MAG22
k141_2567156_34	GVMAG-M-3300023184-165.fna|Ga0214919_10000077_77	53.7	8.5e-247	798	Viruses	Nucleocytoviricota	Imitervirales	GVMAG-M-3300023184-165	GVMAG-M-3300023184-165	HOT_MAG22
k141_2567156_35	GVMAG-M-3300000517-4.fna|PR_CR_10_Liq_3_inCRDRAFT_1000154_3	38.55	5.3e-29	130	Viruses	Nucleocytoviricota	Imitervirales	GVMAG-M-3300000517-4	GVMAG-M-3300000517-4	HOT_MAG22
k141_2567156_36	GVMAG-M-3300020185-49.fna|Ga0206131_10000238_9	49.05	0	1120	Viruses	Nucleocytoviricota	Imitervirales	GVMAG-M-3300020185-49	GVMAG-M-3300020185-49	HOT_MAG22
k141_2567156_40	GVMAG-M-3300024255-31.fna|Ga0233438_10000749_29	49.09	1.4e-09	64.6	Viruses	Nucleocytoviricota	Imitervirales	GVMAG-M-3300024255-31	GVMAG-M-3300024255-31	HOT_MAG22
k141_2567156_41	GVMAG-M-3300022752-50.fna|Ga0214917_10001764_4	44.74	6.9e-06	57.1	Viruses	Nucleocytoviricota	Pimascovirales	GVMAG-M-3300022752-50	GVMAG-M-3300022752-50	HOT_MAG22
k141_2567156_42	GVMAG-S-ERX556019-34.fna|ERX556019_contig_514_16	32.58	4.1e-05	56.7	Viruses	Nucleocytoviricota	Imitervirales	GVMAG-S-ERX556019-34	GVMAG-S-ERX556019-34	HOT_MAG22
k141_2567156_43	GVMAG-M-3300023184-71.fna|Ga0214919_10000112_13	54.5	0	1150	Viruses	Nucleocytoviricota	Pimascovirales	GVMAG-M-3300023184-71	GVMAG-M-3300023184-71	HOT_MAG22
k141_2567156_44	GVMAG-M-3300023184-117.fna|Ga0214919_10001185_32	56.83	2.9e-69	245	Viruses	Nucleocytoviricota	Pimascovirales	GVMAG-M-3300023184-117	GVMAG-M-3300023184-117	HOT_MAG22
k141_2567156_45	GVMAG-M-3300017963-43.fna|Ga0180437_10000057_118	30.67	6.5e-11	78.8	Viruses	Nucleocytoviricota	Imitervirales	GVMAG-M-3300017963-43	GVMAG-M-3300017963-43	HOT_MAG22
k141_2567156_46	GVMAG-M-3300023184-71.fna|Ga0214919_10002395_10	35.29	4.3e-19	96.9	Viruses	Nucleocytoviricota	Pimascovirales	GVMAG-M-3300023184-71	GVMAG-M-3300023184-71	HOT_MAG22
k141_2567156_47	GVMAG-M-3300023184-117.fna|Ga0214919_10001914_5	36.94	2.3e-39	164	Viruses	Nucleocytoviricota	Pimascovirales	GVMAG-M-3300023184-117	GVMAG-M-3300023184-117	HOT_MAG22
k141_2567156_48	GVMAG-S-1101169-75.fna|1101169_contig_212_9	36.74	1e-46	183	Viruses	Nucleocytoviricota	Pimascovirales	GVMAG-S-1101169-75	GVMAG-S-1101169-75	HOT_MAG22
k141_2567156_49	GVMAG-M-3300022752-50.fna|Ga0214917_10000059_78	40.18	1.5e-27	122	Viruses	Nucleocytoviricota	Pimascovirales	GVMAG-M-3300022752-50	GVMAG-M-3300022752-50	HOT_MAG22
k141_2567156_52	GVMAG-M-3300009182-67.fna|Ga0114959_10000185_15	32.84	3.1e-29	135	Viruses	Nucleocytoviricota	Algavirales	GVMAG-M-3300009182-67	GVMAG-M-3300009182-67	HOT_MAG22
k141_2567156_53	GVMAG-M-3300023184-117.fna|Ga0214919_10000753_30	39.54	1.5e-74	275	Viruses	Nucleocytoviricota	Pimascovirales	GVMAG-M-3300023184-117	GVMAG-M-3300023184-117	HOT_MAG22
k141_2567156_54	ERX555926.32.dc.fa|contig_3644_15	59.56	2.5e-95	323	Viruses	Nucleocytoviricota	Imitervirales	ERX555926.32.dc	ERX555926.32.dc	HOT_MAG22
k141_2567156_55	ChoanoV_1.fa|ENA_MK250087_MK250087.1_10	69.46	8.7e-116	385	Viruses	Nucleocytoviricota	Imitervirales	ChoanoV.1	ChoanoV.1	HOT_MAG22
k141_2567156_58	GVMAG-M-3300023184-71.fna|Ga0214919_10002395_24	43.85	1.3e-111	385	Viruses	Nucleocytoviricota	Pimascovirales	GVMAG-M-3300023184-71	GVMAG-M-3300023184-71	HOT_MAG22
k141_2567156_59	GVMAG-S-1101169-75.fna|1101169_contig_2419_4	81.35	3.8e-299	932	Viruses	Nucleocytoviricota	Pimascovirales	GVMAG-S-1101169-75	GVMAG-S-1101169-75	HOT_MAG22
k141_2567156_67	GVMAG-S-1101169-75.fna|1101169_contig_222_7	35.36	2.7e-80	298	Viruses	Nucleocytoviricota	Pimascovirales	GVMAG-S-1101169-75	GVMAG-S-1101169-75	HOT_MAG22
k141_2567156_69	GVMAG-M-3300009155-27.fna|Ga0114968_10000284_20	46.79	5.4e-65	238	Viruses	Nucleocytoviricota	Pimascovirales	GVMAG-M-3300009155-27	GVMAG-M-3300009155-27	HOT_MAG22
k141_2567156_70	GVMAG-M-3300009155-27.fna|Ga0114968_10000315_18	37.5	3.2e-15	88.5	Viruses	Nucleocytoviricota	Pimascovirales	GVMAG-M-3300009155-27	GVMAG-M-3300009155-27	HOT_MAG22
k141_2567156_72	GVMAG-M-3300023184-117.fna|Ga0214919_10000356_61	47.65	5e-42	165	Viruses	Nucleocytoviricota	Pimascovirales	GVMAG-M-3300023184-117	GVMAG-M-3300023184-117	HOT_MAG22
k141_2567156_74	GVMAG-M-3300022752-26.fna|Ga0214917_10000461_22	36.87	8.6e-20	102	Viruses	Nucleocytoviricota	Pimascovirales	GVMAG-M-3300022752-26	GVMAG-M-3300022752-26	HOT_MAG22
k141_469140_1	GVMAG-S-1024976-23.fna|1024976_contig_98_22	75.08	1.2e-163	526	Viruses	Nucleocytoviricota	Imitervirales	GVMAG-S-1024976-23	GVMAG-S-1024976-23	HOT_MAG3
k141_469140_2	ERX552255.7.dc.fa|contig_51107_2	99.68	6e-234	736	Viruses	Nucleocytoviricota	Imitervirales	ERX552255.7.dc	ERX552255.7.dc	HOT_MAG3
k141_469140_3	ERX552255.7.dc.fa|contig_51107_3	97.8	1.7e-55	197	Viruses	Nucleocytoviricota	Imitervirales	ERX552255.7.dc	ERX552255.7.dc	HOT_MAG3
k141_469140_4	ERX552255.7.dc.fa|contig_51107_5	98.08	3.5e-273	845	Viruses	Nucleocytoviricota	Imitervirales	ERX552255.7.dc	ERX552255.7.dc	HOT_MAG3
k141_469140_5	ERX552255.7.dc.fa|contig_51107_6	99.23	0	2370	Viruses	Nucleocytoviricota	Imitervirales	ERX552255.7.dc	ERX552255.7.dc	HOT_MAG3
k141_469140_6	ERX552255.7.dc.fa|contig_51107_7	99.39	2e-118	384	Viruses	Nucleocytoviricota	Imitervirales	ERX552255.7.dc	ERX552255.7.dc	HOT_MAG3
k141_469140_7	ERX552255.7.dc.fa|contig_51107_9	96.2	5.4e-46	169	Viruses	Nucleocytoviricota	Imitervirales	ERX552255.7.dc	ERX552255.7.dc	HOT_MAG3
k141_469140_8	ERX552255.7.dc.fa|contig_51107_10	90.32	9.5e-91	304	Viruses	Nucleocytoviricota	Imitervirales	ERX552255.7.dc	ERX552255.7.dc	HOT_MAG3
k141_469140_9	ERX552255.7.dc.fa|contig_51107_11	98.6	3.1e-94	313	Viruses	Nucleocytoviricota	Imitervirales	ERX552255.7.dc	ERX552255.7.dc	HOT_MAG3
k141_469140_10	ERX552255.7.dc.fa|contig_51107_12	98.61	6.8e-154	490	Viruses	Nucleocytoviricota	Imitervirales	ERX552255.7.dc	ERX552255.7.dc	HOT_MAG3
k141_469140_11	ERX552255.7.dc.fa|contig_51107_13	74.79	1.3e-55	201	Viruses	Nucleocytoviricota	Imitervirales	ERX552255.7.dc	ERX552255.7.dc	HOT_MAG3
k141_469140_12	ERX552255.7.dc.fa|contig_51107_14	97.41	4e-134	431	Viruses	Nucleocytoviricota	Imitervirales	ERX552255.7.dc	ERX552255.7.dc	HOT_MAG3
k141_469140_13	ERX552255.7.dc.fa|contig_51107_15	96.93	1.5e-165	525	Viruses	Nucleocytoviricota	Imitervirales	ERX552255.7.dc	ERX552255.7.dc	HOT_MAG3
k141_469140_14	ERX552255.7.dc.fa|contig_51107_17	72.13	1.7e-14	87.6	Viruses	Nucleocytoviricota	Imitervirales	ERX552255.7.dc	ERX552255.7.dc	HOT_MAG3
k141_56202_1	GVMAG-S-ERX555961-36.fna|ERX555961_contig_18_53	53.08	1.9e-171	569	Viruses	Nucleocytoviricota	Imitervirales	GVMAG-S-ERX555961-36	GVMAG-S-ERX555961-36	HOT_MAG3
k141_56202_2	ERX552302.38.dc.fa|contig_188_46	41.9	6.6e-35	148	Viruses	Nucleocytoviricota	Pandoravirales	ERX552302.38.dc	ERX552302.38.dc	HOT_MAG3
k141_56202_3	ERX552270.56.dc.fa|contig_38015_13	59.54	4.8e-71	253	Viruses	Nucleocytoviricota	Imitervirales	ERX552270.56.dc	ERX552270.56.dc	HOT_MAG3
k141_56202_5	ERX556005.37.dc.fa|contig_20873_3	32.69	3.3e-13	79.6	Viruses	Nucleocytoviricota	Imitervirales	ERX556005.37.dc	ERX556005.37.dc	HOT_MAG3
k141_56202_6	ERX556005.37.dc.fa|contig_20873_4	77.83	2e-245	772	Viruses	Nucleocytoviricota	Imitervirales	ERX556005.37.dc	ERX556005.37.dc	HOT_MAG3
k141_56202_7	ERX556005.37.dc.fa|contig_20873_5	41.21	8.8e-38	157	Viruses	Nucleocytoviricota	Imitervirales	ERX556005.37.dc	ERX556005.37.dc	HOT_MAG3
k141_56202_8	ERX556005.37.dc.fa|contig_20873_6	73.13	7.9e-73	251	Viruses	Nucleocytoviricota	Imitervirales	ERX556005.37.dc	ERX556005.37.dc	HOT_MAG3
k141_56202_9	ERX556005.37.dc.fa|contig_20873_7	40.91	1.9e-18	96.4	Viruses	Nucleocytoviricota	Imitervirales	ERX556005.37.dc	ERX556005.37.dc	HOT_MAG3
k141_56202_10	ERX556005.37.dc.fa|contig_20873_8	52.1	1.4e-36	146	Viruses	Nucleocytoviricota	Imitervirales	ERX556005.37.dc	ERX556005.37.dc	HOT_MAG3
k141_56202_12	ERX556005.37.dc.fa|contig_20873_10	67.19	6.3e-91	309	Viruses	Nucleocytoviricota	Imitervirales	ERX556005.37.dc	ERX556005.37.dc	HOT_MAG3
k141_56202_13	ERX556005.37.dc.fa|contig_20873_11	56.99	8e-72	253	Viruses	Nucleocytoviricota	Imitervirales	ERX556005.37.dc	ERX556005.37.dc	HOT_MAG3
k141_56202_15	ERX552255.7.dc.fa|contig_129377_8	98.56	1.6e-91	316	Viruses	Nucleocytoviricota	Imitervirales	ERX552255.7.dc	ERX552255.7.dc	HOT_MAG3
k141_56202_16	ERX552255.7.dc.fa|contig_129377_7	99.66	2.8e-224	699	Viruses	Nucleocytoviricota	Imitervirales	ERX552255.7.dc	ERX552255.7.dc	HOT_MAG3
k141_56202_17	ERX552255.7.dc.fa|contig_129377_6	97.82	0	2380	Viruses	Nucleocytoviricota	Imitervirales	ERX552255.7.dc	ERX552255.7.dc	HOT_MAG3
k141_56202_18	ERX552255.7.dc.fa|contig_129377_5	98.06	6.4e-187	589	Viruses	Nucleocytoviricota	Imitervirales	ERX552255.7.dc	ERX552255.7.dc	HOT_MAG3
k141_56202_19	ERX552255.7.dc.fa|contig_129377_4	98.62	2e-157	500	Viruses	Nucleocytoviricota	Imitervirales	ERX552255.7.dc	ERX552255.7.dc	HOT_MAG3
k141_56202_20	ERX552255.7.dc.fa|contig_129377_3	98.8	0	1180	Viruses	Nucleocytoviricota	Imitervirales	ERX552255.7.dc	ERX552255.7.dc	HOT_MAG3
k141_56202_21	ERX552255.7.dc.fa|contig_129377_1	98.59	0	2140	Viruses	Nucleocytoviricota	Imitervirales	ERX552255.7.dc	ERX552255.7.dc	HOT_MAG3
k141_56202_22	GVMAG-S-1024976-23.fna|1024976_contig_62_18	95.39	2e-198	624	Viruses	Nucleocytoviricota	Imitervirales	GVMAG-S-1024976-23	GVMAG-S-1024976-23	HOT_MAG3
k141_497353_1	ERX552255.7.dc.fa|contig_869_15	45.68	0	1650	Viruses	Nucleocytoviricota	Imitervirales	ERX552255.7.dc	ERX552255.7.dc	HOT_MAG3
k141_497353_2	ERX552255.7.dc.fa|contig_869_14	80.65	1.97626e-323	1010	Viruses	Nucleocytoviricota	Imitervirales	ERX552255.7.dc	ERX552255.7.dc	HOT_MAG3
k141_497353_3	ERX552255.7.dc.fa|contig_869_13	100	1.9e-128	414	Viruses	Nucleocytoviricota	Imitervirales	ERX552255.7.dc	ERX552255.7.dc	HOT_MAG3
k141_497353_4	ERX552255.7.dc.fa|contig_869_12	96.84	5.5e-58	205	Viruses	Nucleocytoviricota	Imitervirales	ERX552255.7.dc	ERX552255.7.dc	HOT_MAG3
k141_497353_5	ERX552255.7.dc.fa|contig_869_11	98.1	1.2e-157	500	Viruses	Nucleocytoviricota	Imitervirales	ERX552255.7.dc	ERX552255.7.dc	HOT_MAG3
k141_497353_6	ERX552255.7.dc.fa|contig_869_10	99.19	3.5e-85	285	Viruses	Nucleocytoviricota	Imitervirales	ERX552255.7.dc	ERX552255.7.dc	HOT_MAG3
k141_497353_7	ERX552255.7.dc.fa|contig_869_9	98.75	6.3e-172	544	Viruses	Nucleocytoviricota	Imitervirales	ERX552255.7.dc	ERX552255.7.dc	HOT_MAG3
k141_497353_8	ERX552255.7.dc.fa|contig_869_7	97.82	0	1350	Viruses	Nucleocytoviricota	Imitervirales	ERX552255.7.dc	ERX552255.7.dc	HOT_MAG3
k141_497353_9	ERX552255.7.dc.fa|contig_869_6	98.53	2.7e-95	315	Viruses	Nucleocytoviricota	Imitervirales	ERX552255.7.dc	ERX552255.7.dc	HOT_MAG3
k141_497353_10	ERX552255.7.dc.fa|contig_869_5	90.72	6.8e-123	399	Viruses	Nucleocytoviricota	Imitervirales	ERX552255.7.dc	ERX552255.7.dc	HOT_MAG3
k141_497353_11	ERX552255.7.dc.fa|contig_869_4	98.52	1.1e-302	934	Viruses	Nucleocytoviricota	Imitervirales	ERX552255.7.dc	ERX552255.7.dc	HOT_MAG3
k141_497353_12	ERX552255.7.dc.fa|contig_869_3	94.04	0	1620	Viruses	Nucleocytoviricota	Imitervirales	ERX552255.7.dc	ERX552255.7.dc	HOT_MAG3
k141_497353_13	ERX552255.7.dc.fa|contig_869_2	92.86	2.3e-41	155	Viruses	Nucleocytoviricota	Imitervirales	ERX552255.7.dc	ERX552255.7.dc	HOT_MAG3
k141_497353_14	GVMAG-S-ERX555907-63.fna|ERX555907_contig_196_23	93.52	0	1670	Viruses	Nucleocytoviricota	Imitervirales	GVMAG-S-ERX555907-63	GVMAG-S-ERX555907-63	HOT_MAG3
k141_497353_15	GVMAG-S-ERX555907-63.fna|ERX555907_contig_196_24	93.51	2.6e-96	320	Viruses	Nucleocytoviricota	Imitervirales	GVMAG-S-ERX555907-63	GVMAG-S-ERX555907-63	HOT_MAG3
k141_497353_16	GVMAG-S-ERX555907-63.fna|ERX555907_contig_196_26	85.11	5e-144	464	Viruses	Nucleocytoviricota	Imitervirales	GVMAG-S-ERX555907-63	GVMAG-S-ERX555907-63	HOT_MAG3
k141_610091_1	ERX556103.23.dc.fa|contig_119641_10	96.12	1.5e-87	292	Viruses	Nucleocytoviricota	Imitervirales	ERX556103.23.dc	ERX556103.23.dc	HOT_MAG3
k141_610091_2	ERX556005.37.dc.fa|contig_8201_25	51.2	7.8e-121	407	Viruses	Nucleocytoviricota	Imitervirales	ERX556005.37.dc	ERX556005.37.dc	HOT_MAG3
k141_610091_3	ERX552255.7.dc.fa|contig_34666_23	98.69	3.4e-227	708	Viruses	Nucleocytoviricota	Imitervirales	ERX552255.7.dc	ERX552255.7.dc	HOT_MAG3
k141_610091_4	ERX552255.7.dc.fa|contig_34666_22	93.67	6.4e-227	707	Viruses	Nucleocytoviricota	Imitervirales	ERX552255.7.dc	ERX552255.7.dc	HOT_MAG3
k141_610091_5	ERX552255.7.dc.fa|contig_34666_21	95.76	3.4e-76	258	Viruses	Nucleocytoviricota	Imitervirales	ERX552255.7.dc	ERX552255.7.dc	HOT_MAG3
k141_610091_6	ERX552255.7.dc.fa|contig_34666_20	99.65	1.4e-218	682	Viruses	Nucleocytoviricota	Imitervirales	ERX552255.7.dc	ERX552255.7.dc	HOT_MAG3
k141_610091_7	ERX552255.7.dc.fa|contig_34666_19	97.22	0	1910	Viruses	Nucleocytoviricota	Imitervirales	ERX552255.7.dc	ERX552255.7.dc	HOT_MAG3
k141_610091_8	ERX552255.7.dc.fa|contig_34666_18	95.93	6.9e-219	683	Viruses	Nucleocytoviricota	Imitervirales	ERX552255.7.dc	ERX552255.7.dc	HOT_MAG3
k141_610091_9	ERX552255.7.dc.fa|contig_34666_17	98.25	2.1e-169	536	Viruses	Nucleocytoviricota	Imitervirales	ERX552255.7.dc	ERX552255.7.dc	HOT_MAG3
k141_610091_10	ERX552255.7.dc.fa|contig_34666_16	97.73	1.6e-200	628	Viruses	Nucleocytoviricota	Imitervirales	ERX552255.7.dc	ERX552255.7.dc	HOT_MAG3
k141_610091_11	ERX552255.7.dc.fa|contig_34666_15	96.98	6.2e-248	770	Viruses	Nucleocytoviricota	Imitervirales	ERX552255.7.dc	ERX552255.7.dc	HOT_MAG3
k141_610091_12	ERX552255.7.dc.fa|contig_34666_14	97.33	9.5e-285	879	Viruses	Nucleocytoviricota	Imitervirales	ERX552255.7.dc	ERX552255.7.dc	HOT_MAG3
k141_610091_13	ERX552255.7.dc.fa|contig_34666_13	91.58	1.4e-129	418	Viruses	Nucleocytoviricota	Imitervirales	ERX552255.7.dc	ERX552255.7.dc	HOT_MAG3
k141_610091_14	ERX552255.7.dc.fa|contig_34666_12	97.12	4.7e-147	470	Viruses	Nucleocytoviricota	Imitervirales	ERX552255.7.dc	ERX552255.7.dc	HOT_MAG3
k141_610091_15	ERX552255.7.dc.fa|contig_34666_11	69.23	2.3e-245	778	Viruses	Nucleocytoviricota	Imitervirales	ERX552255.7.dc	ERX552255.7.dc	HOT_MAG3
k141_610091_16	ERX552255.7.dc.fa|contig_34666_10	98.64	1.3e-157	501	Viruses	Nucleocytoviricota	Imitervirales	ERX552255.7.dc	ERX552255.7.dc	HOT_MAG3
k141_610091_17	ERX552255.7.dc.fa|contig_34666_9	98.64	0	1220	Viruses	Nucleocytoviricota	Imitervirales	ERX552255.7.dc	ERX552255.7.dc	HOT_MAG3
k141_610091_18	ERX552255.7.dc.fa|contig_34666_8	99.04	1.5e-227	710	Viruses	Nucleocytoviricota	Imitervirales	ERX552255.7.dc	ERX552255.7.dc	HOT_MAG3
k141_610091_19	ERX552255.7.dc.fa|contig_34666_7	95.37	6.9e-73	248	Viruses	Nucleocytoviricota	Imitervirales	ERX552255.7.dc	ERX552255.7.dc	HOT_MAG3
k141_610091_20	ERX552255.7.dc.fa|contig_34666_6	95.04	3.3e-91	304	Viruses	Nucleocytoviricota	Imitervirales	ERX552255.7.dc	ERX552255.7.dc	HOT_MAG3
k141_610091_21	ERX552255.7.dc.fa|contig_34666_5	95.8	2.6e-211	661	Viruses	Nucleocytoviricota	Imitervirales	ERX552255.7.dc	ERX552255.7.dc	HOT_MAG3
k141_610091_22	ERX552255.7.dc.fa|contig_34666_4	94.19	2.7e-107	351	Viruses	Nucleocytoviricota	Imitervirales	ERX552255.7.dc	ERX552255.7.dc	HOT_MAG3
k141_610091_23	ERX552255.7.dc.fa|contig_34666_3	99.49	6e-136	437	Viruses	Nucleocytoviricota	Imitervirales	ERX552255.7.dc	ERX552255.7.dc	HOT_MAG3
k141_610091_24	ERX552255.7.dc.fa|contig_34666_2	88.46	1.4e-65	227	Viruses	Nucleocytoviricota	Imitervirales	ERX552255.7.dc	ERX552255.7.dc	HOT_MAG3
k141_610091_25	ERX552255.7.dc.fa|contig_34666_1	93	3.3e-131	424	Viruses	Nucleocytoviricota	Imitervirales	ERX552255.7.dc	ERX552255.7.dc	HOT_MAG3
k141_610091_26	ERX556005.37.dc.fa|contig_26600_6	69.55	0	1750	Viruses	Nucleocytoviricota	Imitervirales	ERX556005.37.dc	ERX556005.37.dc	HOT_MAG3
k141_610091_27	ERX556005.37.dc.fa|contig_26600_7	85.59	1.5e-209	661	Viruses	Nucleocytoviricota	Imitervirales	ERX556005.37.dc	ERX556005.37.dc	HOT_MAG3
k141_610091_28	ERX556005.37.dc.fa|contig_26600_8	65.34	1.3e-80	277	Viruses	Nucleocytoviricota	Imitervirales	ERX556005.37.dc	ERX556005.37.dc	HOT_MAG3
k141_610091_29	GVMAG-S-ERX555907-63.fna|ERX555907_contig_49_66	74.53	0	1030	Viruses	Nucleocytoviricota	Imitervirales	GVMAG-S-ERX555907-63	GVMAG-S-ERX555907-63	HOT_MAG3
k141_610091_30	GVMAG-M-3300021378-36.fna|Ga0213861_10003396_4	33.05	5e-29	133	Viruses	Nucleocytoviricota	Imitervirales	GVMAG-M-3300021378-36	GVMAG-M-3300021378-36	HOT_MAG3
k141_610091_32	GVMAG-S-ERX555907-63.fna|ERX555907_contig_49_67	50	1e-34	142	Viruses	Nucleocytoviricota	Imitervirales	GVMAG-S-ERX555907-63	GVMAG-S-ERX555907-63	HOT_MAG3
k141_610091_33	GVMAG-S-ERX555987-49.fna|ERX555987_contig_1543_9	86.91	1.6e-136	495	Viruses	Nucleocytoviricota	Imitervirales	GVMAG-S-ERX555987-49	GVMAG-S-ERX555987-49	HOT_MAG3
k141_610091_34	GVMAG-S-ERX555987-49.fna|ERX555987_contig_1543_8	81.13	7.2e-83	281	Viruses	Nucleocytoviricota	Imitervirales	GVMAG-S-ERX555987-49	GVMAG-S-ERX555987-49	HOT_MAG3
k141_610091_35	ERX556103.23.dc.fa|contig_45613_13	75	1.3e-24	108	Viruses	Nucleocytoviricota	Imitervirales	ERX556103.23.dc	ERX556103.23.dc	HOT_MAG3
k141_610091_36	GVMAG-S-ERX555987-49.fna|ERX555987_contig_1543_7	84.75	8.7e-71	243	Viruses	Nucleocytoviricota	Imitervirales	GVMAG-S-ERX555987-49	GVMAG-S-ERX555987-49	HOT_MAG3
k141_610091_37	GVMAG-S-ERX555987-49.fna|ERX555987_contig_1543_6	87.85	8.3e-127	413	Viruses	Nucleocytoviricota	Imitervirales	GVMAG-S-ERX555987-49	GVMAG-S-ERX555987-49	HOT_MAG3
k141_610091_38	GVMAG-S-ERX555987-49.fna|ERX555987_contig_1543_5	40.94	1.1e-119	423	Viruses	Nucleocytoviricota	Imitervirales	GVMAG-S-ERX555987-49	GVMAG-S-ERX555987-49	HOT_MAG3
k141_610091_39	GVMAG-S-ERX555987-49.fna|ERX555987_contig_1543_4	51.61	3.6e-39	154	Viruses	Nucleocytoviricota	Imitervirales	GVMAG-S-ERX555987-49	GVMAG-S-ERX555987-49	HOT_MAG3
k141_610091_40	GVMAG-S-ERX555987-49.fna|ERX555987_contig_1543_3	46.21	5.3e-78	279	Viruses	Nucleocytoviricota	Imitervirales	GVMAG-S-ERX555987-49	GVMAG-S-ERX555987-49	HOT_MAG3
k141_610091_41	GVMAG-S-ERX555987-49.fna|ERX555987_contig_1543_2	84.32	3.8e-140	453	Viruses	Nucleocytoviricota	Imitervirales	GVMAG-S-ERX555987-49	GVMAG-S-ERX555987-49	HOT_MAG3
k141_610091_42	GVMAG-S-ERX555987-49.fna|ERX555987_contig_1543_1	42.03	1.3e-135	470	Viruses	Nucleocytoviricota	Imitervirales	GVMAG-S-ERX555987-49	GVMAG-S-ERX555987-49	HOT_MAG3
k141_251466_2	ERX552255.7.dc.fa|contig_13158_18	98.05	0	1470	Viruses	Nucleocytoviricota	Imitervirales	ERX552255.7.dc	ERX552255.7.dc	HOT_MAG3
k141_251466_3	ERX552255.7.dc.fa|contig_13158_17	98.41	2.1e-177	561	Viruses	Nucleocytoviricota	Imitervirales	ERX552255.7.dc	ERX552255.7.dc	HOT_MAG3
k141_251466_4	ERX552255.7.dc.fa|contig_13158_16	99.07	3.7e-76	258	Viruses	Nucleocytoviricota	Imitervirales	ERX552255.7.dc	ERX552255.7.dc	HOT_MAG3
k141_251466_6	ERX552255.7.dc.fa|contig_13158_15	96.88	6.4e-179	566	Viruses	Nucleocytoviricota	Imitervirales	ERX552255.7.dc	ERX552255.7.dc	HOT_MAG3
k141_251466_7	ERX552255.7.dc.fa|contig_13158_14	89.86	1e-36	141	Viruses	Nucleocytoviricota	Imitervirales	ERX552255.7.dc	ERX552255.7.dc	HOT_MAG3
k141_251466_8	ERX552255.7.dc.fa|contig_13158_13	97.91	7.8e-312	962	Viruses	Nucleocytoviricota	Imitervirales	ERX552255.7.dc	ERX552255.7.dc	HOT_MAG3
k141_251466_9	ERX552255.7.dc.fa|contig_13158_12	93.91	0	2170	Viruses	Nucleocytoviricota	Imitervirales	ERX552255.7.dc	ERX552255.7.dc	HOT_MAG3
k141_251466_10	ERX552255.7.dc.fa|contig_13158_11	96.08	2.6e-297	919	Viruses	Nucleocytoviricota	Imitervirales	ERX552255.7.dc	ERX552255.7.dc	HOT_MAG3
k141_251466_11	GVMAG-S-ERX555907-63.fna|ERX555907_contig_77_18	85.71	0	1270	Viruses	Nucleocytoviricota	Imitervirales	GVMAG-S-ERX555907-63	GVMAG-S-ERX555907-63	HOT_MAG3
k141_334776_1	ERX552255.7.dc.fa|contig_39073_6	98.33	9.1e-39	146	Viruses	Nucleocytoviricota	Imitervirales	ERX552255.7.dc	ERX552255.7.dc	HOT_MAG3
k141_334776_2	ERX552255.7.dc.fa|contig_39073_7	97.92	7.8e-65	224	Viruses	Nucleocytoviricota	Imitervirales	ERX552255.7.dc	ERX552255.7.dc	HOT_MAG3
k141_334776_3	ERX552255.7.dc.fa|contig_39073_8	58.77	6.3e-138	464	Viruses	Nucleocytoviricota	Imitervirales	ERX552255.7.dc	ERX552255.7.dc	HOT_MAG3
k141_334776_4	ERX552255.7.dc.fa|contig_39073_9	82.88	1e-245	771	Viruses	Nucleocytoviricota	Imitervirales	ERX552255.7.dc	ERX552255.7.dc	HOT_MAG3
k141_334776_5	GVMAG-S-ERX555961-36.fna|ERX555961_contig_3_45	92.51	0	2050	Viruses	Nucleocytoviricota	Imitervirales	GVMAG-S-ERX555961-36	GVMAG-S-ERX555961-36	HOT_MAG3
k141_334776_6	ERX552270.42.dc.fa|contig_1684_38	44.44	1.4e-30	129	Viruses	Nucleocytoviricota	Imitervirales	ERX552270.42.dc	ERX552270.42.dc	HOT_MAG3
k141_334776_7	ERX556103.23.dc.fa|contig_119641_11	80.19	1e-50	185	Viruses	Nucleocytoviricota	Imitervirales	ERX556103.23.dc	ERX556103.23.dc	HOT_MAG3
k141_170934_1	GVMAG-M-3300017956-25.fna|Ga0181580_10000422_25	70.56	5e-204	650	Viruses	Nucleocytoviricota	Imitervirales	GVMAG-M-3300017956-25	GVMAG-M-3300017956-25	HOT_MAG3
k141_170934_2	ERX552255.7.dc.fa|contig_44763_15	93.85	5.2e-84	282	Viruses	Nucleocytoviricota	Imitervirales	ERX552255.7.dc	ERX552255.7.dc	HOT_MAG3
k141_170934_3	ERX552255.7.dc.fa|contig_44763_16	98.08	6.3e-105	344	Viruses	Nucleocytoviricota	Imitervirales	ERX552255.7.dc	ERX552255.7.dc	HOT_MAG3
k141_170934_4	ERX556005.37.dc.fa|contig_3136_5	65.79	0	2050	Viruses	Nucleocytoviricota	Imitervirales	ERX556005.37.dc	ERX556005.37.dc	HOT_MAG3
k141_170934_5	ERX556005.37.dc.fa|contig_3136_3	84.48	1.6e-65	230	Viruses	Nucleocytoviricota	Imitervirales	ERX556005.37.dc	ERX556005.37.dc	HOT_MAG3
k141_170934_6	ERX556005.37.dc.fa|contig_9478_17	95.14	9.6e-173	547	Viruses	Nucleocytoviricota	Imitervirales	ERX556005.37.dc	ERX556005.37.dc	HOT_MAG3
k141_170934_7	GVMAG-S-ERX555961-36.fna|ERX555961_contig_639_1	96.61	0	1100	Viruses	Nucleocytoviricota	Imitervirales	GVMAG-S-ERX555961-36	GVMAG-S-ERX555961-36	HOT_MAG3
k141_170934_8	GVMAG-S-ERX555961-36.fna|ERX555961_contig_639_2	98.33	1e-84	283	Viruses	Nucleocytoviricota	Imitervirales	GVMAG-S-ERX555961-36	GVMAG-S-ERX555961-36	HOT_MAG3
k141_170934_9	GVMAG-S-ERX555961-36.fna|ERX555961_contig_639_3	97.59	5.5e-51	183	Viruses	Nucleocytoviricota	Imitervirales	GVMAG-S-ERX555961-36	GVMAG-S-ERX555961-36	HOT_MAG3
k141_170934_10	ERX552255.7.dc.fa|contig_45700_2	86.1	6.3e-106	350	Viruses	Nucleocytoviricota	Imitervirales	ERX552255.7.dc	ERX552255.7.dc	HOT_MAG3
k141_170934_11	ERX552255.7.dc.fa|contig_45700_3	90.73	9.3e-179	570	Viruses	Nucleocytoviricota	Imitervirales	ERX552255.7.dc	ERX552255.7.dc	HOT_MAG3
k141_170934_12	ERX552255.7.dc.fa|contig_45700_4	88	8.4e-117	382	Viruses	Nucleocytoviricota	Imitervirales	ERX552255.7.dc	ERX552255.7.dc	HOT_MAG3
k141_170934_13	ERX552255.7.dc.fa|contig_45700_5	95.85	8.2e-192	603	Viruses	Nucleocytoviricota	Imitervirales	ERX552255.7.dc	ERX552255.7.dc	HOT_MAG3
k141_170934_14	ERX552255.7.dc.fa|contig_45700_6	97.81	5.5e-92	306	Viruses	Nucleocytoviricota	Imitervirales	ERX552255.7.dc	ERX552255.7.dc	HOT_MAG3
k141_170934_15	ERX552255.7.dc.fa|contig_45700_7	88.12	6.3e-116	381	Viruses	Nucleocytoviricota	Imitervirales	ERX552255.7.dc	ERX552255.7.dc	HOT_MAG3
k141_170934_16	ERX552255.7.dc.fa|contig_45700_8	98.86	2.7e-55	196	Viruses	Nucleocytoviricota	Imitervirales	ERX552255.7.dc	ERX552255.7.dc	HOT_MAG3
k141_170934_17	ERX552255.7.dc.fa|contig_45700_9	98.04	5.2e-70	239	Viruses	Nucleocytoviricota	Imitervirales	ERX552255.7.dc	ERX552255.7.dc	HOT_MAG3
k141_170934_18	ERX552255.7.dc.fa|contig_45700_10	98.81	4.4e-56	198	Viruses	Nucleocytoviricota	Imitervirales	ERX552255.7.dc	ERX552255.7.dc	HOT_MAG3
k141_170934_19	ERX552255.7.dc.fa|contig_45700_11	99.34	7.8e-230	715	Viruses	Nucleocytoviricota	Imitervirales	ERX552255.7.dc	ERX552255.7.dc	HOT_MAG3
k141_170934_20	ERX552255.7.dc.fa|contig_45700_12	87.9	0	2780	Viruses	Nucleocytoviricota	Imitervirales	ERX552255.7.dc	ERX552255.7.dc	HOT_MAG3
k141_170934_21	ERX552255.7.dc.fa|contig_45700_13	96.89	3e-162	515	Viruses	Nucleocytoviricota	Imitervirales	ERX552255.7.dc	ERX552255.7.dc	HOT_MAG3
k141_170934_22	GVMAG-S-1024976-23.fna|1024976_contig_2_93	90.08	5.8e-264	821	Viruses	Nucleocytoviricota	Imitervirales	GVMAG-S-1024976-23	GVMAG-S-1024976-23	HOT_MAG3
k141_170934_23	GVMAG-S-ERX555961-36.fna|ERX555961_contig_639_17	61.86	4.6e-46	174	Viruses	Nucleocytoviricota	Imitervirales	GVMAG-S-ERX555961-36	GVMAG-S-ERX555961-36	HOT_MAG3
k141_170934_24	GVMAG-S-ERX555961-36.fna|ERX555961_contig_639_18	84.34	1.2e-149	482	Viruses	Nucleocytoviricota	Imitervirales	GVMAG-S-ERX555961-36	GVMAG-S-ERX555961-36	HOT_MAG3
k141_170934_25	GVMAG-S-ERX555961-36.fna|ERX555961_contig_639_19	75.21	1.5e-202	643	Viruses	Nucleocytoviricota	Imitervirales	GVMAG-S-ERX555961-36	GVMAG-S-ERX555961-36	HOT_MAG3
k141_170934_26	ERX552270.56.dc.fa|contig_55403_3	77.98	8.4e-164	525	Viruses	Nucleocytoviricota	Imitervirales	ERX552270.56.dc	ERX552270.56.dc	HOT_MAG3
k141_170934_27	GVMAG-S-ERX555961-36.fna|ERX555961_contig_639_21	81.72	5.8e-227	713	Viruses	Nucleocytoviricota	Imitervirales	GVMAG-S-ERX555961-36	GVMAG-S-ERX555961-36	HOT_MAG3
k141_170934_28	GVMAG-S-ERX555961-36.fna|ERX555961_contig_639_22	88.24	2.5e-35	137	Viruses	Nucleocytoviricota	Imitervirales	GVMAG-S-ERX555961-36	GVMAG-S-ERX555961-36	HOT_MAG3
k141_170934_29	ERX556005.37.dc.fa|contig_25028_2	70.97	6.8e-96	322	Viruses	Nucleocytoviricota	Imitervirales	ERX556005.37.dc	ERX556005.37.dc	HOT_MAG3
k141_143773_1	ERX552255.7.dc.fa|contig_13280_10	96.7	8.3e-153	487	Viruses	Nucleocytoviricota	Imitervirales	ERX552255.7.dc	ERX552255.7.dc	HOT_MAG3
k141_143773_2	GVMAG-S-ERX555961-36.fna|ERX555961_contig_3_29	79.09	4.4e-185	593	Viruses	Nucleocytoviricota	Imitervirales	GVMAG-S-ERX555961-36	GVMAG-S-ERX555961-36	HOT_MAG3
k141_143773_3	ERX552255.7.dc.fa|contig_13280_8	96.55	3.7e-146	467	Viruses	Nucleocytoviricota	Imitervirales	ERX552255.7.dc	ERX552255.7.dc	HOT_MAG3
k141_143773_4	ERX552255.7.dc.fa|contig_13280_7	98.39	8.5e-183	576	Viruses	Nucleocytoviricota	Imitervirales	ERX552255.7.dc	ERX552255.7.dc	HOT_MAG3
k141_143773_5	ERX552255.7.dc.fa|contig_13280_6	99.13	5.1e-178	560	Viruses	Nucleocytoviricota	Imitervirales	ERX552255.7.dc	ERX552255.7.dc	HOT_MAG3
k141_143773_6	ERX552255.7.dc.fa|contig_13280_5	94.19	0	2030	Viruses	Nucleocytoviricota	Imitervirales	ERX552255.7.dc	ERX552255.7.dc	HOT_MAG3
k141_143773_7	ERX552255.7.dc.fa|contig_13280_4	100	1.2e-29	119	Viruses	Nucleocytoviricota	Imitervirales	ERX552255.7.dc	ERX552255.7.dc	HOT_MAG3
k141_143773_8	ERX552255.7.dc.fa|contig_13280_3	99.22	3.1e-93	308	Viruses	Nucleocytoviricota	Imitervirales	ERX552255.7.dc	ERX552255.7.dc	HOT_MAG3
k141_143773_9	ERX552255.7.dc.fa|contig_13280_2	100	4.8e-127	411	Viruses	Nucleocytoviricota	Imitervirales	ERX552255.7.dc	ERX552255.7.dc	HOT_MAG3
k141_143773_10	GVMAG-S-ERX555961-36.fna|ERX555961_contig_3_37	97.83	1.2e-209	655	Viruses	Nucleocytoviricota	Imitervirales	GVMAG-S-ERX555961-36	GVMAG-S-ERX555961-36	HOT_MAG3
k141_143773_11	GVMAG-S-ERX555961-36.fna|ERX555961_contig_3_39	70	4.3e-116	384	Viruses	Nucleocytoviricota	Imitervirales	GVMAG-S-ERX555961-36	GVMAG-S-ERX555961-36	HOT_MAG3
k141_143773_12	GVMAG-S-ERX555961-36.fna|ERX555961_contig_3_41	38.03	1.1e-130	468	Viruses	Nucleocytoviricota	Imitervirales	GVMAG-S-ERX555961-36	GVMAG-S-ERX555961-36	HOT_MAG3
k141_143773_13	GVMAG-S-ERX555961-36.fna|ERX555961_contig_3_42	84.52	3.2e-312	970	Viruses	Nucleocytoviricota	Imitervirales	GVMAG-S-ERX555961-36	GVMAG-S-ERX555961-36	HOT_MAG3
k141_143773_14	ERX556103.23.dc.fa|contig_119641_11	78.51	1.1e-214	679	Viruses	Nucleocytoviricota	Imitervirales	ERX556103.23.dc	ERX556103.23.dc	HOT_MAG3
k141_447885_1	ERX552255.7.dc.fa|contig_13158_1	61.68	1e-285	905	Viruses	Nucleocytoviricota	Imitervirales	ERX552255.7.dc	ERX552255.7.dc	HOT_MAG3
k141_447885_2	ERX552255.7.dc.fa|contig_13158_2	96.53	6.7e-139	446	Viruses	Nucleocytoviricota	Imitervirales	ERX552255.7.dc	ERX552255.7.dc	HOT_MAG3
[truncated: 1,604 more rows]
