# Supplementary material for: Diversity and genomics of giant viruses in the North Pacific Subtropical Gyre
Source: Front Microbiol. 2022 Nov 25;13:1021923. doi: 10.3389/fmicb.2022.1021923 (PMC9732441; doi:10.3389/fmicb.2022.1021923)
Supplement: Supplementary file 3 [file Table_3.XLSX]

## Sheet: annot_HOT_MAG10
Protein	num_domains	hits	bits	coords
k141_138998_12	1	2OG-FeII_Oxy_3	31.4	117-228
k141_1004962_18	1	2OG-FeII_Oxy_3	30.7	127-228
k141_651454_31	3	AAA,AAA_lid_3,Peptidase_M41	140.2,37.2,130.4	247-379,405-433,468-671
k141_1004962_29	1	AAA	55.7	39-148
k141_101595_56	1	AAA	40.4	338-474
k141_857388_62	1	AAA	22.8	14-126
k141_1004962_24	2	AAA_19,Herpes_Helicase	47.5,33.2	20-163,363-440
k141_760540_18	2	ABC_membrane,ABC_tran	29.0,107.5	38-283,364-520
k141_412984_5	1	ABC_tran	138.8	341-496
k141_677289_15	1	Acetyltransf_1	57.8	38-133
k141_309342_43	1	Acetyltransf_1	49.6	19-121
k141_883765_24	3	Aconitase,Aconitase_2_N,Aconitase_B_N	142.4,267.2,156.1	473-826,174-379,10-162
k141_883765_19	2	Acyl-CoA_dh_1,Acyl-CoA_dh_N	47.2,53.2	277-424,52-157
k141_677289_25	1	adh_short	113.6	5-189
k141_101595_38	1	AHH	31.2	57-139
k141_857388_25	1	Aldolase_II	77.6	6-192
k141_101595_18	1	Aminotran_5	84	31-394
k141_883765_20	1	AMP-binding	226.1	27-390
k141_101595_11	2	Asn_synthase,DUF3700	195.7,29.1	225-370,110-179
k141_677289_8	2	ATP-cone,Glutaredoxin	31.9,51.3	12-98,470-534
k141_857388_24	1	Bac_rhodopsin	87.7	228-344
k141_101595_33	1	Bac_rhodopsin	43.7	9-225
k141_474947_8	1	Bac_rhodopsin	34.3	40-233
k141_677289_27	2	Capsid_N,Capsid_NCLDV	198.5,214.7	25-261,264-509
k141_857388_56	2	Capsid_N,Capsid_NCLDV	76.6,36.3	25-238,318-569
k141_1004962_2	1	Chloroa_b-bind	77.6	41-175
k141_474947_7	1	Citrate_synt	323.1	70-452
k141_412984_6	1	CLP_protease	103.6	87-230
k141_474081_6	1	CSD	40.5	1946-04-01
k141_1004962_47	2	D5_N,PriCT_2	60.3,26.1	436-602,332-396
k141_857388_14	1	DAHP_synth_2	499.3	28-459
k141_1004962_45	1	DAO	32	1953-05-01
k141_857388_53	1	dCMP_cyt_deam_1	95.3	10-117
k141_138998_21	1	dCMP_cyt_deam_1	87.4	1999-02-01
k141_309342_25	1	dCMP_cyt_deam_1	39.7	6-125
k141_101595_25	2	DEAD,Helicase_C	142.1,95.9	36-198,237-345
k141_651454_20	1	DEAD	30	106-233
k141_309342_41	1	DegT_DnrJ_EryC1	173	13-361
k141_101595_51	1	DHFR_1	101.1	4-158
k141_101595_37	1	DHQ_synthase	330.2	113-373
k141_1004962_17	2	DnaJ,DnaJ_C	87.0,82.3	4-65,138-293
k141_585504_7	1	DnaJ	82.3	1959-03-01
k141_857388_72	1	DnaJ	45.3	19-62
k141_857388_65	3	DNA_gyraseB,DNA_topoisoIV,HATPase_c	72.1,374.6,30.8	246-374,665-1090,52-158
k141_309342_34	1	DNA_ligase_aden	49.9	34-297
k141_883765_22	1	DNA_methylase	148.3	8-189
k141_857388_33	1	DNA_pol3_delta2	39.5	51-142
k141_138998_20	2	DNA_pol_B,DNA_pol_B_exo1	289.9,148.6	701-966,42-244
k141_474947_15	1	dNK	144.7	9-215
k141_309342_54	1	DUF1599	44	98-158
k141_101595_19	1	DUF262	50.3	34-113
k141_857388_1	1	DUF285	131.7	140-242
k141_138998_17	2	DUF285,Hint_2	115.2,51.6	27-123,153-276
k141_101595_2	1	DUF285	115.2	232-318
k141_585504_1	2	DUF285,Hint_2	93.4,52.9	1-78,1430-1553
k141_760540_3	1	DUF2974	23.5	64-173
k141_474081_1	1	DUF4116	44.1	242-279
k141_857388_66	1	DUF5011	127.3	315-386
k141_760540_14	1	DUF5755	65.2	97-177
k141_677289_2	1	DUF5759	39	1978-07-01
k141_1004962_7	1	DUF5760	65.4	31-115
k141_101595_46	1	DUF5760	40.5	31-118
k141_857388_64	1	DUF5761	61	116-168
k141_857388_39	1	DUF5762	66.5	1971-05-01
k141_857388_32	1	DUF5764	152	7-143
k141_857388_3	1	DUF5767	123.7	193-276
k141_677289_32	1	DUF5832	87.1	124-201
k141_101595_30	1	DUF5872	122	4-115
k141_760540_19	1	DUF6356	53.2	1962-05-01
k141_857388_12	1	dUTPase	46.3	48-177
k141_651454_26	1	DVNP	72.5	1976-09-01
k141_309342_19	1	eIF-1a	31	38-96
k141_309342_44	1	Epimerase	196.2	6-253
k141_138998_9	1	ERCC4	61.8	32-140
k141_677289_5	1	Evr1_Alr	64.5	37-131
k141_1004962_9	1	Evr1_Alr	50.7	1994-10-01
k141_651454_12	1	FtsJ	93.6	88-284
k141_309342_15	2	GATase_4,SIS	37.9,86.6	29-140,306-428
k141_883765_8	1	GIY-YIG	59.1	1977-04-01
k141_857388_61	1	Glycos_transf_2	51.8	25-146
k141_309342_50	1	Glyco_transf_15	26.5	88-273
k141_677289_30	1	Glyco_transf_25	64	4-123
k141_857388_23	1	Guanylate_cyc	119.6	523-696
k141_651454_27	1	Guanylate_cyc	50.8	164-343
k141_138998_3	2	Helicase_C,ResIII	33.4,29.7	909-983,232-440
k141_651454_7	2	Helicase_C,SNF2-rel_dom	31.5,27.7	547-621,88-297
k141_1004962_55	1	Hint_2	54.9	109-232
k141_309342_75	1	Hint_2	53.9	146-269
k141_101595_70	1	Hint_2	51.8	106-229
k141_651454_4	1	HNH	35.9	130-173
k141_883765_4	2	HNH_3,NUMOD4	70.2,50.4	441-484,195-238
k141_1004962_19	1	HSP70	809.1	12-615
k141_1004962_38	1	HTH_3	44.5	59-110
k141_651454_18	1	IF4E	85.6	9-138
k141_760540_13	1	IMPDH	241.3	10-346
k141_138998_22	2	Inhibitor_I29,Peptidase_C1	31.7,241.5	20-76,107-318
k141_651454_3	1	Laminin_G_3	32.3	609-756
k141_138998_8	1	Lipocalin_2	40.3	37-170
k141_760540_20	1	Methyltransf_25	30.3	43-138
k141_585504_9	1	MORN	107	18-32
k141_651454_11	2	mRNA_cap_enzyme,Pox_MCEL	36.0,105.7	317-479,713-1025
k141_760540_5	1	Multi_Drug_Res	52.9	20-107
k141_101595_61	3	MutS_I,MutS_III,MutS_V	23.8,65.3,132.9	18-117,308-648,709-892
k141_857388_7	1	MutS_V	68.2	407-591
k141_1004962_40	1	N6_N4_Mtase	149.9	97-371
k141_309342_35	1	NTP_transferase	53.9	7-211
k141_651454_6	1	NUDIX	39.7	138-234
k141_101595_36	2	OB_Dis3,RNB	27.6,77.7	82-137,192-308
k141_309342_36	2	OTCace,OTCace_N	80.5,113.5	140-295,4-131
k141_1004962_20	2	PAP2,Pribosyltran	31.5,48.6	61-126,203-363
k141_101595_22	2	PCNA_C,PCNA_N	23.0,28.9	135-246,17-122
k141_857388_22	1	PDEase_I	123.7	69-249
k141_760540_9	1	Peptidase_C1_2	258	43-441
k141_101595_8	1	Peptidase_C48	41.9	186-300
k141_585504_4	1	Peptidase_C78	40.7	3-163
k141_138998_1	1	Peptidase_S74	30.4	411-445
k141_309342_26	2	Peptidase_S9,Peptidase_S9_N	117.8,36.5	527-742,128-459
k141_474081_7	1	PhyH	27.9	10-199
k141_760540_4	1	Pkinase	175.6	38-263
k141_474081_2	1	Pkinase	75.8	465-587
k141_857388_54	1	Poly_A_pol_cat	137.4	32-161
k141_857388_4	1	Pox_A22	38.1	1-173
k141_857388_27	1	Pox_A32	25.9	25-215
k141_677289_29	1	Pox_VLTF3	144.8	193-356
k141_474947_11	1	PQ-loop	22.1	1959-05-01
k141_760540_23	1	Pro_dh	164.6	36-269
k141_677289_21	1	Rad60-SLD	59.7	1971-01-01
k141_474947_4	1	RE_HindVP	21.6	191-293
k141_474947_2	1	RE_HindVP	20	196-304
k141_309342_3	1	Rhodanese	45.6	67-153
k141_138998_2	1	Ribonuclease_3	56.6	82-171
k141_651454_36	1	Ribonuc_red_sm	108.9	16-106
k141_677289_7	1	RNase_HII	91	6-211
k141_857388_43	2	RNA_pol_L,RNA_pol_L_2	33.4,31.1	22-251,308-366
k141_1004962_44	1	RNA_POL_M_15KD	25.9	2021-01-31
k141_101595_62	1	RNA_pol_N	69	1980-02-01
k141_101595_54	5	RNA_pol_Rpb1_1,RNA_pol_Rpb1_2,RNA_pol_Rpb1_3,RNA_pol_Rpb1_4,RNA_pol_Rpb1_5	296.3,213.4,87.6,106.6,286.0	12-329,331-496,499-658,690-789,796-1402
k141_101595_39	5	RNA_pol_Rpb2_1,RNA_pol_Rpb2_3,RNA_pol_Rpb2_4,RNA_pol_Rpb2_6,RNA_pol_Rpb2_7	143.1,81.0,52.5,366.4,101.0	28-423,475-538,575-633,711-1079,1081-1172
k141_101595_65	6	RNA_pol_Rpb2_1,RNA_pol_Rpb2_3,RNA_pol_Rpb2_4,RNA_pol_Rpb2_5,RNA_pol_Rpb2_6,RNA_pol_Rpb2_7	119.3,62.0,42.1,28.2,342.9,73.1	23-399,473-536,585-645,700-738,748-1113,1116-1227
k141_101595_66	1	RNA_pol_Rpb5_C	61.1	143-215
k141_1004962_43	1	RNA_pol_Rpb6	36.4	110-159
k141_101595_34	1	Sel1	35.2	180-190
k141_309342_17	1	Sigma70_r2	32.2	28-95
k141_101595_5	1	SNase	35	62-144
k141_760540_26	1	TauE	49.7	6-120
k141_1004962_37	2	TFIIS_C,TFIIS_M	69.0,39.8	132-170,26-114
k141_309342_37	1	Thioredoxin	78.9	36-138
k141_138998_19	1	Thioredoxin	45	23-105
k141_677289_3	1	Thioredoxin	42.4	49-136
k141_1004962_12	1	Thioredoxin	38.7	25-102
k141_101595_16	1	Thymidylat_synt	328.1	15-297
k141_857388_13	1	TK	95.6	2-184
k141_857388_68	2	Topoisom_bac,Toprim	294.8,81.4	126-476,7-111
k141_101595_43	1	UCH	149.5	13-340
k141_1004962_46	1	UQ_con	96.5	20-157
k141_412984_1	1	VIT1	58	72-157
k141_101595_44	1	Xlink	50	133-228
k141_1004962_11	2	XRN_M,XRN_N	64.2,136.6	238-308,1-191
k141_677289_9	1	YqaJ	60.1	109-241
k141_1004962_39	1	zf-C3HC4	30.8	64-102
k141_1004962_54	1	zf-C3HC4	29.8	21-61
k141_883765_9	1	zf-C3HC4	28.4	32-70
k141_474947_13	1	zf-C3HC4	27.7	43-81
k141_101595_42	1	zf-RING_2	34.3	120-163
k141_138998_4	1	zf-RING_2	31.9	13-59

## Sheet: annot_HOT_MAG60
Protein	num_domains	hits	bits	coords
k141_380489_4	1	2OG-FeII_Oxy	31.2	148-257
k141_748890_7	1	2OG-FeII_Oxy_3	59.6	133-239
k141_998783_1	1	AAA	67.5	107-231
k141_205690_1	1	AAA	39	240-377
k141_924876_13	1	AAA	33.4	11-113
k141_200634_7	1	AAA_14	33.3	3-111
k141_476859_7	1	AAA_18	44.1	3-122
k141_924876_22	1	ABC1	79.7	88-326
k141_622001_5	1	Acetyltransf_1	31	44-164
k141_622001_4	1	Acetyltransf_1	29.1	50-151
k141_659240_6	1	ADPrib_exo_Tox	45	131-276
k141_214038_2	1	AhpC-TSA	22.6	1984-10-01
k141_493654_4	1	Aminotran_1_2	149	56-320
k141_962318_26	1	Ank	56.7	78-114
k141_205690_9	1	Ank_2	30.4	66-139
k141_971883_7	1	Antistasin	31.2	93-118
k141_692848_5	1	Antistasin	30.5	248-273
k141_685354_6	1	APG12	36.2	43-114
k141_928960_6	2	Asn_synthase,DUF3700	262.7,29.6	216-356,59-180
k141_962318_15	2	Asn_synthase,GATase_6	258.8,77.9	220-362,35-166
k141_476859_8	2	ATP-cone,Ribonuc_red_lgC	43.5,572.8	9-100,225-871
k141_698490_4	1	ATP-grasp	22.2	47-138
k141_928960_2	2	Capsid_N,Capsid_NCLDV	135.5,129.2	25-202,205-250
k141_928960_3	2	Capsid_N,Capsid_NCLDV	131.9,124.2	25-206,464-524
k141_380489_7	2	Capsid_N,Capsid_NCLDV	124.9,68.6	25-205,208-260
k141_476859_1	2	Capsid_N,Capsid_NCLDV	112.1,123.8	24-243,268-361
k141_928960_1	1	Capsid_NCLDV	68.1	86-144
k141_962318_21	1	CDO_I	28.9	21-64
k141_962318_9	1	Choline_kinase	31.8	85-132
k141_998783_25	1	CSD	43.6	1975-04-01
k141_594420_4	1	CSD	42.5	1967-09-01
k141_273627_22	1	dCMP_cyt_deam_1	87.9	5-112
k141_748890_13	1	dCMP_cyt_deam_1	85.6	6-111
k141_962318_2	1	DEAD	52.7	197-333
k141_716183_10	1	DEAD	49.7	187-323
k141_594420_8	1	DEAD	30.4	108-235
k141_998783_22	1	DEAD	29.6	110-235
k141_200634_3	1	DegT_DnrJ_EryC1	59.5	51-175
k141_450560_3	2	DHFR_1,Thymidylat_synt	96.0,311.8	4-144,206-483
k141_962318_14	2	DHFR_1,Thymidylat_synt	86.6,346.5	3-136,209-488
k141_924876_4	2	DnaJ,DnaJ_C	85.9,115.7	3-64,122-286
k141_80713_5	1	DnaJ	72.8	1962-02-01
k141_698490_6	1	DnaJ	43.1	87-140
k141_694353_10	1	DnaJ	38.6	90-139
k141_924876_16	2	DNA_gyraseB,HATPase_c	73.2,28.6	267-410,55-212
k141_694353_5	4	DNA_ligase_A_M,DNA_ligase_OB_2,DNA_pol_B_palm,DNA_pol_B_thumb	52.7,58.2,76.9,67.1	49-222,236-315,471-569,577-638
k141_245084_30	1	DNA_pol_B_exo1	144.6	34-254
k141_924876_15	2	DNA_topoisoIV,TOPRIM_C	375.9,130.5	160-620,36-157
k141_273627_27	1	DpnI_C	51.2	16-70
k141_685354_18	2	dsrm,Ribonuclease_3	37.7,62.7	198-258,75-169
k141_214038_1	1	DUF1810	38.2	37-155
k141_694353_1	1	DUF192	85.5	14-115
k141_594420_12	1	DUF2585	25.4	2021-02-25
k141_924876_18	1	DUF4231	58.2	49-156
k141_80713_3	1	DUF5754	61.3	23-75
k141_962318_16	1	DUF5755	90.1	68-151
k141_971883_15	1	DUF5759	54.4	1974-06-01
k141_924876_12	1	DUF5760	47.4	43-116
k141_924876_14	1	DUF5761	52.9	205-255
k141_589607_3	1	DUF5762	58.2	1972-06-01
k141_971883_18	1	DUF5767	125.1	179-262
k141_214038_6	1	DUF5824	41.2	14-131
k141_622001_1	1	DUF5832	74	96-170
k141_685354_16	1	DUF5871	45.8	66-202
k141_245084_18	1	DUF5871	30.4	71-228
k141_80713_1	1	DUF5906	34.5	23-139
k141_622001_10	1	dUTPase	67.2	24-156
k141_699696_9	1	DVNP	71.5	1988-07-01
k141_205690_7	1	EamA	50.1	4-142
k141_962318_11	1	eIF-1a	67.1	31-95
k141_522264_8	1	Endonuclease_7	54.7	153-205
k141_962318_27	1	Evr1_Alr	70.8	24-110
k141_962318_32	1	Fe-S_biosyn	31.1	1990-02-01
k141_685354_4	1	FtsJ	99.6	72-266
k141_51600_2	1	FtsJ	94	80-272
k141_273627_23	1	G-patch	41.1	32-75
k141_273627_6	1	GIY-YIG	45	1968-01-01
k141_748890_10	1	GIY-YIG	38	1967-01-01
k141_522264_14	1	Glyco_transf_25	28.9	47-125
k141_962318_25	1	Gly_transf_sug	37.3	51-111
k141_1209919_4	1	Gly_transf_sug	29.6	47-155
k141_380489_1	1	GST_C_3	43.2	101-192
k141_200634_6	1	HAD_2	32.4	22-127
k141_962318_29	2	Helicase_C,ResIII	36.5,27.7	587-698,172-353
k141_685354_19	1	Helicase_C	34.5	814-900
k141_662434_9	1	His_Phos_1	63.4	5-165
k141_636585_2	1	HNH	35.2	41-74
k141_998783_9	1	HSP70	843.7	3-607
k141_692848_9	1	HTH_3	31	68-101
k141_214038_10	1	HTH_3	28.4	56-89
k141_493654_6	1	Hydrolase_3	26.4	1965-07-01
k141_694353_12	1	IF4E	79.5	9-150
k141_924876_3	1	IF4E	63.9	5-137
k141_522264_5	1	IMPDH	238.7	84-330
k141_463134_3	1	IQ	22.8	302-317
k141_692848_10	1	MAM	29.7	490-650
k141_215840_2	1	MethyltransfD12	164.6	9-230
k141_924876_9	1	MethyltransfD12	49.2	1959-07-01
k141_380489_6	1	Methyltransf_11	26.1	51-132
k141_493654_2	1	Methyltransf_23	29.6	186-330
k141_716183_11	1	Methyltransf_3	23.5	71-152
k141_659240_4	1	MIOX	294.7	18-258
k141_273627_28	1	MIOX	276.2	15-256
k141_685354_3	2	mRNA_cap_C,Pox_MCEL	35.7,109.2	775-924,956-1238
k141_51600_1	2	mRNA_cap_C,Pox_MCEL	34.4,93.2	693-856,881-1079
k141_988051_3	3	MutS_I,MutS_III,MutS_V	37.7,65.8,139.6	18-130,306-619,677-865
k141_1137709_3	3	MutS_I,MutS_III,MutS_V	33.7,67.6,141.3	58-166,344-664,727-914
k141_522264_7	1	N6_N4_Mtase	96.3	63-291
k141_662434_1	1	NADAR	70.3	276-428
k141_962318_28	1	NUDIX	46.8	144-252
k141_463134_15	1	PAP2	35.6	1983-11-01
k141_273627_29	1	PARP	62.6	139-230
k141_80713_4	1	Patatin	78.2	5-187
k141_988051_4	2	PCNA_C,PCNA_N	79.7,69.9	137-260,12-132
k141_694353_13	2	PCNA_C,PCNA_N	74.6,89.6	134-257,8-127
k141_685354_22	1	Peptidase_C48	40.1	198-306
k141_659240_2	1	Peptidase_C48	28.6	170-274
k141_493654_3	1	PhyH	61.6	60-214
k141_962318_1	1	Pkinase	74.3	169-390
k141_589607_8	1	Pox_A32	23.9	7-156
k141_924876_11	1	Pox_VLTF3	159.2	154-318
k141_273627_33	1	PQ-loop	40.1	1950-08-01
k141_699696_10	1	Prenyltransf	110.1	7-234
k141_273627_4	1	Prok-RING_4	28.9	1950-09-01
k141_1209919_12	1	Prok-RING_4	27.8	13-58
k141_245084_16	1	Rad60-SLD	58.4	1971-01-01
k141_1209919_13	1	Rad60-SLD	49.3	1971-01-01
k141_628670_1	1	ResIII	32.9	251-441
k141_245084_9	1	Rhodanese	24.7	165-284
k141_200634_5	1	Ribonuc_red_sm	366.5	15-283
k141_962318_13	1	RNase_H	100.6	64-211
k141_662434_4	1	RNase_HII	107.1	12-204
k141_245084_8	2	RNA_pol_L,RNA_pol_L_2	28.2,39.0	31-314,343-427
k141_971883_8	1	RNA_pol_N	68.1	1988-02-01
k141_655676_2	5	RNA_pol_Rpb1_1,RNA_pol_Rpb1_2,RNA_pol_Rpb1_3,RNA_pol_Rpb1_4,RNA_pol_Rpb1_5	313.6,232.4,103.3,98.9,52.4	9-320,322-484,489-701,732-832,839-871
k141_655676_3	1	RNA_pol_Rpb1_5	217.5	1-548
k141_924876_23	5	RNA_pol_Rpb2_1,RNA_pol_Rpb2_3,RNA_pol_Rpb2_4,RNA_pol_Rpb2_6,RNA_pol_Rpb2_7	123.5,78.4,58.7,387.0,110.0	21-403,441-505,542-599,665-1028,1032-1123
k141_662434_11	5	RNA_pol_Rpb2_1,RNA_pol_Rpb2_3,RNA_pol_Rpb2_4,RNA_pol_Rpb2_6,RNA_pol_Rpb2_7	113.4,67.7,59.9,364.0,66.8	37-437,492-554,589-649,758-1121,1124-1202
k141_692848_1	5	RNA_pol_Rpb2_1,RNA_pol_Rpb2_3,RNA_pol_Rpb2_4,RNA_pol_Rpb2_5,RNA_pol_Rpb2_6	97.2,78.9,50.2,21.4,156.9	21-404,451-515,552-612,648-682,690-909
k141_694353_14	2	RNA_pol_Rpb2_6,RNA_pol_Rpb2_7	340.7,102.8	9-313,316-406
k141_589607_6	1	RNA_pol_Rpb6	37.8	52-104
k141_716183_9	2	SAM_1,zf-CCCH	32.3,44.4	249-311,100-126
k141_685354_10	1	SAP	40.3	225-257
k141_245084_20	1	SWIB	64.1	117-192
k141_245084_26	1	TBP	49.3	147-248
k141_962318_22	1	Tet_JBP	48.2	182-292
k141_750776_4	1	TFIIB	80.5	113-200
k141_685354_8	1	TFIIS_C	62.1	136-174
k141_589607_7	1	Thioredoxin	46.5	188-260
k141_200634_1	1	Thioredoxin	23.7	1959-02-01
k141_1074895_6	2	Topoisom_bac,Toprim	305.7,70.8	127-480,3-112
k141_522264_9	2	Topoisom_bac,Toprim	295.7,72.4	126-486,4-111
k141_1137709_2	3	TPP_enzyme_C,TPP_enzyme_M,TPP_enzyme_N	126.1,113.0,151.2	411-552,205-322,3-173
k141_215840_1	1	TTL	52.8	174-418
k141_476859_2	1	UCH	159	12-334
k141_962318_8	1	UvdE	253.9	9-273
k141_245084_6	1	WGR	23.7	20-85
k141_771496_2	1	WLM	28.7	101-162
k141_245084_29	1	WLM	27.2	103-161
k141_245084_13	2	XPG_I,XPG_N	92.1,74.7	146-231,1-105
k141_928960_5	2	XPG_I,XPG_N	82.3,80.3	146-232,1-103
k141_971883_4	2	XRN_M,XRN_N	77.3,160.6	225-328,1-189
k141_205690_5	1	Ydc2-catalyt	30	4-116
k141_214038_4	1	YqaJ	81.8	106-239
k141_924876_25	1	zf-AN1	29.3	26-62
k141_928960_7	1	zf-ANAPC11	29.9	28-55
k141_988051_5	1	zf-C3HC4	34.7	81-121
k141_748890_12	1	zf-C3HC4	26.2	77-126
k141_205690_2	1	zf-C3HC4	25.8	1947-03-01
k141_998783_20	1	zf-C3HC4	24	181-226
k141_594420_10	1	zf-C3HC4_3	32.2	185-234
k141_998783_5	1	zf-RING_11	30.5	57-85
k141_205690_3	1	zf-RING_2	30.9	1954-06-01

## Sheet: annot_HOT_MAG20
Protein	num_domains	hits	bits	coords
k141_233835_7	4	AAA,AAA_lid_3,FtsH_ext,Peptidase_M41	152.4,37.1,29.0,182.5	218-349,373-410,30-106,432-603
k141_453337_6	1	AAA_19	29.7	18-154
k141_32998_4	1	Asp_Arg_Hydrox	73.4	57-182
k141_89111_10	2	ATP-cone,Ribonuc_red_lgC	46.7,624.0	1-87,202-725
k141_309863_28	2	Capsid_N,Capsid_NCLDV	100.8,62.8	24-86,480-581
k141_309863_27	2	Capsid_N,Capsid_NCLDV	93.0,79.1	24-212,250-438
k141_176056_2	2	Capsid_N,Capsid_NCLDV	70.6,79.0	25-184,206-362
k141_422955_2	2	Capsid_N,Capsid_NCLDV	65.9,68.3	25-166,225-324
k141_176056_6	2	Capsid_N,Capsid_NCLDV	59.1,51.5	76-250,281-427
k141_32998_13	1	CLP_protease	75.3	61-187
k141_341107_3	1	D5_N	24.7	191-278
k141_453337_3	1	DegT_DnrJ_EryC1	190.3	8-352
k141_176056_3	2	DNA_pol_B,DNA_pol_B_exo1	375.1,180.1	421-852,28-356
k141_89111_20	2	dsrm,Ribonuclease_3	41.3,81.3	163-218,43-133
k141_89111_28	1	DUF3339	66.6	1959-10-01
k141_32998_7	1	DUF5754	76.5	1951-03-01
k141_32998_8	1	DUF5755	109.8	56-142
k141_309863_17	1	DUF5759	88.6	1972-02-01
k141_89111_26	1	DUF5760	91	34-116
k141_89111_8	1	DUF5761	79.5	70-131
k141_309863_21	1	DUF5762	97	1970-04-01
k141_309863_18	1	DUF5764	180	4-136
k141_422955_4	1	DUF5775	75.3	1978-01-01
k141_309863_31	1	DUF5792	172.9	9-173
k141_309863_19	1	DUF5831	123.5	1972-01-01
k141_422955_11	1	DUF5832	100.3	35-113
k141_89111_30	1	DUF5855	153.9	1-188
k141_89111_24	1	DUF5871	135.8	33-159
k141_341107_16	1	DUF5871	56.9	84-206
k141_453337_10	1	DUF5880	131.1	5-100
k141_309863_23	1	DUF5899	183.8	89-223
k141_453337_1	1	DUF6165	45.1	1993-03-01
k141_176056_1	1	dUTPase	137	2-129
k141_89111_14	1	DVNP	98.1	1980-05-01
k141_176056_24	1	FG-GAP_2	85.6	1853-1893
k141_341107_14	2	Glutaredoxin,Ribonuc_red_sm	25.1,336.0	3-59,82-348
k141_176056_11	1	Glycos_transf_1	37.2	137-233
k141_453337_4	1	Glycos_transf_2	51.9	259-386
k141_32998_1	1	Glyco_transf_25	41.7	4-110
k141_309863_2	1	HNH_3	68.4	294-334
k141_453337_13	1	Hydrolase_3	34.9	18-79
k141_89111_17	1	Ion_trans_2	47.4	13-86
k141_309863_4	1	MBD	37.3	25-70
k141_422955_16	1	Methyltransf_11	25.8	27-87
k141_341107_9	2	mRNA_cap_C,mRNA_cap_enzyme	35.6,107.1	209-313,36-204
k141_341107_7	1	mRNA_triPase	40.2	44-173
k141_422955_12	2	NMT,NMT_C	88.9,100.9	23-160,193-330
k141_422955_5	1	NUDIX	28.4	1992-11-01
k141_32998_2	1	PAP2_C	35.7	112-166
k141_89111_29	1	Patatin	64.3	4-169
k141_309863_14	2	PCNA_C,PCNA_N	65.7,68.4	126-240,7-121
k141_233835_10	2	PDDEXK_1,RNase_T	25.5,47.0	293-392,5-180
k141_309863_7	1	PDDEXK_3	108.3	2-104
k141_341107_17	1	Pkinase	47.3	70-222
k141_309863_12	1	Pox_VLTF3	177.2	145-310
k141_341107_21	1	Prok-RING_4	28.3	1952-04-01
k141_453337_7	1	RbcX	41.2	42-125
k141_233835_1	1	Ribul_P_3_epim	33.3	1936-04-01
k141_89111_21	1	SWIB	52	53-127
k141_89111_2	1	TBP	46.3	159-248
k141_341107_12	1	TFIIB	51.5	128-212
k141_453337_12	2	TFIIS_C,TFIIS_M	61.4,30.6	133-171,56-111
k141_32998_3	1	TK	155	1-171
k141_341107_8	1	UCH	69.5	3-191
k141_309863_33	1	WLM	29.3	57-124
k141_89111_18	1	YqaJ	85.4	20-144
k141_89111_3	1	zf-AN1	29.8	1938-03-01

## Sheet: annot_HOT_MAG30
Protein	num_domains	hits	bits	coords
k141_471772_9	1	2OG-FeII_Oxy	33.5	99-196
k141_96699_6	1	3Beta_HSD	59.8	5-215
k141_116749_5	3	AAA,AAA_lid_3,Peptidase_M41	152.7,41.7,182.9	217-348,372-411,430-602
k141_116749_6	3	AAA,AAA_lid_3,Peptidase_M41	151.9,36.1,176.3	167-298,321-362,380-553
k141_235547_14	1	AAA_19	28.9	15-154
k141_350943_17	1	ABC1	216.8	80-318
k141_49313_1	2	ATP-cone,Ribonuc_red_lgC	47.6,410.9	1-87,202-533
k141_49313_33	2	Capsid_N,Capsid_NCLDV	144.6,88.0	53-234,241-377
k141_203355_9	2	Capsid_N,Capsid_NCLDV	109.2,67.7	25-228,233-388
k141_203355_11	2	Capsid_N,Capsid_NCLDV	108.8,79.6	24-213,252-438
k141_113404_13	2	Capsid_N,Capsid_NCLDV	70.5,60.1	25-172,193-345
k141_117647_5	2	Capsid_N,Capsid_NCLDV	56.8,54.9	33-228,252-444
k141_117647_1	1	Capsid_N	43.8	25-144
k141_10231_15	1	Capsid_NCLDV	50.3	19-79
k141_10231_3	1	CLP_protease	71.9	62-186
k141_350943_20	2	DEAD,Helicase_C	37.4,25.2	85-223,279-385
k141_96699_5	1	DegT_DnrJ_EryC1	235.7	16-370
k141_490871_11	1	DegT_DnrJ_EryC1	173.7	13-359
k141_235547_3	2	DNA_gyraseB,DNA_topoisoIV	40.7,380.0	256-344,661-1068
k141_350943_13	1	DNA_methylase	265.6	3-311
k141_203355_34	1	DNA_methylase	220.7	6-347
k141_117647_2	2	DNA_pol_B,DNA_pol_B_exo1	361.0,175.5	441-872,26-376
k141_177474_8	2	dsrm,Ribonuclease_3	46.8,83.8	163-219,43-133
k141_177474_16	1	DUF3339	67.6	1964-10-01
k141_203355_14	1	DUF5654	79.5	1981-12-01
k141_10231_10	1	DUF5754	81.4	1951-03-01
k141_10231_7	1	DUF5755	108.8	60-146
k141_203355_22	1	DUF5759	89.9	1971-02-01
k141_177474_14	1	DUF5760	91.8	35-117
k141_49313_3	1	DUF5761	73.3	70-131
k141_203355_18	1	DUF5762	93.1	1969-04-01
k141_203355_21	1	DUF5764	177.7	4-136
k141_479899_5	1	DUF5773	90.2	33-185
k141_479899_4	1	DUF5773	88.3	181-351
k141_479899_6	1	DUF5773	83.1	27-143
k141_350943_4	1	DUF5773	70.9	214-368
k141_350943_5	1	DUF5773	67.7	50-204
k141_479899_7	1	DUF5773	44	259-411
k141_350943_7	1	DUF5773	35	197-255
k141_113404_11	1	DUF5775	57.7	1984-01-01
k141_203355_6	1	DUF5792	183.7	8-188
k141_203355_20	1	DUF5831	122.4	1972-01-01
k141_113404_3	1	DUF5832	100.1	35-113
k141_177474_18	1	DUF5855	166	1-177
k141_177474_12	1	DUF5871	140.9	33-177
k141_49313_17	1	DUF5871	57.8	83-206
k141_235547_10	1	DUF5880	128.2	5-103
k141_203355_16	1	DUF5899	177.5	94-229
k141_163781_9	1	DUF5903	28.4	3-106
k141_490871_7	1	DUF5904	95.5	7-132
k141_96699_7	1	DUF5904	76.3	11-121
k141_490871_9	1	DUF6165	73.1	1-122
k141_10231_14	1	dUTPase	147	16-143
k141_177474_5	1	DVNP	91.7	1981-05-01
k141_96699_3	1	DXP_synthase_N	23	9-145
k141_490871_12	1	Epimerase	234.8	3-249
k141_490871_8	1	Epimerase	86.3	5-211
k141_96699_2	1	Epimerase	35.6	5-173
k141_117647_10	1	Glycos_transf_1	36.1	171-233
k141_490871_13	1	Glycos_transf_2	29.3	6-144
k141_96699_1	1	Glycos_transf_2	27.8	9-119
k141_235547_7	1	Hydrolase_3	29.4	16-76
k141_203355_2	2	LRR_1,LRR_4	36.8,69.1	46-63,137-176
k141_203355_1	2	LRR_1,LRR_4	22.4,70.0	4-8,102-140
k141_203355_3	1	LRR_4	88.1	49-86
k141_113404_1	1	Methyltransf_11	40.8	27-123
k141_479899_1	1	Methyltransf_21	38.1	26-94
k141_49313_24	2	mRNA_cap_C,mRNA_cap_enzyme	36.8,112.0	209-313,36-204
k141_49313_26	1	mRNA_triPase	46.9	63-177
k141_203355_35	1	N6_N4_Mtase	95.3	20-261
k141_10231_1	1	NT5C	35.9	4-116
k141_113404_10	1	NUDIX	32.7	11-110
k141_117647_25	1	PA14	53.4	597-676
k141_177474_17	1	Patatin	68.3	4-171
k141_203355_25	2	PCNA_C,PCNA_N	59.1,66.0	126-241,6-121
k141_116749_7	2	PDDEXK_1,RNase_T	22.2,50.1	310-391,6-180
k141_203355_32	1	PDDEXK_3	108	2-104
k141_49313_16	1	Pkinase	57.2	73-224
k141_479899_2	1	Pox_A22	45.7	2-159
k141_350943_11	1	Pox_A22	41.9	2-159
k141_203355_27	1	Pox_VLTF3	182.3	146-310
k141_117647_16	1	PQ-loop	41.3	1958-03-01
k141_235547_13	1	RbcX	41.7	42-122
k141_177474_1	1	Ribonuc_red_lgC	200.9	1-194
k141_49313_19	1	Ribonuc_red_sm	337.1	82-348
k141_116749_1	1	Ribul_P_3_epim	114.1	2-184
k141_235547_1	1	Ribul_P_3_epim	28.4	36-101
k141_177474_9	1	SWIB	50.8	53-127
k141_49313_8	1	TBP	47.4	154-243
k141_49313_21	1	TFIIB	49.3	125-210
k141_235547_8	2	TFIIS_C,TFIIS_M	62.1,37.7	126-164,38-92
k141_350943_15	1	Thy1	177.1	12-209
k141_10231_13	1	TK	155.6	1-171
k141_96699_4	1	Transket_pyr	32.9	9-133
k141_116749_11	1	TSP_1	30.3	51-105
k141_49313_25	1	UCH	72.5	3-257
k141_203355_4	1	WLM	24.8	65-125
k141_177474_6	1	YqaJ	92.6	20-144
k141_49313_12	1	zf-ANAPC11	25	21-50
k141_479899_8	1	zf-FCS	29.9	1943-03-01

## Sheet: annot_HOT_MAG5
Protein	num_domains	hits	bits	coords
k141_478455_9	1	2OG-FeII_Oxy	24.4	120-203
k141_137147_9	1	3Beta_HSD	37.1	25-154
k141_137147_1	1	AAA	132.2	217-333
k141_339604_2	3	AAA,AAA_lid_3,Peptidase_M41	114.4,34.5,88.9	162-303,426-457,482-587
k141_294528_10	3	AAA,AAA_lid_3,Peptidase_M41	62.9,46.6,185.3	1-72,95-132,157-345
k141_124348_4	2	AAA,ChlI	48.5,30.2	650-793,994-1061
k141_357590_13	2	AAA,Lon_C	43.6,162.3	414-549,650-849
k141_594579_9	2	AAA,ChlI	39.9,32.1	551-692,832-954
k141_124348_12	1	AAA	36.2	38-154
k141_758761_11	1	AAA_11	66.7	227-497
k141_594579_1	1	AAA_12	58.7	1983-06-01
k141_963051_13	1	AAA_18	32.7	3-120
k141_316088_7	1	AAA_19	44.2	7-150
k141_44407_1	1	AAA_23	45.5	208-486
k141_16214_5	1	AAA_30	38.6	10-189
k141_555599_8	2	AAA_34,Helicase_C_4	223.0,135.2	21-305,401-551
k141_904319_7	1	ABC1	106.7	109-302
k141_484108_7	1	ABC1	96.3	97-298
k141_25015_13	1	ABC1	67.1	71-250
k141_478455_11	1	ABC1	24.3	170-240
k141_333214_5	2	ABC_tran,Chromo	129.4,27.8	378-533,779-828
k141_594579_2	1	ABC_tran	80.2	355-497
k141_234327_7	2	Acetyltransf_1,Radical_SAM	33.3,39.1	219-320,5-92
k141_594579_4	3	Acyl-CoA_dh_1,Acyl-CoA_dh_N,DUF1974	63.6,54.9,48.5	279-426,54-158,434-655
k141_25015_22	1	Amidohydro_1	30.4	15-295
k141_333214_6	1	Aminotran_5	60.2	4-340
k141_339604_14	1	AMP-binding	236.1	17-386
k141_594579_12	3	Ank,Ank_2,Ank_3	177.2,276.8,161.2	483-526,86-160,649-676
k141_16214_1	2	Ank,Ank_2	153.6,217.1	188-218,239-316
k141_247813_17	2	Ank,Ank_2	47.6,48.9	62-91,131-183
k141_124348_32	1	Ank	41.6	180-206
k141_120247_6	2	ATP-cone,Ribonuc_red_lgC	46.2,559.5	4-95,221-823
k141_594579_3	1	ATP-grasp_3	46.4	77-244
k141_357590_16	2	Big_3_2,DUF5011	31.5,226.2	386-425,26-64
k141_988716_10	5	BRCT,DNA_ligase_aden,DNA_pol_B_palm,DNA_pol_lambd_f,HHH_8	28.5,75.5,59.2,46.8,47.3	901-971,363-627,138-241,89-136,7-71
k141_247813_14	2	Capsid_N,Capsid_NCLDV	147.6,137.8	25-330,333-585
k141_594579_10	1	Caps_synth	66.9	22-183
k141_758761_3	1	CCDC53	44.2	208-243
k141_124348_16	1	CLP_protease	95.8	71-207
k141_791703_10	1	CLP_protease	46.9	1987-06-01
k141_120247_2	2	Collagen,Peptidase_G2	50.1,74.8	85-143,146-334
k141_791703_9	1	CSD	59.3	1979-08-01
k141_872496_10	1	CSD	36	65-123
k141_484108_4	2	CTP_synth_N,GATase	336.1,142.8	6-264,303-544
k141_594579_5	3	D5_N,DUF5906,PriCT_2	49.1,32.2,56.5	426-605,637-752,300-374
k141_478455_14	1	dCMP_cyt_deam_1	28.2	1980-09-01
k141_261921_2	2	DEAD,Helicase_C	155.7,104.8	48-211,250-357
k141_904319_10	1	DEAD	74.5	11-156
k141_527300_12	3	DEAD,Helicase_C,RecQ_Zn_bind	60.1,75.3,36.2	22-184,228-321,337-398
k141_25015_20	1	DEAD	39.5	109-246
k141_478455_6	2	DHFR_1,Thymidylat_synt	61.4,302.8	2-151,188-468
k141_478455_7	1	DnaJ	29.2	1956-05-01
k141_557479_13	1	DNA_methylase	228	5-364
k141_588682_11	2	DNA_pol_B,DNA_pol_B_exo1	301.7,126.4	649-1124,48-245
k141_988716_4	2	DUF2075,Helicase_C	21.8,27.3	62-204,475-554
k141_357590_9	1	DUF2828	99	187-553
k141_484108_1	1	DUF285	209	982-1069
k141_588682_6	1	DUF3431	60.2	11-258
k141_594579_7	1	DUF4116	44.6	148-188
k141_357590_14	1	DUF5011	66.7	378-448
k141_594579_14	1	DUF5755	95.3	86-173
k141_897347_2	1	DUF5760	27.3	33-118
k141_247813_5	1	DUF5761	58.5	69-130
k141_963051_4	1	DUF5762	67.2	1971-05-01
k141_301486_1	1	DUF5764	111.8	8-143
k141_120247_8	1	DUF5767	125.9	175-258
k141_905036_4	1	DUF5832	93.1	98-173
k141_32168_2	1	DUF5871	35.3	82-212
k141_32168_6	1	DUF6165	29.6	4-126
k141_988716_6	1	dUTPase	45.8	43-171
k141_124348_29	1	eIF-5a	86.2	83-153
k141_294528_4	1	Evr1_Alr	64.9	13-97
k141_478455_17	1	Exostosin	64.2	129-271
k141_1031449_14	2	F420_oxidored,NAD_Gly3P_dh_C	38.8,91.4	8-110,186-343
k141_484108_6	1	FA_hydroxylase	54.6	87-206
k141_872496_8	2	Fer2,Fer4_10	22.4,32.1	47-84,146-216
k141_763728_5	1	FG-GAP_2	117.4	103-151
k141_25015_19	1	FKBP_C	80.2	48-147
k141_557479_11	2	GATase_7,Pribosyltran	41.2,29.7	85-192,255-369
k141_1031449_13	1	GIY-YIG	50.6	1978-06-01
k141_679600_7	2	Glycos_transf_1,Glyco_transf_41	40.0,66.3	746-862,429-548
k141_124348_9	1	Glyco_transf_25	39	59-182
k141_32168_5	1	Glyco_transf_34	35	25-216
k141_878328_1	1	Glyco_transf_41	46.4	433-523
k141_557479_14	2	Gp_dh_C,Gp_dh_N	129.1,73.5	151-302,2-101
k141_436862_4	1	HATPase_c	57.5	29-184
k141_527300_5	1	HD	40.6	53-179
k141_441978_1	2	HD_4,RelA_SpoT	120.5,98.7	3-145,204-320
k141_904319_4	2	Helicase_C,SNF2-rel_dom	32.6,47.8	470-577,52-214
k141_357590_4	1	HMG_box	58.1	61-130
k141_963051_5	1	HMG_box	29.4	102-140
k141_988716_11	1	HNH	27.1	50-93
k141_48526_8	2	HNH_3,NUMOD4	76.3,35.9	96-138,232-266
k141_484108_10	1	HSP90	723.3	1-495
k141_557479_9	1	ICL	509.7	7-265
k141_441978_3	1	Ion_trans	26.2	9-133
k141_357590_17	1	Lactonase	157	40-233
k141_247813_12	1	Laminin_G_3	56.7	62-211
k141_247813_11	1	Laminin_G_3	45.2	74-238
k141_478455_10	1	Lipase_3	77.8	65-195
k141_25015_16	1	MatE	70.7	37-196
k141_261921_1	1	Metallophos	127.4	60-263
k141_294528_2	1	Methyltransf_11	46.6	94-193
k141_324325_6	1	Methyltransf_11	44.3	87-179
k141_124348_23	3	Methyltransf_24,Nucleotid_trans,O-FucT	45.6,56.3,37.4	690-809,430-589,17-310
k141_261921_5	3	mRNA_cap_C,mRNA_cap_enzyme,Pox_MCEL	39.1,64.8,41.5	480-638,278-446,687-938
k141_484108_5	1	MS_channel	81.3	81-274
k141_905036_2	3	MutS_I,MutS_III,MutS_V	38.6,62.9,119.1	21-117,299-620,676-845
k141_905036_3	1	MutS_I	22.3	21-92
k141_316088_2	1	NAD_binding_10	78.9	32-223
k141_137147_2	1	Nucleotid_trans	21.9	33-132
k141_763728_4	1	NUDIX	38.4	113-224
k141_120247_12	1	NUDIX	29	1991-02-01
k141_25015_28	1	NUMOD4	33.6	33-78
k141_527300_14	1	NUMOD4	24.6	1945-03-01
k141_124348_22	1	O-FucT	54.1	149-264
k141_527300_10	2	OB_Dis3,RNB	26.9,135.0	112-173,208-332
k141_25015_1	1	Pantoate_ligase	48.4	1950-01-01
k141_988716_8	1	PAN_3	23.3	92-146
k141_137147_11	1	PAP2	74.6	72-195
k141_763728_12	1	Patatin	95.1	38-222
k141_791703_8	1	Patatin	70.1	11-192
k141_339604_16	2	PCNA_C,PCNA_N	76.1,73.9	139-273,18-133
k141_25015_21	1	Peptidase_C1	195.3	189-400
k141_905036_5	1	Peptidase_C2	203.9	213-537
k141_838315_7	1	Peptidase_C48	42.7	160-272
k141_904319_3	1	PhoH	225.3	25-238
k141_25015_5	1	PI-PLC-X	25	185-309
k141_436862_1	1	PIF1	44.8	32-132
k141_527300_7	1	Pkinase	191.6	61-360
k141_1031449_11	1	Pkinase	165.5	52-290
k141_333214_8	2	PNK3P,Zeta_toxin	113.5,27.2	22-157,212-250
k141_679600_3	1	Pox_A32	27.3	6-159
k141_441978_6	1	ResIII	31.3	43-255
k141_124348_3	1	Ribonuc_red_sm	358.4	17-284
k141_25015_17	1	Rieske	62.2	22-105
k141_25015_8	1	RINGv	58.9	1947-03-01
k141_912916_1	1	RNase_HII	66	25-177
k141_1031449_3	1	RNase_T	53.5	4-196
k141_527300_4	5	RNA_pol_Rpb1_1,RNA_pol_Rpb1_2,RNA_pol_Rpb1_3,RNA_pol_Rpb1_4,RNA_pol_Rpb1_5	190.2,188.6,37.0,75.2,215.2	8-336,339-497,504-626,666-751,758-1332
k141_763728_7	5	RNA_pol_Rpb2_1,RNA_pol_Rpb2_3,RNA_pol_Rpb2_4,RNA_pol_Rpb2_6,RNA_pol_Rpb2_7	131.5,88.5,56.5,370.0,69.2	31-422,473-537,568-629,705-1076,1078-1170
k141_763728_3	5	RNA_pol_Rpb2_1,RNA_pol_Rpb2_3,RNA_pol_Rpb2_4,RNA_pol_Rpb2_6,RNA_pol_Rpb2_7	118.4,63.2,53.6,290.3,69.5	6-383,438-498,535-595,658-1035,1037-1119
k141_1031449_4	1	SBF	49.2	15-193
k141_872496_6	1	Sdh_cyt	61.4	4-110
k141_478455_16	1	Sel1	37	275-285
k141_124348_17	1	Sulfotransfer_2	70.4	2-185
k141_1031449_8	1	Sulfotransfer_2	27.4	8-186
k141_763728_6	1	SWIB	52.9	53-129
k141_1031449_10	1	TauD	70.2	32-303
k141_48526_6	1	TBP	46.6	295-395
k141_555599_6	1	TFIIB	71.8	147-212
k141_679600_4	1	TFIIS_C	59.8	147-185
k141_557479_3	1	Thioredoxin	73.2	48-143
k141_897347_4	2	Topoisom_bac,Toprim	294.0,76.8	126-470,5-111
k141_234327_3	1	U-box	78	21-65
k141_25015_12	1	UCH	28.1	1990-04-01
k141_557479_2	1	UDG	77.3	51-204
k141_247813_6	1	Viral_alk_exo	24.2	101-197
k141_357590_1	1	Viral_helicase1	23.3	17-68
k141_1031449_5	1	WLM	36.3	82-158
k141_124348_13	2	XRN_M,XRN_N	98.4,199.6	234-312,1-206
k141_120247_7	1	Ydc2-catalyt	25	1986-03-01
k141_247813_16	1	zf-AN1	30.9	1938-06-01
k141_484108_9	1	zf-C2H2_jaz	28.2	2021-07-29
k141_339604_7	1	zf-C2H2_jaz	26.3	1933-09-01
k141_640476_8	1	zf-C2H2_jaz	24.1	2021-02-27
k141_872496_11	1	zf-C3HC4	27.3	199-240
k141_124348_8	1	zf-C3HC4	24.2	1948-04-01
k141_838315_2	1	zf-C3HC4	21.9	427-472
k141_897347_5	1	zf-FCS	23.3	101-140
k141_872496_3	1	zf-met	23.8	2021-04-28
k141_588682_14	1	zf-met	21.8	1935-11-01
k141_25015_14	1	zf-RING_2	35.7	130-174

## Sheet: annot_HOT_MAG12
Protein	num_domains	hits	bits	coords
k141_3898966_19	2	2OG-FeII_Oxy_3,Epimerase	49.0,48.6	453-553,23-188
k141_3603948_4	1	2OG-FeII_Oxy_3	41.7	99-187
k141_3898966_13	1	3Beta_HSD	42.5	4-273
k141_3898966_5	1	3Beta_HSD	39.8	5-221
k141_941858_5	2	AAA,Lon_C	51.4,140.6	660-805,911-1103
k141_1278352_3	1	AAA	45	39-153
k141_3903020_14	1	AAA	37.3	45-157
k141_3903020_6	1	AAA	36.6	39-156
k141_3603948_8	1	AAA_19	55.2	187-329
k141_1181691_9	1	ABC1	80.3	97-319
k141_304220_2	3	Acyl-CoA_dh_1,Acyl-CoA_dh_N,DUF1974	63.5,44.7,44.6	287-434,61-165,442-572
k141_1934018_11	1	adh_short	73	34-222
k141_289379_2	1	Aldolase_II	73.6	7-189
k141_2055380_17	2	Ank,Ank_5	213.9,167.1	36-66,89-139
k141_2055380_18	2	Ank,Ank_3	213.6,139.2	39-67,70-98
k141_2055380_20	2	Ank,Ank_5	203.8,200.4	41-72,77-113
k141_2055380_15	2	Ank,Ank_5	133.8,93.2	39-68,124-175
k141_2055380_22	1	Ank	103.8	24-54
k141_2541670_5	3	Ank,Ank_2,Ank_4	99.0,124.7,106.0	146-172,340-423,438-483
k141_2055380_14	1	Ank	93.4	381-409
k141_2055380_21	2	Ank,Ank_3	88.2,65.7	7-30,31-60
k141_1719501_5	1	Ank	61.3	69-99
k141_3603948_3	1	Ank	55.6	54-81
k141_198248_5	1	Ank_2	30.3	230-295
k141_304220_6	2	Asn_synthase,GATase_6	218.5,87.3	282-429,54-179
k141_3360876_6	1	ATP-cone	27.7	1966-10-01
k141_2637255_1	1	Big_12	95.7	68-172
k141_259628_18	2	Capsid_N,Capsid_NCLDV	59.4,37.9	25-248,306-567
k141_3898966_22	2	Caps_synth,Glycos_transf_2	27.2,44.0	340-444,9-142
k141_2185118_8	1	Ceramidase	51.2	46-239
k141_3148910_8	1	Chloroa_b-bind	92	32-173
k141_2541670_2	1	CLP_protease	58.1	23-166
k141_3148910_2	1	CRAL_TRIO	32.4	46-125
k141_3898966_14	2	CTP_transf_like,MannoseP_isomer	38.8,28.4	268-386,20-141
k141_579798_7	2	D5_N,PriCT_2	67.8,27.5	490-652,373-439
k141_3992184_7	1	dCMP_cyt_deam_1	91.1	96-202
k141_3360876_4	1	dCMP_cyt_deam_1	39.6	6-115
k141_1934018_3	1	DcpS_C	59.7	5-105
k141_2007843_1	1	DEAD	143.5	71-234
k141_2541670_6	1	DEAD	28.5	168-292
k141_3903020_7	2	DnaJ,DnaJ_C	77.2,79.9	4-66,165-317
k141_1687542_4	1	DnaJ	40.3	21-60
k141_289379_7	1	DNA_topoisoIV	289.6	1-383
k141_4025474_1	1	dNK	59.9	1-109
k141_259628_10	1	DOT1	27.8	24-113
k141_3903020_8	1	DUF1599	47.7	21-81
k141_3511729_4	1	DUF5011	70.4	239-310
k141_1802242_6	1	DUF5755	86	138-220
k141_376622_1	1	DUF5760	40.7	1972-03-01
k141_1278352_5	1	DUF5761	40.2	109-156
k141_3903020_25	1	DUF5762	63.8	1971-05-01
k141_3260252_2	1	DUF5764	142.8	9-143
k141_1181691_6	1	DUF5767	125.7	186-269
k141_3260252_15	1	DUF5832	89.3	147-224
k141_376622_3	1	DUF6356	52.5	1959-03-01
k141_2055380_1	1	DUF915	23	22-118
k141_1360459_2	1	dUTPase	39.1	48-181
k141_1278352_8	1	DVNP	54.4	24-95
k141_3898966_12	1	EcKL	23.3	98-196
k141_198248_6	1	EcoRI	26.4	120-275
k141_1360459_12	1	eIF-1a	39.1	35-92
k141_3992184_5	1	Endonuclea_NS_2	33.8	54-165
k141_3898966_4	1	Epimerase	183	7-290
k141_3898966_11	2	Epimerase,HAD_2	52.5,65.0	3-221,317-481
k141_3898966_21	1	Epimerase	33.1	5-145
k141_3898966_20	1	Epimerase_2	201.5	27-318
k141_376622_11	1	ERCC4	47.9	5-130
k141_4025474_12	1	Evr1_Alr	64.6	68-154
k141_941858_3	1	Evr1_Alr	48.1	1991-09-01
k141_1687542_2	1	FA_hydroxylase	45.6	86-214
k141_3898966_26	2	GATase_6,SIS	69.8,124.5	74-209,308-436
k141_259628_3	1	GDPD	62.9	1970-07-01
k141_1608728_7	1	GIY-YIG	40.1	1979-01-01
k141_1278352_1	1	Glycos_transf_2	63.4	27-149
k141_3898966_10	1	Glyco_transf_10	34.3	129-253
k141_1376289_2	1	Glyco_transf_25	52.3	84-205
k141_1376289_1	1	Glyco_transf_25	31.3	70-99
k141_376622_8	1	Helicase_C	27	849-913
k141_3603948_2	1	His_Phos_1	40.7	173-252
k141_3260252_11	1	Hydrolase_3	28.4	5-213
k141_1719501_2	1	HYPK_UBA	82.4	306-342
k141_3903020_21	1	IF4E	92.2	31-168
k141_2185118_6	1	IMPDH	236.7	10-338
k141_1802242_7	2	Inhibitor_I29,Peptidase_C1	45.1,249.5	27-83,116-339
k141_3898966_24	1	IspD	24.2	1956-08-01
k141_3992184_2	1	Lig_chan-Glu_bd	32	28-109
k141_1687542_9	1	Lipocalin	22.5	33-100
k141_198248_4	1	MethyltransfD12	81.3	68-387
k141_3992184_1	1	MethyltransfD12	21.6	25-69
k141_1611704_5	1	Methyltransf_11	54	172-270
k141_1376289_10	1	Methyltransf_11	28.3	25-79
k141_3898966_16	1	Methyltransf_21	39.1	293-475
k141_2637255_2	1	MIP	41.5	27-89
k141_2055380_8	1	MUG113	39.2	22-93
k141_1181691_1	1	MutS_V	80.5	425-606
k141_3898966_9	2	NAD_Gly3P_dh_N,UDPG_MGDP_dh	26.2,86.3	5-86,200-291
k141_3898966_8	1	NAD_synthase	137.3	23-245
k141_198248_8	1	NFACT-R_1	33.8	29-139
k141_3148910_1	1	NIF	61.1	8-169
k141_1360459_7	1	PAP2	73.5	37-168
k141_259628_14	1	PAP2	40.5	49-145
k141_259628_17	2	PCNA_C,PCNA_N	52.3,50.3	132-252,13-128
k141_1611704_3	1	PDDEXK_1	24.3	152-259
k141_289379_1	1	Peptidase_C14	116.6	220-451
k141_3603948_16	1	Peptidase_C14	111	750-984
k141_304220_8	1	Peptidase_C48	53.7	189-307
k141_1608728_2	1	PhoH	206.3	67-279
k141_259628_19	1	PI-PLC-X	35	82-235
k141_1181691_5	2	Pox_A22,Ydc2-catalyt	35.9,46.0	173-280,3-74
k141_3260252_17	1	Pox_VLTF3	134.8	219-380
k141_3603948_15	1	Prok-RING_4	31	16-45
k141_1802242_8	1	Rad60-SLD	57.9	1971-01-01
k141_376622_9	1	Ribonuclease_3	56	101-189
k141_3360876_5	2	Ribonuc_red_lgC,Ribonuc_red_lgN	625.7,93.4	147-668,73-144
k141_1802242_2	1	Ribonuc_red_sm	373.3	22-289
k141_3360876_3	1	RNase_HII	88.1	16-212
k141_259628_6	1	RNA_pol_L	43.8	14-257
k141_2090369_2	1	RNA_pol_N	74.9	1976-02-01
k141_3779091_1	2	RNA_pol_Rpb1_1,RNA_pol_Rpb1_2	295.3,156.4	10-319,322-453
k141_2601615_1	4	RNA_pol_Rpb1_2,RNA_pol_Rpb1_3,RNA_pol_Rpb1_4,RNA_pol_Rpb1_5	119.3,75.9,103.9,302.5	2-78,82-238,271-369,376-976
k141_2090369_5	6	RNA_pol_Rpb2_1,RNA_pol_Rpb2_3,RNA_pol_Rpb2_4,RNA_pol_Rpb2_5,RNA_pol_Rpb2_6,RNA_pol_Rpb2_7	119.7,54.9,61.4,28.1,346.1,73.6	19-403,476-538,574-634,711-745,757-1121,1124-1235
k141_1440545_4	6	RNA_pol_Rpb2_2,RNA_pol_Rpb2_3,RNA_pol_Rpb2_4,RNA_pol_Rpb2_5,RNA_pol_Rpb2_6,RNA_pol_Rpb2_7	78.1,80.5,50.1,34.2,376.2,100.4	31-172,257-321,355-415,437-490,497-866,868-959
k141_2090369_6	1	RNA_pol_Rpb5_C	75.8	138-211
k141_2185118_11	1	RNB	130.6	42-333
k141_2185118_5	1	RNB	93.4	212-345
k141_2055380_2	1	RPE65	161.7	55-502
k141_3260252_6	1	RtcB	119.6	31-283
k141_3260252_7	1	RtcB	61	1994-04-01
k141_2007843_8	1	SAP	28.6	28-60
k141_1360459_1	1	SBP_bac_3	65.4	10-342
k141_2007843_7	1	SWIB	68.8	123-201
k141_2621132_4	2	TFIIS_C,TFIIS_M	69.3,37.9	129-167,7-112
k141_4025474_10	1	Thioredoxin	74	50-149
k141_1687542_6	1	Thy1	126.9	24-209
k141_3903020_16	1	TK	152.5	9-186
k141_1687542_12	1	Topoisom_bac	105.1	2-152
k141_289379_8	2	Toprim,TOPRIM_C	33.0,130.3	84-186,204-325
k141_376622_5	1	UCH	171.4	13-340
k141_579798_8	1	UQ_con	91.8	19-144
k141_2637255_4	1	WAP	22.1	53-80
k141_2601615_7	1	WLM	24.7	73-179
k141_376622_4	1	Xlink	46.1	173-268
k141_2007843_5	2	XPG_I,XPG_N	59.9,33.6	103-180,3-49
k141_941858_6	2	XRN_M,XRN_N	147.4,186.3	258-370,1-215
k141_3603948_9	1	zf-C3HC4	27.5	76-126
k141_2055380_7	1	zf-met	24.8	2021-05-29
k141_198248_2	1	zf-met	22.8	22-45
k141_2185118_10	1	zf-MYND	37.4	89-129
k141_376622_6	1	zf-RING_2	29.6	285-328

## Sheet: annot_HOT_MAG13
Protein	num_domains	hits	bits	coords
k141_3403809_43	3	AAA,AAA_lid_3,Peptidase_M41	141.7,38.4,119.8	243-375,401-436,464-666
k141_2084286_14	1	AAA	56.8	39-157
k141_2084286_49	1	AAA	40.5	407-543
k141_1852120_7	1	AAA	37.5	185-316
k141_3403809_52	1	AAA	30	14-123
k141_3403809_98	1	AAA	25.5	407-502
k141_2084286_4	1	AAA	22.8	1968-03-01
k141_2084286_10	2	AAA,Herpes_Helicase	22.2,24.6	26-119,377-430
k141_3403809_9	1	AAA_28	27.8	6-117
k141_212992_24	1	ABC1	29.1	115-163
k141_393184_34	1	ABC1	28.9	233-291
k141_1852120_10	1	ABC_tran	107.9	354-504
k141_212992_26	1	ACBP	85	1986-12-01
k141_3403809_144	1	Acetyltransf_1	58.9	40-135
k141_3403809_127	3	Aconitase,Aconitase_2_N,Aconitase_B_N	152.4,280.6,149.4	480-829,176-382,12-164
k141_636951_14	3	Acyl-CoA_dh_1,Acyl-CoA_dh_N,DUF1974	51.2,49.1,35.7	277-424,53-157,488-616
k141_3403809_120	1	adh_short	118.2	5-189
k141_393184_11	1	AdoMet_dc	39	87-148
k141_2084286_71	1	AHH	35.9	59-142
k141_1852120_19	1	Aldedh	144.2	89-453
k141_1481839_4	1	Aldolase_II	91.5	6-193
k141_3403809_18	1	Aminotran_1_2	27.2	149-291
k141_212992_18	1	Amino_oxidase	45.6	12-413
k141_636951_15	1	AMP-binding	245	27-392
k141_636951_19	2	ANAPC4_WD40,WD40	51.3,120.3	104-168,38-70
k141_2084286_89	2	Asn_synthase,DUF3700	207.8,31.6	228-371,113-180
k141_3403809_148	2	ATP-cone,Glutaredoxin	29.1,49.4	15-93,473-536
k141_1852120_15	1	Bac_rhodopsin	36.5	50-239
k141_3403809_48	1	Big_5	74.3	1306-1421
k141_3403809_117	2	Capsid_N,Capsid_NCLDV	198.8,215.5	25-260,263-515
k141_3403809_56	2	Capsid_N,Capsid_NCLDV	91.0,55.6	25-258,338-594
k141_2084286_77	1	Chloroa_b-bind	71	40-174
k141_3403809_4	1	CLP_protease	101.1	113-245
k141_2266072_3	1	CSD	42.6	1959-10-01
k141_3403809_132	2	CTP_transf_3,RraA-like	67.9,78.8	12-141,242-399
k141_212992_2	2	Cyclin_C,TFIIB	29.5,73.0	256-342,151-225
k141_2703606_3	2	Cyt-b5,FA_desaturase	42.7,98.5	4-62,118-364
k141_2084286_27	2	D5_N,PriCT_2	72.4,29.2	428-599,328-393
k141_3403809_131	1	DAHP_synth_1	201.7	12-262
k141_3403809_59	1	dCMP_cyt_deam_1	88.7	7-114
k141_393184_17	1	dCMP_cyt_deam_1	41.7	13-136
k141_212992_25	2	DEAD,DSHCT	69.9,31.1	22-180,631-802
k141_212992_7	1	DEAD	33.7	96-232
k141_2084286_53	1	DHFR_1	113.1	5-149
k141_2266072_22	2	DnaJ,DnaJ_C	85.3,94.0	3-65,167-322
k141_3403809_33	1	DnaJ	44.3	20-65
k141_3403809_49	3	DNA_gyraseB,DNA_topoisoIV,HATPase_c	70.6,389.1,36.8	255-382,673-1093,60-207
k141_393184_27	1	DNA_ligase_aden	57.9	33-313
k141_3403809_25	1	DNA_methylase	275.6	58-439
k141_3403809_78	1	DNA_pol3_delta2	35.9	34-142
k141_212992_44	1	DNA_pol_B	317.3	7-496
k141_212992_45	1	DNA_pol_B_exo1	157.2	31-232
k141_2703606_12	1	DOT1	30.3	19-139
k141_393184_36	1	DUF1599	35.2	96-158
k141_3403809_135	1	DUF1796	40.4	4-161
k141_3403809_134	1	DUF1796	30.8	5-118
k141_636951_4	2	DUF2237,DUF4864	148.9,35.9	119-228,6-108
k141_393184_13	1	DUF2828	179.1	200-552
k141_1852120_18	1	DUF305	47.1	96-148
k141_393184_63	1	DUF4116	407.4	79-126
k141_3403809_155	1	DUF5759	41.4	1976-07-01
k141_2266072_12	1	DUF5760	65.4	30-115
k141_2084286_58	1	DUF5760	35.8	31-117
k141_3403809_50	1	DUF5761	62	118-174
k141_3403809_72	1	DUF5762	72.6	1972-05-01
k141_3403809_79	1	DUF5764	149.7	7-143
k141_3403809_102	1	DUF5767	124.5	195-278
k141_3403809_113	1	DUF5832	85.8	124-201
k141_1481839_3	1	DUF5872	119.9	4-117
k141_636951_17	1	DUF6356	52.5	1957-02-01
k141_3403809_93	1	dUTPase	45.1	42-173
k141_3403809_47	1	DVNP	69.5	1978-08-01
k141_212992_49	1	ELO	213.6	40-281
k141_3403809_20	1	Endonuclea_NS_2	30	92-160
k141_212992_50	1	ERCC4	60.8	20-138
k141_212992_56	1	EsV_1_7_cys	101.4	62-96
k141_3403809_151	1	Evr1_Alr	55.8	35-129
k141_2266072_14	1	Evr1_Alr	54.1	1998-10-01
k141_212992_32	1	FtsJ	95.4	89-285
k141_3403809_129	2	GATase_4,SIS	32.3,80.8	29-165,313-435
k141_3403809_118	1	GIY-YIG	58.7	1978-04-01
k141_3403809_53	1	Glycos_transf_2	53.7	22-143
k141_212992_3	2	Glyco_transf_7C,Glyco_transf_7N	45.0,49.6	104-155,6-87
k141_3403809_81	1	Haspin_kinase	25.1	319-378
k141_212992_37	2	Helicase_C,SNF2-rel_dom	32.5,25.3	495-627,79-291
k141_2084286_96	2	Helicase_C,SNF2-rel_dom	29.1,28.7	852-972,203-457
k141_212992_40	1	HNH	36.2	115-158
k141_2084286_3	1	HSP70	798	12-624
k141_212992_6	1	IF4E	92.9	13-142
k141_3403809_14	2	Inhibitor_I29,Peptidase_C1	41.6,250.6	21-77,104-318
k141_393184_8	1	Kdo	23.3	152-207
k141_212992_41	1	Laminin_G_3	36.3	600-747
k141_212992_43	1	Laminin_G_3	33	256-353
k141_636951_7	1	Lipase_3	100.1	75-205
k141_2084286_6	1	Lipocalin_2	48.5	22-145
k141_2266072_25	1	MethyltransfD12	146.1	56-323
k141_393184_52	1	MethyltransfD12	59.3	1976-03-01
k141_2084286_75	1	MIP	51.1	26-88
k141_393184_67	1	MORN	88.5	2021-08-18
k141_212992_33	2	mRNA_cap_enzyme,Pox_MCEL	34.6,99.9	311-476,710-785
k141_3403809_23	1	Multi_Drug_Res	46.7	28-114
k141_2084286_45	3	MutS_I,MutS_III,MutS_V	22.5,64.5,145.3	20-121,309-647,709-894
k141_212992_38	1	NUDIX	44.9	144-239
k141_393184_30	2	OTCace,OTCace_N	66.6,126.0	156-337,7-144
k141_2266072_24	1	p450	252	28-455
k141_212992_20	2	PCNA_C,PCNA_N	81.3,55.0	139-259,9-135
k141_2084286_81	2	PCNA_C,PCNA_N	23.2,45.9	136-246,17-122
k141_2084286_92	1	Peptidase_C48	35.5	188-302
k141_1481839_1	1	Peptidase_S74	54.9	219-271
k141_393184_1	1	Peptidase_S74	24.8	1649-1717
k141_393184_18	1	Peptidase_S9	125	528-745
k141_3403809_58	1	Poly_A_pol_cat	134.1	32-162
k141_3403809_101	1	Pox_A22	25.2	2-173
k141_3403809_82	1	Pox_A32	25.6	25-169
k141_3403809_115	1	Pox_VLTF3	140.1	195-358
k141_3403809_12	1	PQ-loop	22.5	24-72
k141_2703606_7	1	Pro_dh	169.8	43-267
k141_3403809_122	1	Rad60-SLD	63.3	1971-01-01
k141_2084286_97	1	Ribonuclease_3	55.9	85-174
k141_212992_12	1	Ribonuc_red_sm	364.3	16-283
k141_3403809_149	1	RNase_HII	91.1	20-225
k141_3403809_68	2	RNA_pol_L,RNA_pol_L_2	34.8,38.6	25-255,318-396
k141_2084286_44	1	RNA_pol_N	70.9	1977-02-01
k141_2084286_50	5	RNA_pol_Rpb1_1,RNA_pol_Rpb1_2,RNA_pol_Rpb1_3,RNA_pol_Rpb1_4,RNA_pol_Rpb1_5	272.3,220.0,96.9,114.4,280.9	8-326,328-493,496-654,685-785,792-1391
k141_2084286_66	6	RNA_pol_Rpb2_1,RNA_pol_Rpb2_3,RNA_pol_Rpb2_4,RNA_pol_Rpb2_5,RNA_pol_Rpb2_6,RNA_pol_Rpb2_7	143.9,81.5,61.0,33.9,354.7,106.9	21-420,468-532,568-628,659-697,704-1072,1074-1165
k141_2084286_39	6	RNA_pol_Rpb2_1,RNA_pol_Rpb2_3,RNA_pol_Rpb2_4,RNA_pol_Rpb2_5,RNA_pol_Rpb2_6,RNA_pol_Rpb2_7	108.8,65.0,39.3,24.6,332.4,71.3	22-409,479-542,591-650,707-743,753-1114,1117-1229
k141_2084286_38	1	RNA_pol_Rpb5_C	69.9	139-212
k141_2084286_24	1	RNA_pol_Rpb6	33.8	152-202
k141_2084286_72	1	RNB	74.3	194-309
k141_1852120_20	1	Sel1	47.8	179-193
k141_2084286_69	1	SfsA	83.8	97-261
k141_3403809_125	1	Sigma70_r2	37.9	32-101
k141_3403809_133	1	SIS	52.8	30-157
k141_2084286_95	1	SNase	32.9	92-175
k141_3403809_29	1	SWIB	76.2	123-200
k141_2084286_22	1	TFIIS_C	70.7	132-170
k141_393184_31	1	Thioredoxin	72.2	64-166
k141_212992_46	1	Thioredoxin	43	15-106
k141_3403809_153	1	Thioredoxin	36.1	39-134
k141_2266072_17	1	Thioredoxin	33.8	19-97
k141_2084286_84	1	Thymidylat_synt	326.2	15-298
k141_3403809_91	1	TK	93.1	1-190
k141_1852120_6	1	Tmemb_185A	25.5	25-86
k141_3403809_37	2	Topoisom_bac,Toprim	272.9,82.4	124-474,3-108
k141_212992_13	1	UbiA	38.6	137-241
k141_2084286_62	1	UCH	157	15-349
k141_2084286_26	1	UQ_con	88.8	7-139
k141_3403809_6	1	VIT1	75.1	1956-02-01
k141_2084286_54	1	WLM	24.5	89-190
k141_2084286_60	1	Xlink	50.7	185-280
k141_2266072_16	2	XRN_M,XRN_N	52.1,147.0	238-315,1-195
k141_3403809_147	1	YqaJ	57.4	113-248
k141_3403809_3	1	zf-C3HC4	29.4	40-80
k141_2266072_6	1	zf-C3HC4	27	29-76
k141_3403809_10	1	zf-C3HC4	23.9	74-112
k141_2084286_63	1	zf-RING_2	35.7	151-194

## Sheet: annot_HOT_MAG22
Protein	num_domains	hits	bits	coords
k141_3733383_17	1	2OG-FeII_Oxy	47.6	186-272
k141_3910473_27	2	2OG-FeII_Oxy	35.8,35.3	437-511,5-124
k141_3687951_26	2	3Beta_HSD,Epimerase	62.4,203.6	335-566,3-160
k141_3687951_41	1	AAA	57.2	277-404
k141_1614700_23	1	AAA	52.4	273-438
k141_3733383_24	1	AAA_19	36.8	56-200
k141_1614700_3	2	AAA_23,Metallophos	27.4,37.7	378-609,16-201
k141_3687951_43	1	ABC1	106.7	106-296
k141_655874_3	1	ABC1	24	72-113
k141_2567156_11	2	ABC_membrane,ABC_tran	36.5,90.2	24-256,345-488
k141_1898971_20	1	Acetyltransf_1	69.9	34-129
k141_2567156_34	3	Acyl-CoA_dh_1,Acyl-CoA_dh_N,DUF1974	56.8,58.2,64.0	284-431,80-160,439-630
k141_656206_80	1	adh_short	84.9	3-173
k141_3910473_10	2	Amino_oxidase,Cyt-b5	76.7,29.8	10-94,408-458
k141_2567156_10	2	AMMECR1,Memo	97.2,60.7	311-458,9-218
k141_656206_37	2	Ank,Ank_2	86.8,141.4	221-253,78-151
k141_3910473_28	2	Ank,MORN	29.2,42.0	781-810,115-132
k141_3687951_87	1	Ank_2	110.7	58-131
k141_3687951_9	1	Ank_2	81	159-232
k141_1336531_4	1	AOX	207.3	68-275
k141_656206_26	1	APH	35.7	155-185
k141_3687951_76	1	ATG8	129.8	11-116
k141_656206_60	1	BET	27	34-75
k141_2567156_12	2	BRCT,DNA_ligase_aden	27.3,32.8	543-597,28-263
k141_3687951_71	1	BTB	61.8	322-424
k141_2567156_59	2	Capsid_N,Capsid_NCLDV	139.3,147.7	34-259,266-479
k141_656206_13	1	Caps_synth	27.5	37-229
k141_3733383_26	1	CDKN3	27.8	80-119
k141_3733383_12	1	Cellulase	89.6	39-282
k141_656206_79	1	Choline_kinase	23.6	149-242
k141_1898971_19	1	Choline_kinase	21.6	161-224
k141_3687951_54	1	CLP_protease	49.4	24-173
k141_3733383_37	1	CM_2	52.8	35-106
k141_656206_11	1	CorA	58.4	5-121
k141_1898971_11	1	CTP_transf_like	52.2	7-103
k141_655874_18	1	Cytochrome_CBB3	29.1	1996-02-01
k141_3687951_98	2	D5_N,PriCT_2	60.4,52.9	515-649,302-377
k141_655874_22	1	DAHP_synth_2	480.5	27-449
k141_656206_69	1	DEAD	65.9	21-170
k141_656206_82	1	DEAD	31.8	59-202
k141_3687951_80	2	DEAD,Helicase_C	29.5,50.8	75-210,335-444
k141_1614700_13	2	DEAD,Helicase_C	27.8,34.7	31-181,355-475
k141_1614700_31	2	DHFR_1,Thymidylat_synt	97.8,262.0	4-161,179-469
k141_1614700_22	2	DnaJ,DnaJ_C	82.6,61.9	6-64,109-312
k141_3733383_7	1	DnaJ	34.1	1964-02-01
k141_655874_13	3	DNA_gyraseB,DNA_topoisoIV,HATPase_c	39.9,363.7,32.5	255-354,663-1083,53-155
k141_656206_56	2	DNA_pol_B,DNA_pol_B_exo1	250.1,148.3	456-666,56-383
k141_656206_70	1	DUF1796	64.2	5-126
k141_3687951_104	1	DUF2177	65.1	5-128
k141_3687951_12	1	DUF2738	155.8	12-250
k141_2567156_47	1	DUF2738	102.1	41-237
k141_1614700_33	1	DUF4116	259	101-149
k141_3687951_6	1	DUF4116	179	166-201
k141_1898971_2	1	DUF5762	33.5	1977-12-01
k141_3687951_16	1	DUF5767	34.2	248-329
k141_3910473_19	1	DUF5824	84.8	25-137
k141_3687951_32	1	DUF5832	61	78-162
k141_3687951_70	1	DUF5850	30.9	181-278
k141_2567156_69	1	DUF5891	41.1	20-138
k141_656206_3	1	DUF885	356.9	34-543
k141_3910473_8	1	EcoRII-C	26.9	43-149
k141_3733383_10	1	eIF-1a	50.3	32-95
k141_1614700_21	1	Endonuclease_1	84.3	54-200
k141_3733383_41	1	ERCC4	48.8	1995-06-01
k141_3733383_30	1	Evr1_Alr	101.3	41-132
k141_3910473_25	1	Evr1_Alr	92.3	14-89
k141_2567156_46	1	Evr1_Alr	29.2	19-102
k141_656206_24	2	FAD_binding_2,Succ_DH_flav_C	391.0,134.2	25-422,477-610
k141_3733383_3	1	Fasciclin	36.1	45-166
k141_1614700_6	2	FA_desaturase,Lipid_DES	89.0,46.9	73-295,17-49
k141_2567156_27	1	FA_hydroxylase	46.2	81-198
k141_656206_29	2	Fer2,Fer4_10	21.6,33.4	42-73,137-206
k141_3687951_102	1	FSH1	21.7	194-251
k141_655874_16	2	GATase_6,SIS	70.8,124.2	67-201,295-418
k141_3910473_11	1	GDPD	75.5	1952-06-01
k141_656206_44	1	GlcNAc	284.2	1951-04-01
k141_656206_22	2	Glutaredoxin,Ribonuc_red_lgN	26.2,53.0	713-763,90-158
k141_3733383_1	2	Glycos_transf_2,Glyco_transf_25	70.7,48.4	439-567,77-206
k141_1898971_3	1	Glyco_hydro_1	154.5	16-165
k141_656206_23	1	Glyco_tranf_2_4	60.4	44-136
k141_656206_75	1	Glyco_tranf_2_4	54.7	11-134
k141_656206_5	1	Glyco_tranf_2_4	52.7	57-152
k141_1898971_33	1	Glyco_transf_25	78.5	1-121
k141_3687951_119	1	Glyco_transf_90	113.1	207-506
k141_3910473_6	1	Glyco_trans_1_4	48.9	449-589
k141_2567156_6	1	Gly_transf_sug	59.7	23-104
k141_3910473_1	2	Gp_dh_C,Gp_dh_N	197.3,119.9	171-330,16-116
k141_3687951_112	1	HD	40.1	53-138
k141_1614700_26	1	HMG_box	44.4	48-97
k141_656206_63	1	HSP70	458.3	5-587
k141_656206_68	1	Hydrolase_3	31.8	13-213
k141_2567156_36	2	ICL,Malate_synthase	77.1,335.2	674-774,92-518
k141_656206_43	3	Intein_splicing,RNA_pol_Rpb2_1,RNA_pol_Rpb2_7	41.2,129.1,77.8	1087-1393,23-389,1392-1466
k141_1898971_29	1	IspD	29.5	1-113
k141_1336531_3	3	Kelch_1,Kelch_4,U-box	82.9,61.5,66.4	158-197,307-348,434-502
k141_3687951_21	2	KshA_C,Rieske	24.6,48.0	147-319,11-94
k141_656206_66	1	Lipase_3	39.7	36-158
k141_1614700_28	1	Lipocalin_2	51.7	24-162
k141_1336531_8	1	LRR_6	200.5	24-41
k141_1614700_8	2	Mannitol_dh,Mannitol_dh_C	94.6,166.5	44-213,242-461
k141_655874_6	1	MazG	37.7	47-118
k141_1614700_11	1	Metallophos	70.3	3-208
k141_3733383_13	1	MethyltransfD12	153.8	13-284
k141_3687951_116	1	MethyltransfD12	93.1	7-252
k141_655874_2	1	Methyltransf_31	30.8	43-138
k141_3687951_89	1	Methyltransf_31	29.8	113-235
k141_3733383_11	1	MORN	163.8	28-49
k141_3910473_7	1	MORN	140.6	2021-12-29
k141_1614700_16	1	MORN	115	56-73
k141_3687951_40	1	MORN	62.8	57-69
k141_3910473_22	1	MORN	60.3	74-89
k141_3687951_114	1	MORN	59.1	26-48
k141_3733383_25	1	MORN	48.7	42-63
k141_3687951_39	2	MORN,MORN_2	47.3,83.8	34-51,166-186
k141_656206_33	1	MORN_2	73.9	53-74
k141_656206_20	1	MORN_2	31.2	71-92
k141_3733383_4	1	MtN3_slv	29.1	1981-07-01
k141_3687951_35	2	MutS_I,MutS_V	30.6,107.6	12-105,620-811
k141_1898971_15	1	NUDIX	69.9	6-117
k141_3687951_79	1	OTU	36.6	1990-03-01
k141_655874_12	1	Patatin	70.6	10-185
k141_1898971_4	2	PCNA_C,PCNA_N	48.8,65.1	130-247,6-122
k141_3733383_8	2	PCNA_C,PCNA_N	25.9,46.3	154-268,18-116
k141_2567156_67	2	PDZ_3,Trypsin	33.7,27.0	315-450,45-186
k141_1614700_25	1	PEPCK_ATP	605	20-468
k141_2567156_20	1	Peptidase_C1	122.8	62-350
k141_3910473_13	1	Peptidase_C1	99.4	67-384
k141_656206_61	1	Peptidase_C1	68.7	49-137
k141_656206_39	1	Peptidase_M41	64.4	18-119
k141_1336531_1	1	Peptidase_S74	45.6	1112-1162
k141_1898971_37	1	PGK	401	11-390
k141_656206_64	1	Pkinase	185.6	41-283
k141_3687951_113	1	PMM	108.6	35-248
k141_3733383_22	1	Pox_A22	28	6-176
k141_2567156_58	1	Pox_VLTF3	165.4	200-374
k141_2567156_73	1	PQ-loop	34.8	13-68
k141_2567156_2	1	PQ-loop	30.8	1954-05-01
k141_656206_49	1	PrmA	28	68-154
k141_655874_10	1	Rad60-SLD	61.1	1971-01-01
k141_2567156_26	1	ResIII	44.8	79-218
k141_3687951_28	1	RgpF	29.4	90-248
k141_2567156_9	1	Rhodanese	39.7	167-272
k141_3687951_56	1	Ribonuc_red_sm	324.3	28-298
k141_656206_17	1	RNase_HII	91.7	4-192
k141_1898971_32	1	RNase_H_2	36.5	301-472
k141_3687951_129	1	RNase_T	72.5	18-174
k141_656206_71	1	RNase_T	27.1	241-324
k141_655874_15	1	RNA_pol_A_bac	61.7	56-156
k141_2567156_51	1	RNA_pol_L_2	30.5	1973-07-01
k141_3687951_19	1	RNA_pol_N	55	1960-07-01
k141_2567156_43	5	RNA_pol_Rpb1_1,RNA_pol_Rpb1_2,RNA_pol_Rpb1_3,RNA_pol_Rpb1_4,RNA_pol_Rpb1_5	227.6,172.8,81.0,62.2,88.1	4-297,299-390,518-669,694-795,802-866
k141_656206_47	1	RNA_pol_Rpb1_5	149.8	67-391
k141_3687951_118	1	RNA_pol_Rpb5_C	36.5	124-175
k141_1614700_19	1	RNA_pol_Rpb6	25.7	1961-08-01
k141_1898971_8	1	RNB	113.2	122-233
k141_2567156_14	1	SAP	30.4	21-54
k141_1614700_15	1	Sdh5	66.7	26-99
k141_656206_27	1	Sdh_cyt	54.2	3-111
k141_2567156_49	2	SLIDE,TFIIS_C	25.5,54.9	6-92,104-142
k141_3687951_29	1	Sod_Cu	113.3	18-190
k141_2567156_16	1	Stealth_CR2	124.8	56-158
k141_2567156_55	1	Sulfotransfer_1	22.1	68-106
k141_3687951_121	1	SWIB	64.8	188-274
k141_3687951_94	1	TFIIB	28.4	90-154
k141_1614700_24	1	Thaumatin	104.5	112-308
k141_2567156_70	1	Thioredoxin	55.5	39-138
k141_3687951_126	1	Thioredoxin	32.2	30-117
k141_3910473_32	2	Topoisom_bac,Toprim	264.8,70.6	131-485,6-116
k141_656206_46	1	TspO_MBR	33.1	4-113
k141_1898971_30	1	U-box	36.2	235-303
k141_1336531_6	1	UCH	87.9	200-427
k141_3733383_40	2	UDPG_MGDP_dh,UDPG_MGDP_dh_N	82.7,60.4	166-262,41-134
k141_656206_51	2	UDPG_MGDP_dh,UDPG_MGDP_dh_N	56.2,56.1	164-257,40-137
k141_2567156_30	1	UFD1	73.9	12-178
k141_3687951_60	1	WLM	21.9	69-127
k141_2567156_53	2	XPG_I,XPG_N	72.7,32.1	179-259,1-93
k141_3733383_43	2	XRN_M,XRN_N	118.8,154.5	242-346,1-203
k141_3687951_92	2	XRN_M,XRN_N	62.5,123.4	349-513,15-210
k141_1898971_12	1	zf-AN1	58.4	1945-09-01
k141_656206_55	1	zf-AN1	40	1944-08-01
k141_3687951_67	1	zf-C3HC4	32.3	126-164
k141_3687951_108	1	zf-C3HC4	31	108-149
k141_2567156_32	1	zf-C3HC4	26.2	128-172
k141_1614700_5	1	zf-C3HC4	25	113-155
k141_3733383_27	1	zf-C3HC4	22.9	51-92
k141_3910473_31	1	zf-C3HC4	22	137-173
k141_3687951_34	1	zf-C3HC4	22	35-76
k141_3910473_12	1	zf-C3HC4_3	58.2	368-412
k141_3733383_33	1	zf-C3HC4_3	35.6	348-388
k141_2567156_29	1	zf-C3HC4_3	32.8	131-172
k141_3733383_21	1	zf-C3HC4_3	29	1945-02-01
k141_655874_11	1	zf-RING_2	29.7	86-129

## Sheet: annot_HOT_MAG3
Protein	num_domains	hits	bits	coords
k141_711224_1	1	2OG-FeII_Oxy	28.8	130-231
k141_495967_11	1	2OG-FeII_Oxy	24.4	120-203
k141_76000_4	1	3Beta_HSD	37.1	25-154
k141_648280_17	1	5_3_exonuc_N	66.8	6-174
k141_76000_12	3	AAA,AAA_lid_3,Peptidase_M41	152.9,45.5,183.6	217-349,372-409,434-622
k141_564640_24	3	AAA,AAA_lid_3,Peptidase_M41	114.4,34.5,88.9	162-303,426-457,482-638
k141_610091_26	2	AAA,ChlI	48.4,30.3	650-793,994-1061
k141_564640_15	2	AAA,Lon_C	43.6,162.9	402-537,638-837
k141_56202_17	2	AAA,ChlI	39.9,32.1	551-692,832-954
k141_610091_18	1	AAA	36.2	38-154
k141_349828_3	1	AAA_18	32.7	3-120
k141_251466_8	1	AAA_19	41.4	7-150
k141_170934_4	2	AAA_23,Metallophos	45.5,36.1	431-709,18-223
k141_300361_26	2	AAA_34,Helicase_C_4	222.1,144.9	21-305,401-551
k141_497353_11	1	ABC1	106.7	109-302
k141_447885_7	1	ABC1	96.3	97-298
k141_288290_5	1	ABC1	67.1	71-250
k141_495967_13	1	ABC1	24.3	170-240
k141_469140_5	2	ABC_tran,Chromo	129.4,27.8	378-533,779-828
k141_610091_29	2	Acetyltransf_1,Radical_SAM	34.0,48.0	449-553,125-325
k141_56202_22	1	Acyl-CoA_dh_N	55.6	53-158
k141_155830_30	1	adh_short	139.3	8-208
k141_711224_10	1	adh_short	58.6	18-235
k141_648280_20	1	AdoMet_dc	61.8	12-113
k141_56202_1	1	Aldedh	52	148-424
k141_288290_14	1	Amidohydro_1	30.4	15-295
k141_469140_4	1	Aminotran_5	60.2	4-340
k141_54315_11	1	AMP-binding	236.1	17-386
k141_56202_14	3	Ank,Ank_2,Ank_3	177.2,276.8,161.2	483-526,86-160,649-676
k141_170934_20	2	Ank,Ank_3	170.2,174.9	188-218,287-315
k141_155830_12	2	Ank,Ank_3	149.5,129.6	576-614,651-677
k141_648280_18	2	Ank,Ank_3	48.9,35.7	251-274,398-427
k141_14798_12	2	Ank,Ank_2	47.6,48.9	62-91,131-183
k141_495967_3	1	Ank	40.4	180-206
k141_170934_28	1	ATG8	43.3	22-68
k141_619430_29	2	ATP-cone,Ribonuc_red_lgC	46.2,559.5	4-95,221-823
k141_170934_26	1	ATPgrasp_TupA	94.2	55-259
k141_564640_17	2	Big_3_2,DUF5011	28.0,271.3	1055-1093,559-636
k141_431317_1	2	Big_9,DUF285	70.8,1050.3	813-899,1236-1299
k141_334776_5	5	BRCT,DNA_ligase_aden,DNA_pol_B_palm,DNA_pol_lambd_f,HHH_8	28.5,78.6,59.2,46.8,47.3	901-971,363-627,138-241,89-136,7-71
k141_711224_2	2	Capsid_N,Capsid_NCLDV	194.5,217.0	25-223,226-456
k141_14798_15	2	Capsid_N,Capsid_NCLDV	147.6,137.8	25-330,333-585
k141_56202_16	1	Caps_synth	66.9	22-183
k141_349828_9	1	Caps_synth	25.1	42-133
k141_610091_14	1	CLP_protease	95.8	71-207
k141_14798_3	1	CLP_protease	83.6	83-216
k141_619430_33	2	Collagen,Peptidase_G2	50.1,74.8	85-143,146-334
k141_14798_4	1	CSD	59.3	1979-08-01
k141_447885_4	2	CTP_synth_N,GATase	336.1,142.8	6-264,303-544
k141_170934_1	1	CTP_transf_like	43.7	7-199
k141_56202_21	3	D5_N,DUF5906,PriCT_2	49.1,32.2,56.5	426-605,637-752,300-374
k141_155830_3	1	dCMP_cyt_deam_1	87.2	6-112
k141_288290_30	2	DEAD,Helicase_C	155.7,104.8	48-211,250-357
k141_497353_14	2	DEAD,DSHCT	74.2,42.8	11-156,579-762
k141_228305_10	3	DEAD,Helicase_C,RecQ_Zn_bind	60.1,75.3,36.2	22-184,228-321,337-398
k141_288290_12	1	DEAD	39.5	109-246
k141_495967_8	2	DHFR_1,Thymidylat_synt	61.4,302.8	2-151,188-468
k141_300361_30	1	DnaJ	75.6	24-81
k141_495967_9	1	DnaJ	29.2	1956-05-01
k141_564640_21	1	DNA_methylase	231.3	24-213
k141_155830_17	1	DNA_methylase	228	5-364
k141_300361_4	2	DNA_pol_B,DNA_pol_B_exo1	301.7,126.4	649-1124,48-245
k141_352622_4	2	DUF2075,Helicase_C	21.8,27.3	62-204,475-554
k141_564640_11	1	DUF2828	99	187-553
k141_619430_35	1	DUF285	1467	3-104
k141_300361_9	1	DUF3431	60.2	11-258
k141_56202_19	1	DUF4116	44.6	148-188
k141_564640_16	1	DUF5011	66.6	404-474
k141_56202_12	1	DUF5755	95.3	86-173
k141_619430_12	1	DUF5760	27.3	33-118
k141_14798_24	1	DUF5761	58.5	69-130
k141_591006_6	1	DUF5762	67.2	1971-05-01
k141_76000_21	1	DUF5764	110.3	8-143
k141_619430_27	1	DUF5767	125.9	175-258
k141_739501_4	1	DUF5832	93.1	98-173
k141_352622_6	1	dUTPase	41.7	1-123
k141_610091_1	2	EFP_N,eIF-5a	23.9,54.4	22-72,83-131
k141_431317_2	1	eIF-1a	79.7	32-94
k141_288290_24	1	ERCC4	37.6	24-125
k141_76000_18	1	Evr1_Alr	68.8	13-97
k141_495967_19	1	Exostosin	63.8	129-271
k141_711224_15	2	F420_oxidored,NAD_Gly3P_dh_C	38.8,91.4	8-110,186-343
k141_447885_6	1	FA_hydroxylase	54.6	87-206
k141_431317_11	1	FG-GAP_2	117.3	103-151
k141_288290_11	1	FKBP_C	80.2	48-147
k141_739501_11	1	FMN_dh	36.7	122-238
k141_155830_19	2	GATase_7,Pribosyltran	41.2,29.7	85-192,255-369
k141_711224_16	1	GIY-YIG	50.6	1978-06-01
k141_143773_6	2	Glycos_transf_1,Glyco_transf_41	40.0,66.3	746-862,429-548
k141_610091_21	1	Glyco_transf_25	38.7	59-182
k141_711224_8	1	Glyco_transf_41	56.1	433-541
k141_155830_16	2	Gp_dh_C,Gp_dh_N	129.1,73.5	151-302,2-101
k141_155830_13	3	GTP_EFTU,GTP_EFTU_D2,GTP_EFTU_D3	154.2,33.5,58.7	9-247,272-338,348-455
k141_251466_11	2	HATPase_c,HSP90	58.1,670.5	29-184,187-642
k141_228305_17	1	HD	40.6	53-179
k141_648280_16	2	HD_4,RelA_SpoT	130.0,98.1	100-261,320-436
k141_497353_8	2	Helicase_C,SNF2-rel_dom	32.6,47.8	470-577,52-214
k141_564640_6	1	HMG_box	58.1	61-130
k141_511738_1	1	HMG_box	28.7	62-96
k141_334776_6	1	HNH	27.1	50-93
k141_228305_8	2	HNH_3,NUMOD4	70.7,48.2	149-191,285-319
k141_288290_20	2	HNH_3,NUMOD4	65.3,45.3	136-178,265-310
k141_155830_1	2	HSF_DNA-bind,zf-RING_2	22.7,34.6	557-649,28-83
k141_288290_21	1	HSP70	806.9	6-601
k141_447885_10	1	HSP90	59.5	1965-02-01
k141_155830_21	1	ICL	509.7	7-265
k141_619430_16	1	IF4E	59.7	3-134
k141_648280_14	1	Ion_trans_2	34.9	96-139
k141_564640_18	1	Lactonase	157	40-233
k141_14798_17	1	Laminin_G_3	56.7	62-211
k141_14798_18	1	Laminin_G_3	45.2	74-238
k141_495967_12	1	Lipase_3	77.8	65-195
k141_288290_8	1	MatE	70.7	37-196
k141_288290_31	1	Metallophos	127.4	60-263
k141_76000_20	1	Methyltransf_11	46.6	94-193
k141_610091_41	1	Methyltransf_11	44.3	87-179
k141_610091_7	3	Methyltransf_24,Nucleotid_trans,O-FucT	45.7,56.3,36.6	690-809,430-589,17-310
k141_288290_27	3	mRNA_cap_C,mRNA_cap_enzyme,Pox_MCEL	39.1,64.8,41.5	480-638,278-446,687-938
k141_447885_5	1	MS_channel	81.3	81-274
k141_739501_2	3	MutS_I,MutS_III,MutS_V	38.8,63.2,119.3	21-117,299-620,676-845
k141_739501_3	1	MutS_I	22.3	21-92
k141_251466_3	1	NAD_binding_10	79	30-221
k141_352622_1	1	Neisseria_TspB	22.7	1970-04-01
k141_228305_22	1	NMT1_3	32.9	114-289
k141_76000_11	1	Nucleotid_trans	21.9	33-132
k141_619430_23	1	NUDIX	43.2	10-131
k141_431317_10	1	NUDIX	38.7	85-196
k141_610091_8	1	O-FucT	54.1	149-264
k141_228305_12	2	OB_Dis3,RNB	26.9,135.0	112-173,208-332
k141_431317_6	1	OTU	25.3	178-306
k141_334776_3	1	PAN_3	23.3	92-146
k141_76000_2	1	PAP2	74.6	72-195
k141_431317_18	1	Patatin	95.1	38-222
k141_14798_5	1	Patatin	70.1	11-192
k141_54315_9	2	PCNA_C,PCNA_N	76.1,73.9	139-273,18-133
k141_288290_13	1	Peptidase_C1	195.3	189-400
k141_739501_5	1	Peptidase_C2	203.9	213-537
k141_54315_7	1	Peptidase_C48	44.5	160-272
k141_591006_2	1	PHO4	360.3	57-538
k141_497353_7	1	PhoH	225.3	25-238
k141_170934_24	1	PhoH	216.6	40-244
k141_598343_5	1	PI-PLC-X	25	185-309
k141_228305_15	1	Pkinase	185.4	61-360
k141_711224_18	1	Pkinase	165.5	52-290
k141_349828_16	1	Pkinase	127.2	18-258
k141_469140_2	2	PNK3P,Zeta_toxin	113.5,27.2	22-157,212-250
k141_143773_10	1	Pox_A32	27.1	6-159
k141_598343_1	1	Pox_VLTF3	167.5	218-381
k141_300361_19	1	Pro_isomerase	172.2	66-212
k141_648280_11	1	ResIII	31.8	44-255
k141_610091_27	1	Ribonuc_red_sm	358.4	17-284
k141_155830_10	1	Ribosomal_L40e	104.7	1952-04-01
k141_288290_9	1	Rieske	62.2	22-105
k141_155830_11	2	Rieske,UCR_TM	44.2,31.7	141-200,40-84
k141_598343_8	1	RINGv	58.9	1947-03-01
k141_497353_5	1	RNase_HII	95.5	4-194
k141_143773_3	1	RNase_T	53.5	4-196
k141_170934_25	2	RNA_pol_L,RNA_pol_L_2	26.7,34.0	22-225,247-335
k141_170934_18	1	RNA_pol_N	76.8	1983-02-01
k141_349828_5	5	RNA_pol_Rpb1_1,RNA_pol_Rpb1_2,RNA_pol_Rpb1_3,RNA_pol_Rpb1_4,RNA_pol_Rpb1_5	288.5,222.9,71.5,88.6,274.3	14-319,321-487,491-638,670-771,778-1321
k141_228305_18	5	RNA_pol_Rpb1_1,RNA_pol_Rpb1_2,RNA_pol_Rpb1_3,RNA_pol_Rpb1_4,RNA_pol_Rpb1_5	190.2,188.6,37.0,75.2,215.2	8-336,339-497,504-626,666-751,758-1332
k141_431317_13	5	RNA_pol_Rpb2_1,RNA_pol_Rpb2_3,RNA_pol_Rpb2_4,RNA_pol_Rpb2_6,RNA_pol_Rpb2_7	131.5,88.5,56.5,370.0,69.2	31-422,473-537,568-629,705-1076,1078-1170
k141_431317_9	5	RNA_pol_Rpb2_1,RNA_pol_Rpb2_3,RNA_pol_Rpb2_4,RNA_pol_Rpb2_6,RNA_pol_Rpb2_7	118.4,63.2,53.6,290.3,69.5	6-383,438-498,535-595,658-1035,1037-1119
k141_469140_10	1	RNA_pol_Rpb5_C	65.5	134-211
k141_143773_2	1	SBF	49.2	15-193
k141_495967_18	1	Sel1	37	275-285
k141_739501_14	1	SfsA	80.7	94-258
k141_300361_29	1	SNase	39.3	93-161
k141_648280_21	1	Spermine_synth	73.5	83-193
k141_610091_13	1	Sulfotransfer_2	70.4	2-185
k141_711224_21	1	Sulfotransfer_2	27.4	8-186
k141_431317_12	1	SWIB	52.9	53-129
k141_711224_19	1	TauD	68.8	32-303
k141_228305_6	1	TBP	46.6	295-395
k141_300361_24	1	TFIIB	71.8	147-212
k141_143773_9	1	TFIIS_C	59.8	147-185
k141_155830_27	1	Thioredoxin	73.2	48-143
k141_619430_10	2	Topoisom_bac,Toprim	294.0,76.8	126-470,5-111
k141_711224_13	1	U-box	79.2	93-162
k141_610091_33	1	U-box	78	21-65
k141_143773_13	1	UbiA	61.5	39-260
k141_288290_4	1	UCH	62.7	4-252
k141_155830_28	1	UDG	77.3	51-204
k141_14798_23	1	Viral_alk_exo	23.9	100-197
k141_143773_1	1	WLM	36.3	82-158
k141_349828_13	1	Xlink	53.4	152-248
k141_610091_17	2	XRN_M,XRN_N	98.4,199.6	234-312,1-206
k141_619430_28	1	Ydc2-catalyt	25	1986-03-01
k141_14798_13	1	zf-AN1	30.9	1938-06-01
k141_447885_9	1	zf-C2H2_jaz	28.2	2021-07-29
k141_564640_29	1	zf-C2H2_jaz	26.3	1933-09-01
k141_648280_6	1	zf-C2H2_jaz	24.1	2021-02-27
k141_610091_22	1	zf-C3HC4	24.2	1948-04-01
k141_54315_2	1	zf-C3HC4	21.9	427-472
k141_564640_23	1	zf-C3HC4_3	42.7	94-140
k141_619430_9	1	zf-FCS	23.3	101-140
k141_300361_1	1	zf-met	21.8	1935-11-01
k141_288290_6	1	zf-RING_2	35.7	130-174

## Sheet: annot_HOT_MAG14
Protein	num_domains	hits	bits	coords
k141_72818_88	1	2OG-FeII_Oxy	36.7	97-194
k141_72818_28	1	2OG-FeII_Oxy	31.1	131-214
k141_719039_23	1	3Beta_HSD	52.8	23-244
k141_719039_26	1	3Beta_HSD	38.9	5-141
k141_718214_5	3	AAA,AAA_lid_3,Peptidase_M41	153.1,37.9,176.4	194-325,349-381,407-583
k141_719039_40	1	AAA_30	35.9	18-166
k141_719039_6	1	ABC1	216.7	85-318
k141_72818_56	1	ABC1	24.5	136-212
k141_72818_23	1	Asp_Arg_Hydrox	72.1	50-181
k141_72818_68	2	ATP-cone,Ribonuc_red_lgC	42.2,619.6	1-90,205-729
k141_72818_38	2	Capsid_N,Capsid_NCLDV	151.2,181.3	20-199,208-415
k141_72818_106	2	Capsid_N,Capsid_NCLDV	106.2,66.9	24-219,283-380
k141_72818_107	2	Capsid_N,Capsid_NCLDV	92.8,76.3	24-214,247-446
k141_72818_25	2	Capsid_N,Capsid_NCLDV	72.6,82.4	25-185,206-366
k141_719039_2	2	Capsid_N,Capsid_NCLDV	42.2,72.3	121-159,224-329
k141_72818_8	2	Capsid_N,Capsid_NCLDV	41.7,66.8	63-225,265-444
k141_72818_15	1	CLP_protease	74.2	64-195
k141_72818_40	1	D5_N	26	202-294
k141_719039_3	1	DEAD	30.5	85-221
k141_719039_24	1	DegT_DnrJ_EryC1	244.2	16-370
k141_719039_34	1	DegT_DnrJ_EryC1	184.9	13-373
k141_72818_7	3	DNA_gyraseB,DNA_topoisoIV,HATPase_c	45.2,376.2,30.1	250-347,661-1071,48-155
k141_72818_13	2	DNA_ligase_A_M,DNA_ligase_OB_2	65.5,34.3	74-240,266-323
k141_72818_26	2	DNA_pol_B,DNA_pol_B_exo1	323.6,176.8	420-611,25-354
k141_72818_74	2	dsrm,Ribonuclease_3	40.6,80.7	163-219,43-133
k141_719039_25	2	dTDP_sugar_isom,Epimerase	73.3,29.5	20-141,147-273
k141_72818_82	1	DUF3339	61.5	1965-10-01
k141_72818_110	1	DUF5654	76.6	1978-09-01
k141_72818_36	2	DUF5710,RNase_H	55.1,91.5	159-199,5-149
k141_72818_21	1	DUF5754	74.1	1952-04-01
k141_72818_19	1	DUF5755	102.5	58-144
k141_55159_13	1	DUF5759	83.4	1972-02-01
k141_72818_80	1	DUF5760	77.5	33-118
k141_72818_66	1	DUF5761	90.4	71-130
k141_72818_114	1	DUF5762	89.6	1969-05-01
k141_72818_27	1	DUF5763	40.5	51-85
k141_55159_14	1	DUF5764	177.5	4-136
k141_72818_95	1	DUF5772	31.1	135-182
k141_719039_45	1	DUF5773	128.5	173-330
k141_72818_103	1	DUF5792	167.5	8-170
k141_72818_116	1	DUF5831	122.7	1972-01-01
k141_55159_2	1	DUF5832	100.6	34-112
k141_72818_84	1	DUF5855	170.8	1-197
k141_72818_78	1	DUF5871	134.5	31-162
k141_72818_55	1	DUF5871	44.5	80-202
k141_72818_69	1	DUF5871	34.6	77-197
k141_719039_43	1	DUF5880	129.1	5-102
k141_72818_112	1	DUF5899	186.7	76-211
k141_719039_39	1	DUF5903	83	2-112
k141_719039_20	1	DUF5904	148.4	43-176
k141_719039_31	1	DUF6165	81	1-119
k141_72818_101	1	dUTPase	142.3	13-140
k141_72818_71	1	DVNP	77.5	1984-08-01
k141_718214_11	1	Eco57I	23.2	76-166
k141_719039_30	1	Epimerase	128.9	5-224
k141_101583_11	1	F5_F8_type_C	43.5	127-187
k141_719039_1	1	F5_F8_type_C	29.5	1047-1125
k141_719039_9	1	Fer2	68	36-108
k141_72818_51	2	Glutaredoxin,Ribonuc_red_sm	28.2,338.6	3-60,83-349
k141_72818_3	1	Glycos_transf_1	40	122-230
k141_719039_35	1	Glycos_transf_2	44.6	6-136
k141_72818_29	1	Glyco_transf_25	44.2	28-148
k141_72818_97	1	Lipase_3	66	64-188
k141_55159_6	1	Methyltransf_11	30.4	27-123
k141_72818_44	2	mRNA_cap_C,mRNA_cap_enzyme	37.5,108.6	189-291,16-184
k141_72818_46	1	mRNA_triPase	52.3	71-172
k141_101583_9	1	N6_N4_Mtase	119.5	20-300
k141_101583_1	1	NFACT-R_1	48.7	6-107
k141_55159_3	2	NMT,NMT_C	148.1,96.0	32-168,201-338
k141_72818_12	1	NT5C	28.9	5-119
k141_72818_30	1	NTP_transferase	227.3	84-354
k141_719039_28	1	Pantoate_transf	292.9	4-256
k141_72818_83	1	Patatin	75.4	4-171
k141_72818_94	2	PCNA_C,PCNA_N	67.7,73.5	126-240,7-120
k141_101583_7	2	PDDEXK_1,RNase_T	25.7,30.7	276-392,6-180
k141_72818_99	1	PDDEXK_3	105.5	2-102
k141_718214_6	1	PHO4	381.8	24-481
k141_719039_10	1	Pox_A22	44.7	2-160
k141_72818_96	1	Pox_VLTF3	182.2	150-315
k141_72818_92	1	PQ-loop	46.5	1959-08-01
k141_72818_31	1	Pro_dh	139.5	17-252
k141_718214_9	1	Sigma70_r2	40.9	18-87
k141_72818_91	1	SNase	43.8	42-141
k141_72818_75	1	SWIB	57	55-130
k141_72818_63	1	TBP	51.2	82-172
k141_72818_41	1	TFIIB	48.6	124-211
k141_719039_8	1	Thy1	171.5	21-209
k141_72818_24	1	TK	148.8	2-171
k141_719039_27	3	TPP_enzyme_C,TPP_enzyme_M,TPP_enzyme_N	107.5,95.6,136.5	395-529,202-337,1-173
k141_72818_45	1	UCH	41.3	178-228
k141_55159_7	1	WLM	31	62-123
k141_72818_72	1	YqaJ	83.7	20-144
k141_72818_60	1	zf-ANAPC11	24.8	1948-03-01
k141_718214_1	1	zf-C3HC4	38.9	1942-03-01
k141_719039_13	1	zf-FCS	26.9	1946-06-01

[truncated: 1 more sheets: annot_HOT_MAG4]
