# Supplementary material for: Diversity and genomics of giant viruses in the North Pacific Subtropical Gyre
Source: Front Microbiol. 2022 Nov 25;13:1021923. doi: 10.3389/fmicb.2022.1021923 (PMC9732441; doi:10.3389/fmicb.2022.1021923)
Supplement: Supplementary file 4 [file Table_4.XLSX]

## Sheet: HOT_bioGEOTRACES_all_transects
SampleID	Latitude	Longitude	HOT-MAG20	HOT_MAG30	HOT_MAG5	HOT_MAG12	HOT_MAG13	HOT_MAG22	HOT_MAG3	HOT_MAG14	HOT_MAG4	HOT_MAG10	HOT_MAG60
SRR5788185	-9.1608	-28.0012	38.9182	0	0	0	0	0	0	0	0	0	0
SRR5788017	-22.4732	-32.7487	0	0	0	0	0	0	0	0	0	0	0
SRR5788346	-48.9358	-48.7933	0	0	0	0	0	0	0	0	0	0	0
SRR5788289	31.6667	-64.167	0	20.1509	69.2628	0	0	0	85.3753	0	0	0	0
SRR5788367	34.3277	-55.4316	0	0	0	0	0	0	0	0	0	0	0
SRR5788113	24.7143	-67.0726	0	0	0	0	0	0	0	0	0	0	0
SRR5788351	-2.6505	-28.9172	0	0	0	0	0	0	0	0	0	0	0
SRR5788435	46.312	-39.658	234.908	322.185	0	0	0	0	0	0	0	0	0
SRR5787989	-37.8305	-41.1248	0	0	0	264.863	0	0	0	0	0	0	0
SRR5788000	33.4334	-58.0503	0	0	64.0247	0	0	0	82.335	0	0	0	0
SRR5788284	47.8007	-39.399	0	221	0	0	0	0	0	0	0	0	0
SRR5788193	13.1623	-53.4215	0	0	0	0	0	0	0	0	0	0	0
SRR5788019	-22.4732	-32.7487	0	0	0	0	0	0	0	0	0	0	0
SRR5788140	16.8312	-56.2685	0	0	0	0	0	0	0	0	0	0	0
SRR5787992	-39.9648	-42.4232	0	0	0	0	0	0	0	0	0	0	0
SRR5787990	-37.8305	-41.1248	0	0	0	114.804	0	0	0	0	0	0	0
SRR5788022	-26.0867	-34.2585	0	0	0	0	0	0	0	0	0	0	0
SRR5788147	16.8312	-56.2685	0	0	0	396.763	0	0	0	0	0	0	0
SRR5788352	-2.6505	-28.9172	707.331	190.309	65.8778	0	0	0	82.4925	69.8336	0	0	0
SRR5788365	34.3277	-55.4316	0	0	0	0	0	0	0	0	0	0	0
SRR5788110	24.7143	-67.0726	0	0	0	0	0	0	0	0	0	0	0
SRR5788384	-29.0538	-35.8078	0	0	0	0	0	0	0	0	0	0	0
SRR5788198	13.1623	-53.4215	0	0	0	0	0	0	0	0	0	0	0
SRR5788188	-12.8957	-29.2335	0	0	0	140.531	0	0	0	0	0	0	0
SRR5788281	31.6667	-64.167	0	87.8036	0	0	0	0	0	0	0	0	0
SRR5788347	-49.5475	-52.6885	0	0	0	0	0	0	0	0	0	0	0
SRR5788237	49.7225	-42.4467	302.472	0	0	0	0	0	0	0	0	0	0
SRR5788189	-12.8957	-29.2335	0	0	0	0	0	0	0	0	0	0	0
SRR5788429	36.2067	-53.2681	0	0	0	0	0	0	0	0	0	0	0
SRR5788383	-32.092	-37.4563	0	0	0	0	0	0	0	0	0	0	0
SRR5788353	-0.1915	-32.8745	603.039	281.281	259.701	0	0	0	300.183	0	0	0	0
SRR5788144	16.8312	-56.2685	0	0	0	0	0	0	0	0	0	0	0
SRR5788368	34.3277	-55.4316	0	0	0	0	0	0	0	0	0	0	0
SRR5788373	34.3277	-55.4316	0	0	0	0	0	0	0	0	0	0	0
SRR5788354	-0.1915	-32.8745	0	0	0	0	0	0	0	0	0	0	0
SRR5788192	9.5462	-50.4686	0	0	0	0	0	0	0	0	0	0	0
SRR5788238	49.7225	-42.4467	0	0	0	0	0	0	0	0	0	0	0
SRR5788377	28.0905	-67.5015	0	0	0	0	0	0	0	0	0	0	0
SRR5788232	49.7225	-42.4467	0	0	0	0	0	0	0	0	0	0	0
SRR5788111	24.7143	-67.0726	0	0	0	0	0	0	0	0	0	0	0
SRR5788380	-35.0093	-39.431	0	0	0	0	0	0	0	0	0	0	0
SRR5788020	-26.0867	-34.2585	0	0	0	0	0	0	0	0	0	0	0
SRR5788372	37.5673	-50.6855	0	0	0	0	0	0	0	0	0	0	0
SRR5788366	34.3277	-55.4316	0	0	0	0	0	0	0	0	0	0	0
SRR5788432	36.2067	-53.2681	0	0	0	0	0	0	0	0	0	0	0
SRR5788117	22.3411	-63.5833	0	0	0	0	0	0	0	0	0	0	0
SRR5788350	-49.5475	-52.6885	0	0	0	0	0	0	0	0	0	0	0
SRR5788105	-44.7117	-45.5265	0	0	0	0	0	0	0	0	0	117.888	0
SRR5788235	49.7225	-42.4467	0	0	0	0	0	0	0	0	0	0	0
SRR5788109	47.8007	-39.399	0	40.6277	0	0	0	0	0	0	0	0	0
SRR5788182	-5.6667	-28.4572	0	0	0	0	0	0	0	0	0	0	0
SRR5788002	33.4334	-58.0503	0	0	0	0	0	0	0	0	0	0	0
SRR5788436	46.312	-39.658	182.73	238.288	0	0	0	0	0	0	0	0	0
SRR5788021	-26.0867	-34.2585	0	0	0	0	0	0	0	0	0	0	0
SRR5788349	-48.9358	-48.7933	0	0	0	0	0	0	0	0	0	0	0
SRR5788369	37.5673	-50.6855	0	0	0	0	0	0	0	0	0	0	0
SRR5788447	24.7143	-67.0726	0	0	0	0	0	0	0	0	0	0	0
SRR5788184	-9.1608	-28.0012	0	0	0	0	0	0	0	0	0	0	0
SRR5788468	-35.0093	-39.431	0	0	0	0	0	0	0	0	0	0	0
SRR5788196	13.1623	-53.4215	0	0	0	0	0	0	0	0	0	0	0
SRR5788427	37.5673	-50.6855	0	0	0	0	0	0	0	0	0	0	0
SRR5788047	-39.9648	-42.4232	0	0	0	109.502	11.2234	0	0	0	0	0	0
SRR5788201	9.5462	-50.4686	0	0	0	0	0	0	0	0	0	0	0
SRR5788023	-29.0538	-35.8078	0	0	0	0	0	0	0	0	0	0	0
SRR5788233	46.312	-39.658	0	171.437	0	0	0	0	0	0	0	0	0
SRR5788195	9.5462	-50.4686	0	0	0	0	0	0	0	0	0	0	0
SRR5788467	-37.8305	-41.1248	0	0	0	0	0	0	0	0	0	0	0
SRR5788183	-5.6667	-28.4572	0	0	0	0	0	0	0	0	0	0	0
SRR5787999	33.4334	-58.0503	0	0	0	0	0	0	0	0	0	0	0
SRR5788181	-2.6505	-28.9172	0	0	0	0	0	0	0	0	0	0	0
SRR5788059	-42.364	-44.0318	0	0	0	0	0	0	0	0	0	0	0
SRR5788100	-44.7117	-45.5265	0	0	0	0	0	0	0	0	0	0	0
SRR5788024	-29.0538	-35.8078	0	0	0	0	154.303	0	0	0	0	0	0
SRR5788115	22.3411	-63.5833	0	0	0	0	0	0	0	0	0	0	0
SRR5788146	16.8312	-56.2685	0	0	0	0	0	0	0	0	0	0	0
SRR5788370	37.5673	-50.6855	0	69.7759	0	0	0	0	0	0	0	0	0
SRR5788048	-42.364	-44.0318	0	0	0	0	0	0	0	0	0	0	0
SRR5788286	47.8007	-39.399	310.397	336.562	0	0	0	0	0	0	0	0	0
SRR5788283	47.8007	-39.399	119.637	149.389	0	0	0	0	0	0	0	0	0
SRR5788112	24.7143	-67.0726	0	0	0	0	0	0	0	0	0	0	0
SRR5788376	28.0905	-67.5015	0	0	0	0	0	0	0	0	0	0	0
SRR5788430	36.2067	-53.2681	0	105.08	0	0	0	0	0	0	0	0	0
SRR5788234	46.312	-39.658	0	0	0	0	0	0	0	0	0	0	0
SRR5788194	9.5462	-50.4686	0	0	0	0	0	0	0	0	0	0	0
SRR5788256	33.4334	-58.0503	0	0	0	0	0	0	0	0	0	0	0
SRR5788282	31.6667	-64.167	0	66.6116	0	0	0	0	0	0	0	0	0
SRR5788387	33.4334	-58.0503	0	0	0	197.925	73.2841	0	0	0	0	0	0
SRR5788106	-46.907	-47.179	0	0	0	0	0	0	0	0	0	0	0
SRR5788230	46.312	-39.658	0	0	0	0	0	0	0	0	0	0	0
SRR5788236	49.7225	-42.4467	0	0	0	0	0	0	0	0	0	0	0
SRR5788103	-46.907	-47.179	0	0	0	0	0	0	0	0	0	0	0
SRR5788114	22.3411	-63.5833	0	0	0	0	0	0	0	0	0	0	0
SRR5788428	37.5673	-50.6855	0	0	0	0	0	0	0	0	0	0	0
SRR5788375	28.0905	-67.5015	0	0	0	0	0	0	0	0	0	0	0
SRR5788229	46.312	-39.658	206.027	245.542	0	0	0	0	0	0	0	0	0
SRR5788285	47.8007	-39.399	658.496	724.324	0	0	0	0	0	0	0	0	0
SRR5788016	-17.0173	-30.6052	0	0	0	0	0	0	0	0	0	0	0
SRR5788186	-17.0173	-30.6052	0	0	0	0	0	0	0	0	0	0	0
SRR5788371	37.5673	-50.6855	0	0	0	0	0	0	0	0	0	0	0
SRR5788345	-48.9358	-48.7933	0	0	0	0	0	0	0	0	0	0	0
SRR5788015	-12.8957	-29.2335	0	0	0	220.405	0	0	0	0	0	0	0
SRR5788145	16.8312	-56.2685	0	0	0	0	0	0	0	0	0	0	0
SRR5788382	-32.092	-37.4563	0	0	0	0	0	0	0	0	0	0	0
SRR5788187	-9.1608	-28.0012	0	0	0	0	0	0	0	0	0	0	0
SRR5788381	-35.0093	-39.431	0	0	0	0	0	0	0	0	0	0	0
SRR5788190	-39.9648	-42.4232	38.801	0	0	0	0	0	0	0	0	0	0
SRR5788180	-5.6667	-28.4572	0	0	0	0	0	0	0	0	0	0	0
SRR5788018	-22.4732	-32.7487	0	0	0	0	0	0	0	0	0	0	0
SRR5788108	22.3411	-63.5833	0	0	0	0	0	0	0	0	0	0	0
SRR5788288	47.8007	-39.399	258.201	323.951	0	0	0	0	0	0	0	0	0
SRR5788197	13.1623	-53.4215	1220.56	801.125	0	0	0	0	0	0	0	0	0
SRR5788060	-42.364	-44.0318	0	0	0	0	0	0	0	0	0	0	0
SRR5788290	31.6667	-64.167	287.38	174.615	120.037	0	0	0	144.607	0	0	0	0
SRR5788104	-46.907	-47.179	0	0	0	0	0	0	0	0	0	0	0
SRR5788431	36.2067	-53.2681	0	0	0	0	0	0	0	0	0	0	0
SRR5788099	-44.7117	-45.5265	0	0	0	0	0	0	0	0	0	0	0
SRR5788379	28.0905	-67.5015	0	0	0	0	0	0	0	0	0	0	0
SRR5788434	36.2067	-53.2681	0	0	0	0	0	0	0	0	0	0	0
SRR5788287	31.6667	-64.167	0	0	0	35.3141	0	0	0	0	0	0	0
SRR5788374	34.3277	-55.4316	0	0	0	0	0	0	0	0	0	0	0
SRR5788116	22.3411	-63.5833	0	0	0	0	0	0	0	0	0	0	0
SRR5788378	28.0905	-67.5015	0	0	0	0	0	0	0	0	0	0	0
SRR5788231	49.7225	-42.4467	0	0	0	0	0	0	0	0	0	0	0
SRR5788199	13.1623	-53.4215	0	0	0	0	0	0	0	0	0	0	0
SRR5788348	-0.1915	-32.8745	0	0	0	0	0	0	0	0	0	0	0
SRR5788433	36.2067	-53.2681	0	0	0	0	0	0	0	0	0	0	0
SRR5788200	9.5462	-50.4686	0	0	0	0	0	0	0	0	0	0	0
SRR5788213	22.3331	-35.867	0	0	0	0	0	0	0	0	0	0	0
SRR5788337	24.0001	-22.0001	0	0	0	0	0	0	0	0	0	0	0
SRR5788061	22.3331	-35.867	0	0	0	0	0	0	0	0	0	0	0
SRR5788451	19.4334	-29.3832	0	0	0	0	0	0	0	0	0	0	0
SRR5788169	17.4	-24.4998	0	0	0	0	0	0	0	0	0	0	0
SRR5788465	24.0001	-22.0001	0	0	0	0	0	0	0	0	0	0	0
SRR5788225	26.1369	-44.8262	0	0	0	0	0	0	0	0	0	0	0
SRR5788143	35.4162	-66.5408	0	0	0	0	0	0	0	0	0	0	0
SRR5788005	24.1497	-40.2179	0	0	0	331.189	0	0	0	0	0	0	0
SRR5788312	31.7535	-64.175	0	0	45.282	0	0	0	54.4487	0	0	0	0
SRR5788222	39.6923	-69.8629	0	0	0	0	0	0	0	0	0	0	0
SRR5788456	19.4334	-29.3832	0	0	0	0	0	0	0	0	0	0	0
SRR5788025	26.1369	-44.8262	0	0	0	0	0	0	0	0	0	0	0
SRR5788141	35.4162	-66.5408	0	0	0	0	0	0	0	0	0	0	0
SRR5788174	17.3998	-24.4998	0	240.547	0	0	0	0	0	111.78	0	0	0
SRR5788107	22.3331	-35.867	0	0	0	0	0	0	0	0	0	0	0
SRR5787993	31.7535	-64.175	0	0	0	0	0	0	0	0	0	0	0
SRR5788227	38.3243	-68.8755	0	0	0	0	0	0	0	0	0	0	0
SRR5788086	27.5831	-49.633	0	0	0	0	0	0	0	0	0	0	0
SRR5788252	26.1369	-44.8262	0	0	0	608.573	0	0	0	0	0	0	0
SRR5788064	38.655	-69.1313	0	0	0	0	0	0	0	0	0	0	0
SRR5788413	26.1369	-44.8262	0	0	0	0	0	0	0	0	0	0	0
SRR5788250	31.7535	-64.175	0	0	0	0	0	0	0	0	0	0	0
SRR5788338	24.0001	-22.0001	0	0	0	0	0	0	0	0	0	0	0
SRR5788010	24.1497	-40.2179	0	0	0	0	0	0	0	0	0	0	0
SRR5788013	38.655	-69.1313	0	0	0	0	0	0	0	0	0	0	0
SRR5788410	17.4	-24.5	697.034	276.554	219.138	0	0	0	251.814	0	0	0	0
SRR5788008	35.4162	-66.5408	0	0	0	0	0	0	0	0	0	0	0
SRR5788065	38.655	-69.1313	0	0	0	0	0	0	0	0	0	0	0
SRR5788062	22.3331	-35.867	0	164.5	142.125	0	0	0	184.147	0	0	0	0
SRR5788314	37.6073	-68.3895	0	0	0	0	0	0	0	0	0	0	0
SRR5788254	26.1369	-44.8262	0	0	0	0	0	0	0	0	0	0	0
SRR5788323	37.6073	-68.3895	77.3323	0	0	0	0	0	0	0	0	0	0
SRR5788407	17.4	-24.5	0	0	0	0	0	0	0	0	0	0	0
SRR5788344	17.3487	-20.7835	0	0	0	0	0	0	0	0	0	0	0
SRR5788322	38.3243	-68.8755	0	0	0	0	0	0	0	0	0	0	0
SRR5788070	38.655	-69.1313	0	0	0	0	0	0	0	0	0	0	0
SRR5788463	24.0001	-22.0001	67.9727	176.603	0	0	0	0	0	0	0	0	0
SRR5788014	24.1497	-40.2179	0	0	0	0	0	0	0	0	0	0	0
SRR5788083	27.5831	-49.633	0	0	0	0	0	0	0	0	0	0	0
SRR5788204	22.3331	-35.867	0	0	0	0	0	0	0	0	0	0	0
SRR5788412	26.1369	-44.8262	0	0	0	0	0	0	0	0	0	0	0
SRR5788340	17.3516	-20.8167	0	0	0	0	0	0	0	0	0	0	0
SRR5788220	39.6923	-69.8629	0	0	0	0	0	0	0	0	0	0	0
SRR5788011	24.1497	-40.2179	0	0	0	0	0	0	0	0	0	0	0
SRR5788090	39.6923	-69.8629	0	0	0	0	0	0	48.9746	0	0	0	0
SRR5788253	26.1369	-44.8262	0	0	0	441.379	0	0	0	0	0	0	0
SRR5788007	35.4162	-66.5408	0	0	0	0	0	0	0	0	0	0	0
SRR5788466	24.0001	-22.0001	0	0	0	0	0	0	0	0	0	0	0
SRR5788221	39.6923	-69.8629	0	0	0	0	0	0	0	0	0	0	0
SRR5788315	37.6073	-68.3895	0	0	0	0	0	0	0	0	0	0	0
SRR5788414	26.1369	-44.8262	0	0	0	0	0	0	0	0	0	0	0
SRR5788219	38.3243	-68.8755	0	0	0	0	0	0	0	0	0	0	0
SRR5788226	38.3243	-68.8755	0	0	0	0	0	0	0	0	0	0	0
SRR5788215	22.3331	-35.867	0	0	0	0	0	0	0	0	0	0	0
SRR5788066	38.655	-69.1313	0	0	0	0	0	0	0	0	0	0	0
SRR5788216	38.3243	-68.8755	0	0	0	0	0	0	0	0	0	0	0
SRR5788411	17.4	-24.5	55.3364	0	147.135	0	0	0	170.488	0	0	71.2198	0
SRR5788426	17.4	-24.5	0	0	0	0	0	0	0	0	0	0	0
SRR5788085	27.5831	-49.633	0	0	0	0	0	0	0	0	0	0	0
SRR5788012	24.1497	-40.2179	0	0	0	231.782	0	0	0	0	0	0	0
SRR5788175	17.3998	-24.4998	0	0	0	0	0	0	0	78.7213	0	0	0
SRR5788173	17.3998	-24.4998	0	0	0	0	0	0	0	0	0	0	0
SRR5788138	35.4162	-66.5408	0	0	0	0	0	0	0	0	0	0	0
SRR5788409	17.4	-24.5	108.542	0	0	0	0	0	0	0	0	0	0
SRR5788339	17.3516	-20.8167	0	0	0	0	0	0	0	0	0	0	0
SRR5788342	17.3516	-20.8167	243.987	479.441	45.7861	0	0	0	55.2599	406.444	46.2429	0	0
SRR5788319	37.6073	-68.3895	0	0	0	0	0	0	0	0	0	0	0
SRR5788321	38.3243	-68.8755	0	0	0	0	0	0	0	0	0	0	0
SRR5788408	17.4	-24.5	0	0	0	0	0	0	0	0	0	0	0
SRR5788343	17.3998	-24.4998	0	0	0	0	0	0	0	0	0	0	0
SRR5788063	38.655	-69.1313	216.343	0	0	0	0	0	0	0	0	0	0
SRR5788142	35.4162	-66.5408	0	0	0	0	0	0	0	0	0	0	0
SRR5788218	38.3243	-68.8755	0	0	0	0	0	0	0	0	0	0	0
SRR5788082	27.5831	-49.633	0	0	0	0	0	0	0	0	0	0	0
SRR5788320	38.3243	-68.8755	0	0	0	0	0	0	0	0	0	0	0
SRR5788223	39.6923	-69.8629	0	0	0	0	0	0	0	0	0	0	0
SRR5788036	22.3331	-35.867	0	0	0	0	0	0	0	0	0	0	0
SRR5787994	31.7535	-64.175	0	0	0	0	0	0	0	0	0	0	0
SRR5788009	24.1497	-40.2179	0	0	0	0	0	0	0	0	0	0	0
SRR5788228	22.3331	-35.867	0	0	0	0	0	0	0	0	0	0	0
SRR5788087	27.5831	-49.633	0	0	0	185.148	0	0	0	0	0	0	0
SRR5788081	27.5831	-49.633	0	0	0	0	0	0	0	0	0	0	0
SRR5788088	27.5831	-49.633	0	0	0	0	0	0	0	0	0	0	0
SRR5788335	17.3516	-20.8167	0	0	0	0	0	0	0	0	0	0	0
SRR5788006	24.1497	-40.2179	0	0	0	214.153	0	0	0	0	0	0	0
SRR5788069	38.655	-69.1313	0	0	0	0	0	0	0	0	0	0	0
SRR5788455	19.4334	-29.3832	0	0	0	0	0	0	0	0	0	0	0
SRR5788318	37.6073	-68.3895	130.494	167.22	0	0	0	0	0	0	0	0	0
SRR5788067	38.655	-69.1313	0	0	0	0	0	0	0	0	0	0	0
SRR5788450	19.4334	-29.3832	0	0	0	0	0	0	0	0	0	0	0
SRR5788449	19.4334	-29.3832	88.518	116.311	61.8102	0	0	0	76.1201	0	0	0	0
SRR5788313	31.7535	-64.175	0	0	0	0	0	0	0	0	0	0	0
SRR5788224	31.7535	-64.175	0	0	0	0	0	0	0	0	0	0	0
SRR5788454	19.4334	-29.3832	0	0	0	0	0	0	0	0	0	0	0
SRR5788336	24	-22.0001	0	0	0	0	0	0	0	0	0	0	0
SRR5788068	22.3331	-35.867	0	0	0	177.996	0	0	0	0	0	0	0
SRR5788249	31.7535	-64.175	0	0	0	0	0	0	0	0	0	0	0
SRR5788341	17.3516	-20.8167	0	0	0	0	0	0	0	0	0	0	0
SRR5788214	22.3331	-35.867	0	0	0	0	0	0	0	0	0	0	0
SRR5788448	19.4334	-29.3832	0	0	0	0	0	0	0	0	0	0	0
SRR5788316	37.6073	-68.3895	77.7873	0	0	0	0	0	0	0	0	0	0
SRR5788084	27.5831	-49.633	0	0	0	0	0	0	0	0	0	0	0
SRR5788317	37.6073	-68.3895	0	0	0	0	0	0	0	0	0	0	0
SRR5788251	31.7535	-64.175	0	0	0	0	0	0	0	0	0	0	0
SRR5788217	39.6923	-69.8629	0	0	0	0	0	0	0	0	0	0	0
SRR5788425	17.4	-24.5	0	0	0	0	0	0	0	0	0	0	0
SRR5788168	17.3998	-24.4998	0	0	0	0	0	0	0	0	0	0	0
SRR5788172	17.3998	-24.4998	0	0	0	0	0	0	0	0	0	0	0
SRR5788453	19.4334	-29.3832	0	0	0	0	0	0	0	0	0	0	0
SRR5788139	35.4162	-66.5408	0	0	0	0	0	0	0	0	0	0	0
SRR5788452	37.6073	-68.3895	0	0	0	0	0	0	0	0	0	0	0
SRR5788464	24.0001	-22.0001	318.795	488.867	109.11	0	0	0	125.942	0	0	0	0
SRR5788089	39.6923	-69.8629	152.101	198.474	258.424	0	0	0	315.717	0	0	0	0
SRR5788307	-40.0627	5.52721	0	77.5144	0	0	0	0	0	0	0	0	0
SRR5788443	-36.4846	13.276	0	0	0	0	0	0	0	0	0	0	0
SRR5788309	-40.0194	0.88755	0	0	0	0	0	0	0	0	0	0	0
SRR5788446	-36.4846	13.276	0	0	0	0	0	0	0	0	0	0	0
SRR5788311	-40.0194	0.88755	0	0	0	0	0	0	0	0	0	0	0
SRR5788444	-36.4846	13.276	0	0	0	0	0	0	0	0	0	0	0
SRR5788310	-40.0194	0.88755	0	0	0	0	0	0	0	0	0	0	0
SRR5788137	-34.629	17.0699	44.3477	26.3737	0	0	0	0	0	0	0	0	0
SRR5788035	-36.4846	13.276	0	0	0	0	0	0	0	0	0	0	0
SRR5788077	-39.2555	7.72506	0	0	0	0	0	0	0	0	0	0	0
SRR5788211	-34.8953	16.0769	274.558	155.78	0	0	0	0	0	0	0	0	0
SRR5788136	-34.629	17.0699	41.0057	0	0	0	0	0	0	0	0	0	0
SRR5788203	-36.4495	13.2196	24.4453	0	0	0	0	0	0	0	0	0	0
SRR5788207	-34.8953	16.0769	152.962	90.1791	0	0	0	0	0	0	0	0	0
SRR5788074	-36.4495	13.2196	0	0	0	0	0	0	0	0	0	0	0
SRR5788210	-34.8953	16.0769	163.672	93.0409	0	0	0	0	0	0	0	0	0
SRR5788031	-35.3669	14.9064	43.44	30.2032	0	0	0	0	0	0	0	0	0
SRR5788304	-40.0627	5.52721	0	0	0	0	0	0	0	0	0	0	0
SRR5788206	-40.0194	0.88755	0	0	0	0	0	0	0	0	0	0	0
SRR5788439	-38.4254	10.0888	0	0	0	0	0	0	0	0	0	0	0
SRR5788302	-40.0627	5.52721	0	0	0	0	0	0	0	0	0	0	0
SRR5788208	-34.8953	16.0769	465.064	285.779	0	0	0	0	0	0	0	0	0
SRR5788437	-38.4254	10.0888	0	0	0	0	0	0	0	0	0	0	0
SRR5788030	-35.3669	14.9064	67.1575	46.8563	0	0	0	0	0	0	0	0	0
SRR5788440	-38.4254	10.0888	0	0	0	0	0	0	0	0	0	0	0
SRR5788029	-35.3669	14.9064	21.0578	0	0	0	0	0	0	0	0	0	0
SRR5788072	-39.2555	7.72506	0	0	0	0	0	0	0	0	0	0	0
SRR5788445	-36.4846	13.276	0	0	0	0	0	0	0	0	0	0	0
SRR5788026	-35.3669	14.9064	287.007	205.936	0	0	0	0	0	0	0	0	0
SRR5788212	-34.8953	16.0769	193.525	114.527	0	0	0	0	0	0	0	0	0
SRR5788209	-34.8953	16.0769	135.163	82.5683	0	0	0	0	0	0	0	0	0
SRR5788305	-40.0627	5.52721	0	52.3401	0	0	0	0	0	0	0	0	0
SRR5788032	-34.629	17.0699	64.0737	36.4547	0	0	0	0	0	0	0	0	0
SRR5788076	-36.4495	13.2196	0	0	0	0	0	0	0	0	0	0	0
SRR5788442	-38.4254	10.0888	0	0	0	0	0	0	0	0	0	0	0
SRR5788303	-40.0627	5.52721	0	0	0	0	0	0	0	0	0	0	0
SRR5788079	-39.2555	7.72506	0	0	0	0	0	0	0	0	0	0	0
SRR5788131	-34.629	17.0699	0	0	0	0	0	0	0	0	0	0	0
SRR5788078	-39.2555	7.72506	0	0	0	0	0	0	0	0	0	0	0
SRR5788073	-36.4495	13.2196	0	0	0	0	0	0	0	0	0	0	0
SRR5788028	-35.3669	14.9064	69.9132	41.9429	0	0	0	0	0	0	0	0	0
SRR5788027	-35.3669	14.9064	199.694	116.599	0	0	0	0	0	0	0	0	0
SRR5788308	-40.0194	0.88755	0	0	0	0	0	0	0	0	0	0	0
SRR5788034	-36.4846	13.276	0	0	0	0	0	0	0	0	0	0	0
SRR5788071	-39.2555	7.72506	0	34.2886	0	0	10.5027	0	0	0	6.48182	0	0
SRR5788033	-34.629	17.0699	60.6344	37.4637	0	0	0	0	0	0	0	0	0
SRR5788130	-34.629	17.0699	105.963	59.0065	0	0	0	0	0	0	0	0	0
SRR5788438	-38.4254	10.0888	0	0	0	0	0	0	0	0	0	0	0
SRR5788441	-38.4254	10.0888	0	0	0	0	0	0	0	0	0	0	0
SRR5788306	-40.0627	5.52721	0	74.4003	0	0	0	0	0	0	3.02247	0	0
SRR5788205	-40.0194	0.88755	0	0	0	0	0	0	0	0	0	0	0
SRR5788202	-36.4495	13.2196	0	0	0	0	0	0	0	0	0	0	0
SRR5788080	-39.2555	7.72506	0	0	0	0	0	0	0	0	0	0	0
SRR5788075	-36.4495	13.2196	31.6977	0	0	0	0	0	0	0	0	0	0
SRR5788389	-32.4995	-179.125	0	0	0	0	0	0	0	0	0	0	0
SRR5788050	-32.5038	-156.011	0	0	0	0	0	0	0	0	0	0	0
SRR5788328	-32.4948	-154.004	0	0	0	0	0	0	0	0	0	0	0
SRR5788124	-32.4637	-159.019	0	0	0	0	0	0	0	0	0	0	0
SRR5788045	-30	166.987	0	0	0	0	43.7753	0	0	0	0	0	0
SRR5788248	-32.4937	-169.995	0	0	0	0	0	0	0	0	0	0	0
SRR5788269	-30.0013	174.001	0	0	0	0	0	0	0	0	0	0	0
SRR5788170	-32.4637	-159.019	0	0	0	0	0	0	0	0	0	0	0
SRR5788042	-30	166.987	0	0	0	0	26.8682	0	0	0	0	0	0
SRR5788191	-32.5063	-162.994	0	0	0	0	0	0	0	0	0	0	0
SRR5788243	-32.4875	-169.991	0	0	0	0	0	0	0	0	0	0	0
SRR5788101	-32.4978	-160.993	0	0	0	0	0	0	0	0	0	0	0
SRR5788280	-32.4998	-171.999	0	0	0	0	0	0	0	0	0	0	0
SRR5788274	-32.4998	-171.999	19.0493	0	0	0	26.0786	0	0	0	0	0	0
SRR5788132	-32.499	-169.002	0	0	0	0	0	0	0	0	0	0	0
SRR5788261	-32.5103	-160.008	0	0	0	0	36.3019	0	0	0	0	0	0
SRR5788296	-32.4957	-151.001	0	0	0	0	0	0	0	0	0	0	0
SRR5788129	-32.495	-168.002	0	0	0	0	0	0	0	0	0	0	0
SRR5788360	-30.0013	174.001	0	0	0	0	0	0	0	0	0	0	0
SRR5788295	-32.4957	-151.001	0	0	0	0	0	0	0	0	0	0	0
SRR5788391	-32.4995	-179.125	0	0	0	0	0	0	0	0	0	0	0
SRR5788148	-32.495	-157.994	0	0	0	0	0	0	0	0	0	0	0
SRR5788176	-32.495	-157.994	0	0	0	0	0	0	0	0	0	0	0
SRR5788121	-32.4885	-152	0	0	0	0	0	0	0	0	0	0	0
SRR5788149	-32.495	-157.994	0	0	0	0	0	0	0	0	0	0	0
SRR5788255	-32.4978	-160.993	0	0	0	0	0	0	0	0	0	0	0
SRR5788329	-32.4948	-154.004	0	0	0	0	0	0	0	0	0	0	0
SRR5788279	-32.4998	-171.999	0	0	0	0	0	0	0	0	0	0	0
SRR5788049	-32.5038	-156.011	0	0	0	0	0	0	0	0	0	0	0
SRR5788096	-32.509	-162.009	0	0	0	0	0	0	0	0	0	0	0
SRR5788258	-32.4978	-160.993	0	0	0	0	0	0	0	0	0	0	0
SRR5788091	-32.5063	-162.994	0	0	0	0	0	0	0	0	0	0	0
SRR5788397	-29.9997	171	0	0	0	0	0	0	0	0	0	0	0
SRR5788415	-32.4957	-164.992	0	0	0	0	0	0	0	0	0	0	0
SRR5788053	-32.494	-157.009	0	0	0	0	0	0	0	0	0	0	0
SRR5788118	-32.4885	-152	0	0	0	0	0	0	0	0	0	0	0
SRR5788120	-32.494	-153.006	0	0	0	0	0	0	0	0	0	0	0
SRR5788128	-32.495	-168.002	0	0	0	0	0	0	0	0	0	0	0
SRR5788160	-32.5013	-153.998	0	0	0	0	0	0	0	0	0	0	0
SRR5788293	-32.4957	-151.001	0	0	0	0	0	0	0	0	0	0	0
SRR5788331	-32.495	-168.002	0	0	0	0	0	0	0	0	0	0	0
SRR5788259	-32.5103	-160.008	0	0	0	0	0	0	0	0	0	0	0
SRR5788364	-30.0002	175.98	84.7558	0	0	0	0	0	0	0	0	0	0
SRR5788266	-30.0006	155.986	128.593	44.1302	0	0	0	0	0	0	0	0	0
SRR5788001	-29.9982	153.501	0	0	254.502	0	0	0	303.433	0	0	0	0
SRR5788278	-32.5001	-170	0	0	0	0	0	0	0	0	0	0	0
SRR5788420	-32.515	-164.981	0	0	0	0	0	0	0	0	0	0	0
SRR5788119	-32.4885	-152	0	0	0	0	0	0	0	0	0	0	0
SRR5788459	-32.4985	-165.999	0	0	0	0	0	0	0	0	0	0	0
SRR5788294	-32.4957	-151.001	0	0	0	0	0	0	0	0	0	0	0
SRR5788275	-32.5001	-170	0	0	0	0	0	0	0	0	0	0	0
SRR5788152	-32.494	-157.009	0	0	0	0	0	0	0	0	0	0	0
SRR5788164	-32.4995	-154.999	0	0	0	0	0	0	0	0	0	0	0
SRR5788416	-32.4957	-164.992	0	0	0	0	0	0	0	0	0	0	0
SRR5788385	-32.4967	-170.995	0	0	0	0	0	0	0	0	0	0	0
SRR5788390	-32.4995	-179.125	0	0	0	0	0	0	0	0	0	0	0
SRR5788154	-29.9999	159	17.2823	0	0	0	0	0	0	0	0	0	0
SRR5788462	-32.4985	-165.999	0	0	0	0	0	0	0	0	0	0	0
SRR5788292	-31.5988	178	68.4738	29.7497	0	0	0	0	0	0	0	0	0
SRR5788043	-30.0006	162.998	0	0	0	0	0	0	0	0	0	0	0
SRR5788401	-29.9997	171	0	0	0	0	0	0	0	0	0	0	0
SRR5788123	-32.4885	-152	0	0	0	0	0	0	0	0	0	0	0
SRR5788356	-30.0002	175.98	0	0	0	0	0	0	0	0	0	0	0
SRR5788052	-32.5038	-156.011	0	0	0	0	0	0	0	0	0	0	0
SRR5788102	-32.4978	-160.993	0	0	0	0	0	0	0	0	0	0	0
SRR5788392	-32.4967	-170.995	0	0	0	0	0	0	0	0	0	0	0
SRR5788265	-32.4995	-176.03	0	0	0	0	0	0	0	0	0	0	0
SRR5788300	-31.5988	178	0	0	0	0	0	0	0	0	0	0	0
SRR5788037	-30.0006	162.998	0	0	0	0	0	0	0	0	0	0	0
SRR5788461	-32.4985	-165.999	0	0	0	0	0	0	0	0	0	0	0
SRR5788327	-32.5013	-153.998	0	0	0	0	0	0	0	0	0	0	0
SRR5788135	-32.499	-169.002	0	0	0	0	0	0	0	0	0	0	0
SRR5788150	-32.5125	-158.028	0	0	0	0	0	0	0	0	0	0	0
SRR5788038	-30.0006	162.998	0	0	0	0	0	0	0	0	0	0	0
SRR5788419	-32.5043	-163.99	0	0	0	0	0	0	0	0	0	0	0
SRR5788272	-32.5001	-170	0	0	0	0	0	0	0	0	0	0	0
SRR5788244	-32.4875	-169.991	0	0	0	0	0	0	0	0	0	0	0
SRR5788460	-32.4985	-165.999	0	0	0	0	0	0	0	0	0	0	0
SRR5788057	-32.5043	-163.99	0	0	0	0	0	0	0	0	0	0	0
SRR5788458	-32.4957	-164.992	0	0	0	0	0	0	0	0	0	0	0
SRR5788334	-32.4972	-167.002	0	0	0	0	0	0	0	0	0	0	0
SRR5788394	-32.4967	-170.995	0	0	0	0	0	0	0	0	0	0	0
SRR5788058	-32.5043	-163.99	0	0	0	0	0	0	0	0	0	0	0
SRR5788277	-32.5001	-170	0	0	0	0	0	0	0	0	0	0	0
SRR5788457	-32.4957	-164.992	0	0	0	0	0	0	0	0	0	0	0
SRR5788421	-32.515	-164.981	0	0	0	0	0	0	0	0	0	0	0
SRR5788271	-32.5001	-170	0	0	0	0	0	0	0	0	0	0	0
SRR5788161	-32.4995	-154.999	0	0	0	0	0	0	0	0	0	0	0
SRR5788167	-32.4995	-154.999	0	0	0	33.164	0	0	0	0	0	0	0
SRR5788358	-30.0002	175.98	0	0	0	0	0	0	0	0	0	0	0
SRR5788395	-32.4995	-179.125	0	0	0	0	0	0	0	0	0	0	0
SRR5788262	-32.5103	-160.008	0	0	0	0	0	0	0	0	0	0	0
SRR5788247	-32.4937	-169.995	0	0	0	0	0	0	0	0	0	0	0
SRR5788162	-32.5013	-153.998	0	0	0	0	0	0	0	0	0	0	0
SRR5788357	-30.0013	174.001	59.8808	0	0	0	0	0	0	0	0	0	0
SRR5788241	-32.4937	-169.995	0	0	0	0	0	0	0	0	0	0	0
SRR5788134	-32.495	-168.002	0	0	0	0	0	0	0	0	0	0	0
SRR5788163	-32.5013	-153.998	0	0	0	0	0	0	0	0	0	0	0
SRR5788166	-32.4995	-154.999	0	0	0	0	0	0	0	0	0	0	0
SRR5788398	-29.9997	171	0	0	0	0	0	0	0	0	0	0	0
SRR5788171	-32.495	-157.994	0	0	0	0	0	0	0	0	0	0	0
SRR5787996	-29.9982	153.501	0	0	295.526	0	0	0	349.965	0	0	0	0
SRR5788242	-32.4937	-169.995	0	0	0	0	0	0	0	0	0	0	0
SRR5788157	-29.9999	159	35.5476	0	0	0	0	0	0	0	0	0	0
SRR5788297	-31.5988	178	0	0	0	0	0	0	0	0	0	0	0
SRR5788158	-32.5013	-153.998	0	0	0	0	0	0	0	0	0	0	0
SRR5788301	-32.4995	-176.03	0	0	0	0	0	0	0	0	0	0	0
SRR5788403	-30	166.987	463.607	0	0	0	0	0	0	0	0	0	0
SRR5788159	-32.5013	-153.998	0	0	0	0	0	0	0	0	0	0	0
SRR5788263	-32.4637	-159.019	0	0	0	0	0	0	0	0	0	0	0
SRR5788003	-30.0019	154.004	0	0	0	0	50.7721	0	0	0	0	0	0
SRR5788046	-30	166.987	0	0	0	0	36.5347	0	0	0	0	0	0
SRR5788291	-32.4995	-179.125	0	0	0	0	0	0	0	0	0	0	0
SRR5787995	-30.0019	154.004	0	0	0	0	46.44	0	0	0	0	0	0
SRR5788270	-30.0013	174.001	0	0	0	0	0	0	0	0	0	0	0
SRR5788004	-30.0019	154.004	0	0	0	0	37.4109	0	0	0	0	0	0
SRR5788402	-30	166.987	0	0	0	0	0	0	0	0	0	0	0
SRR5788165	-32.4995	-154.999	0	0	0	0	0	0	0	0	0	0	0
SRR5788051	-32.5038	-156.011	0	0	0	82.3901	0	0	0	0	0	0	0
SRR5788388	-32.4995	-179.125	84.6824	0	0	0	0	0	0	0	0	0	0
SRR5787997	-30.0019	154.004	0	0	0	0	34.2172	0	0	0	0	0	0
SRR5788245	-32.4937	-169.995	0	0	0	0	0	0	0	0	0	0	0
SRR5788417	-32.4957	-164.992	0	0	0	0	0	0	0	0	0	0	0
SRR5788177	-32.495	-157.994	0	0	0	0	0	0	0	0	0	0	0
SRR5788333	-32.4972	-167.002	0	0	0	0	0	0	0	0	0	0	0
SRR5788361	-30.0006	155.986	93.2886	48.3404	31.8433	0	0	0	42.6699	0	0	0	0
SRR5788125	-32.4637	-159.019	0	0	0	0	0	0	0	0	0	0	0
SRR5788418	-32.4998	-171.999	111.977	0	109.727	0	0	0	139.098	0	0	0	0
SRR5788299	-31.5988	178	0	0	0	0	0	0	0	0	0	0	0
SRR5788240	-32.499	-169.002	0	0	0	0	0	0	0	0	0	0	0
SRR5788097	-32.509	-162.009	0	0	0	0	0	0	0	0	0	0	0
SRR5788039	-29.9999	159	30.3463	0	0	0	0	0	0	0	0	0	0
SRR5788396	-32.4995	-176.03	0	0	0	0	0	0	0	0	0	0	0
SRR5788424	-32.5043	-163.99	0	0	0	0	0	0	0	0	0	0	0
SRR5788393	-32.4967	-170.995	0	0	0	0	0	0	0	0	0	0	0
SRR5787991	-32.5063	-162.994	0	0	0	0	0	0	0	0	0	0	0
SRR5788363	-30.0002	175.98	0	0	0	0	0	0	0	0	0	0	0
SRR5788260	-32.5103	-160.008	0	0	0	0	0	0	0	0	0	0	0
SRR5788399	-29.9997	171	0	0	0	0	0	0	0	0	0	0	0
SRR5788153	-32.5125	-158.028	0	0	0	0	0	0	0	0	0	0	0
SRR5788178	-32.4985	-165.999	0	0	0	0	0	0	0	0	0	0	0
SRR5788054	-32.5038	-156.011	0	0	0	0	0	0	0	0	0	0	0
SRR5788092	-32.509	-162.009	0	0	0	0	0	0	0	0	0	0	0
SRR5788055	-32.494	-157.009	0	0	0	0	0	0	0	0	0	0	0
SRR5788332	-32.495	-168.002	81.9422	0	0	0	0	0	0	0	0	0	0
SRR5788122	-32.4885	-152	0	0	0	0	0	0	0	0	0	0	0
SRR5788126	-32.494	-153.006	0	0	0	0	0	0	0	0	0	0	0
SRR5788362	-30.0006	155.986	28.719	0	15.2236	0	0	0	21.4252	0	0	0	0
SRR5788098	-32.509	-162.009	0	0	0	0	0	0	0	0	0	0	0
SRR5788267	-30.0006	155.986	621.469	156.987	0	0	0	0	0	0	0	0	0
SRR5788093	-32.5063	-162.994	0	0	0	0	0	0	0	0	0	0	0
SRR5788246	-32.4937	-169.995	0	0	0	0	0	0	0	0	0	0	0
SRR5788276	-32.5001	-170	0	0	0	0	0	0	0	0	0	0	0
SRR5788405	-32.4995	-176.03	0	0	0	0	0	0	0	0	0	0	0
SRR5788257	-32.5103	-160.008	0	0	0	0	0	0	0	0	0	0	0
SRR5788386	-32.4967	-170.995	0	0	0	0	0	0	0	0	0	0	0
SRR5788298	-31.5988	178	0	0	0	0	0	0	0	0	0	0	0
SRR5788406	-32.4995	-176.03	0	0	0	0	0	0	0	0	0	0	0
SRR5788273	-32.4998	-171.999	0	0	0	0	0	0	0	0	0	0	0
SRR5788239	-32.499	-169.002	0	0	0	0	0	0	0	0	0	0	0
SRR5788179	-32.4972	-167.002	0	0	0	0	0	0	0	0	0	0	0
SRR5788268	-30.0013	174.001	0	0	0	0	0	0	0	0	0	0	0
SRR5788404	-32.4995	-176.03	61.8948	0	67.1532	0	0	0	86.3954	0	0	0	0
SRR5788400	-29.9997	171	0	0	0	0	0	0	0	0	0	0	0
SRR5788156	-29.9999	159	0	0	0	0	0	0	0	0	0	0	0
SRR5787998	-30.0019	154.004	0	0	0	0	29.779	0	0	0	0	0	0
SRR5788041	-30.0006	162.998	0	0	0	0	0	0	0	0	0	0	0
SRR5788056	-32.494	-157.009	0	0	0	0	0	0	0	0	0	0	0
SRR5788040	-29.9999	159	45.213	0	0	0	0	0	0	0	0	0	0
SRR5788264	-32.4637	-159.019	0	0	0	0	0	0	0	0	0	0	0
SRR5788422	-32.4957	-164.992	0	0	0	0	0	0	0	0	0	0	0
SRR5788359	-30.0006	155.986	57.235	0	24.8393	0	0	0	31.4183	0	0	0	0
SRR5788094	-32.5063	-162.994	0	0	0	0	0	0	0	0	0	0	0
SRR5788325	-32.4972	-167.002	0	0	0	0	0	0	0	0	0	0	0
SRR5788151	-32.495	-157.994	0	0	0	0	0	0	0	0	0	0	0
SRR5788355	-30.0002	175.98	0	0	0	0	0	0	0	0	0	0	0
SRR5788330	-32.494	-153.006	0	0	0	0	0	0	0	0	0	0	0
SRR5788326	-32.4972	-167.002	0	0	0	0	0	0	0	0	0	0	0
SRR5788127	-32.494	-153.006	0	0	0	0	0	0	0	0	0	0	0
SRR5788155	-32.494	-157.009	0	0	0	0	0	0	0	0	0	0	0
SRR5788133	-32.499	-169.002	0	0	0	0	0	0	0	0	0	0	0
SRR5788324	-32.4978	-160.993	0	0	0	0	0	0	0	0	0	0	0
SRR5788044	-30.0006	162.998	0	0	0	0	0	0	0	0	0	0	0
SRR5788423	-32.5043	-163.99	0	0	0	0	0	0	0	0	0	0	0
SRR5788095	-32.509	-162.009	0	0	0	0	0	0	0	0	0	0	0

## Sheet: HOT_bioGEOTRACES_GA02_transect
Sample	CRUISE	STATION	LATITUDE	LONGTITUDE	DEPTH_m	SAMPLE ID	SITE ID	DATE	HOT_MAG20_org	HOT_MAG30_org	HOT_MAG5_org	HOT_MAG12_org	HOT_MAG13_org	HOT_MAG22_org	HOT_MAG3_org	HOT_MAG14_org	HOT_MAG4_org	HOT_MAG10_org	HOT_MAG60_org	HOT_MAG20_log	HOT_MAG30_log	HOT_MAG5_log	HOT_MAG12_log	HOT_MAG13_log	HOT_MAG22_log	HOT_MAG3_log	HOT_MAG14_log	HOT_MAG4_log	HOT_MAG10_log	HOT_MAG60_log
SRR5788185	GEOTRACES	15	-9.1608	-28.0012	135	638840	F4	2011-03-23 11:11:00	38.9182	0	0	0	0	0	0	0	0	0	0	5.28237	0	0	0	0	0	0	0	0	0	0
SRR5788017	GEOTRACES	12	-22.4732	-32.7487	150	638336	F4	2011-03-18 14:16:00	0	0	0	0	0	0	0	0	0	0	0	0	0	0	0	0	0	0	0	0	0	0
SRR5788346	GEOTRACES	2	-48.9358	-48.7933	51	637718	F5	2011-03-06 19:40:00	0	0	0	0	0	0	0	0	0	0	0	0	0	0	0	0	0	0	0	0	0	0
SRR5788289	GEOTRACES	21	31.6667	-64.167	100	633848	F5	2010-06-13 00:53:00	16.0805	20.1509	69.2628	0	0	0	85.3753	0	0	0	0	4.00724	4.33277	6.11401	0	0	0	6.41575	0	0	0	0
SRR5788367	GEOTRACES	17	34.3277	-55.4316	10	632129	S8	2010-05-21 13:30:00	0	0	0	0	0	0	0	0	0	0	0	0	0	0	0	0	0	0	0	0	0	0
SRR5788113	GEOTRACES	25	24.7143	-67.0726	119	633233	S8	2010-06-17 19:56:00	0	0	0	0	0	0	0	0	0	0	0	0	0	0	0	0	0	0	0	0	0	0
SRR5788351	GEOTRACES	17	-2.6505	-28.9172	149	639191	S8	2011-03-25 21:08:00	0	0	0	0	0	0	0	0	0	0	0	0	0	0	0	0	0	0	0	0	0	0
SRR5788435	GEOTRACES	12	46.312	-39.658	198	631811	S8	2010-05-12 20:39:00	234.908	322.185	0	0	0	0	0	0	0	0	0	7.87595	8.33174	0	0	0	0	0	0	0	0	0
SRR5787989	GEOTRACES	7	-37.8305	-41.1248	9	637139	H4	2011-03-12 01:56:00	0	0	0	264.863	0	0	0	0	0	0	0	0	0	0	8.04911	0	0	0	0	0	0	0
SRR5788000	GEOTRACES	18	33.4334	-58.0503	76	632264	H4	2010-05-22 13:07:00	0	0	64.0247	0	0	0	82.335	0	0	0	0	0	0	6.00056	0	0	0	6.36343	0	0	0	0
SRR5788284	GEOTRACES	11	47.8007	-39.399	50	631535	H5	2010-05-11 13:26:00	0	221	0	0	0	0	0	0	0	0	0	0	7.7879	0	0	0	0	0	0	0	0	0
SRR5788193	GEOTRACES	33	13.1623	-53.4215	200	636569	H5	2010-06-26 12:25:00	0	0	0	0	0	0	0	0	0	0	0	0	0	0	0	0	0	0	0	0	0	0
SRR5788019	GEOTRACES	12	-22.4732	-32.7487	9	638351	D5	2011-03-18 14:16:00	0	0	0	0	0	0	0	0	0	0	0	0	0	0	0	0	0	0	0	0	0	0
SRR5788140	GEOTRACES	31	16.8312	-56.2685	201	636281	D5	2010-06-24 15:06:00	0	0	0	0	0	0	0	0	0	0	0	0	0	0	0	0	0	0	0	0	0	0
SRR5787992	GEOTRACES	6	-39.9648	-42.4232	149	636980	A1	2011-03-11 02:17:00	0	0	0	0	0	0	0	0	0	0	0	0	0	0	0	0	0	0	0	0	0	0
SRR5787990	GEOTRACES	7	-37.8305	-41.1248	50	637133	A1	2011-03-12 01:56:00	0	0	0	114.804	0	0	0	0	0	0	0	0	0	0	6.84303	0	0	0	0	0	0	0
SRR5788022	GEOTRACES	11	-26.0867	-34.2585	10	639764	A4	2011-03-17 00:34:00	0	0	0	0	0	0	0	0	0	0	0	0	0	0	0	0	0	0	0	0	0	0
SRR5788147	GEOTRACES	31	16.8312	-56.2685	150	636284	A4	2010-06-24 15:06:00	0	0	0	396.763	0	0	0	0	0	0	0	0	0	0	8.63213	0	0	0	0	0	0	0
SRR5788352	GEOTRACES	17	-2.6505	-28.9172	65	639200	A4	2011-03-25 21:08:00	707.331	190.309	65.8778	0	0	0	82.4925	69.8336	0	0	0	9.46624	7.5722	6.04172	0	0	0	6.36619	6.12585	0	0	0
SRR5788365	GEOTRACES	17	34.3277	-55.4316	77	632120	A5	2010-05-21 13:30:00	0	0	0	0	0	0	0	0	0	0	0	0	0	0	0	0	0	0	0	0	0	0
SRR5788110	GEOTRACES	25	24.7143	-67.0726	152	633230	A5	2010-06-17 19:56:00	0	0	0	0	0	0	0	0	0	0	0	0	0	0	0	0	0	0	0	0	0	0
SRR5788384	GEOTRACES	10	-29.0538	-35.8078	11	639692	C6	2011-03-15 23:40:00	0	0	0	0	0	0	0	0	0	0	0	0	0	0	0	0	0	0	0	0	0	0
SRR5788198	GEOTRACES	33	13.1623	-53.4215	150	636572	C6	2010-06-26 12:25:00	0	0	0	0	0	0	0	0	0	0	0	0	0	0	0	0	0	0	0	0	0	0
SRR5788188	GEOTRACES	14	-12.8957	-29.2335	49	638705	C6	2011-03-22 01:00:00	0	0	0	140.531	0	0	0	0	0	0	0	0	0	0	7.13475	0	0	0	0	0	0	0
SRR5788281	GEOTRACES	21	31.6667	-64.167	202	633842	A3	2010-06-13 00:53:00	0	87.8036	0	0	0	0	0	0	0	0	0	0	6.45621	0	0	0	0	0	0	0	0	0
SRR5788347	GEOTRACES	1	-49.5475	-52.6885	10	637580	A4	2011-03-05 20:56:00	0	0	0	0	0	0	0	0	0	0	0	0	0	0	0	0	0	0	0	0	0	0
SRR5788237	GEOTRACES	10	49.7225	-42.4467	101	631385	A5	2010-05-10 12:13:00	302.472	0	0	0	0	0	0	0	0	0	0	8.24066	0	0	0	0	0	0	0	0	0	0
SRR5788189	GEOTRACES	14	-12.8957	-29.2335	149	638696	A6	2011-03-22 01:00:00	0	0	0	0	0	0	0	0	0	0	0	0	0	0	0	0	0	0	0	0	0	0
SRR5788429	GEOTRACES	16	36.2067	-53.2681	199	632873	A7	2010-05-20 13:30:00	0	0	0	0	0	0	0	0	0	0	0	0	0	0	0	0	0	0	0	0	0	0
SRR5788383	GEOTRACES	9	-32.092	-37.4563	149	639533	A8	2011-03-14 18:45:00	0	0	0	0	0	0	0	0	0	0	0	0	0	0	0	0	0	0	0	0	0	0
SRR5788353	GEOTRACES	18	-0.1915	-32.8745	61	639416	A9	2011-03-27 13:11:00	603.039	281.281	259.701	0	0	0	300.183	0	0	0	0	9.23611	8.13587	8.02071	0	0	0	8.2297	0	0	0	0
SRR5788144	GEOTRACES	31	16.8312	-56.2685	8	636299	A10	2010-06-24 15:06:00	0	0	0	0	0	0	0	0	0	0	0	0	0	0	0	0	0	0	0	0	0	0
SRR5788368	GEOTRACES	17	34.3277	-55.4316	50	632123	A11	2010-05-21 13:30:00	0	0	0	0	0	0	0	0	0	0	0	0	0	0	0	0	0	0	0	0	0	0
SRR5788373	GEOTRACES	17	34.3277	-55.4316	152	632114	A12	2010-05-21 13:30:00	0	0	0	0	0	0	0	0	0	0	0	0	0	0	0	0	0	0	0	0	0	0
SRR5788354	GEOTRACES	18	-0.1915	-32.8745	9	639422	A13	2011-03-27 13:11:00	0	0	0	0	0	0	0	0	0	0	0	0	0	0	0	0	0	0	0	0	0	0
SRR5788192	GEOTRACES	35	9.5462	-50.4686	9	634616	A14	2010-06-28 14:16:00	0	0	0	0	0	0	0	0	0	0	0	0	0	0	0	0	0	0	0	0	0	0
SRR5788238	GEOTRACES	10	49.7225	-42.4467	75	631388	A15	2010-05-10 12:13:00	0	0	0	0	0	0	0	0	0	0	0	0	0	0	0	0	0	0	0	0	0	0
SRR5788377	GEOTRACES	23	28.0905	-67.5015	87	634358	A16	2010-06-16 00:22:00	0	0	0	0	0	0	0	0	0	0	0	0	0	0	0	0	0	0	0	0	0	0
SRR5788232	GEOTRACES	10	49.7225	-42.4467	152	631382	A17	2010-05-10 12:13:00	0	0	0	0	0	0	0	0	0	0	0	0	0	0	0	0	0	0	0	0	0	0
SRR5788111	GEOTRACES	25	24.7143	-67.0726	202	633227	A18	2010-06-17 19:56:00	0	0	0	0	0	0	0	0	0	0	0	0	0	0	0	0	0	0	0	0	0	0
SRR5788380	GEOTRACES	8	-35.0093	-39.431	49	637412	A19	2011-03-13 13:43:00	0	0	0	0	0	0	0	0	0	0	0	0	0	0	0	0	0	0	0	0	0	0
SRR5788020	GEOTRACES	11	-26.0867	-34.2585	151	639749	A20	2011-03-17 00:34:00	0	0	0	0	0	0	0	0	0	0	0	0	0	0	0	0	0	0	0	0	0	0
SRR5788372	GEOTRACES	15	37.5673	-50.6855	103	632447	A21	2010-05-18 13:22:00	0	0	0	0	0	0	0	0	0	0	0	0	0	0	0	0	0	0	0	0	0	0
SRR5788366	GEOTRACES	17	34.3277	-55.4316	103	632117	A22	2010-05-21 13:30:00	0	0	0	0	0	0	0	0	0	0	0	0	0	0	0	0	0	0	0	0	0	0
SRR5788432	GEOTRACES	16	36.2067	-53.2681	74	632882	A23	2010-05-20 13:30:00	0	0	0	0	0	0	0	0	0	0	0	0	0	0	0	0	0	0	0	0	0	0
SRR5788117	GEOTRACES	27	22.3411	-63.5833	75	633524	A24	2010-06-19 21:44:00	0	0	0	0	0	0	0	0	0	0	0	0	0	0	0	0	0	0	0	0	0	0
SRR5788350	GEOTRACES	1	-49.5475	-52.6885	49	637574	A25	2011-03-05 20:56:00	0	0	0	0	0	0	0	0	0	0	0	0	0	0	0	0	0	0	0	0	0	0
SRR5788105	GEOTRACES	4	-44.7117	-45.5265	10	638156	A26	2011-03-09 03:22:00	0	0	0	0	0	0	0	0	0	117.888	0	0	0	0	0	0	0	0	0	0	6.88127	0
SRR5788235	GEOTRACES	10	49.7225	-42.4467	50	631391	A27	2010-05-10 12:13:00	0	0	0	0	0	0	0	0	0	0	0	0	0	0	0	0	0	0	0	0	0	0
SRR5788109	GEOTRACES	11	47.8007	-39.399	9	631541	A28	2010-05-11 13:26:00	0	40.6277	0	0	0	0	0	0	0	0	0	0	5.34439	0	0	0	0	0	0	0	0	0
SRR5788182	GEOTRACES	16	-5.6667	-28.4572	10	638927	A29	2011-03-24 12:54:00	0	0	0	0	0	0	0	0	0	0	0	0	0	0	0	0	0	0	0	0	0	0
SRR5788002	GEOTRACES	18	33.4334	-58.0503	201	632255	A30	2010-05-22 13:07:00	0	0	0	0	0	0	0	0	0	0	0	0	0	0	0	0	0	0	0	0	0	0
SRR5788436	GEOTRACES	12	46.312	-39.658	153	631814	A31	2010-05-12 20:39:00	182.73	238.288	0	0	0	0	0	0	0	0	0	7.51357	7.89656	0	0	0	0	0	0	0	0	0
SRR5788021	GEOTRACES	11	-26.0867	-34.2585	50	639758	A32	2011-03-17 00:34:00	0	0	0	0	0	0	0	0	0	0	0	0	0	0	0	0	0	0	0	0	0	0
SRR5788349	GEOTRACES	2	-48.9358	-48.7933	11	637724	A33	2011-03-06 19:40:00	0	0	0	0	0	0	0	0	0	0	0	0	0	0	0	0	0	0	0	0	0	0
SRR5788369	GEOTRACES	15	37.5673	-50.6855	151	632444	A34	2010-05-18 13:22:00	0	0	0	0	0	0	0	0	0	0	0	0	0	0	0	0	0	0	0	0	0	0
SRR5788447	GEOTRACES	25	24.7143	-67.0726	11	633245	A35	2010-06-17 19:56:00	0	0	0	0	0	0	0	0	0	0	0	0	0	0	0	0	0	0	0	0	0	0
SRR5788184	GEOTRACES	15	-9.1608	-28.0012	50	638849	A36	2011-03-23 11:11:00	0	0	0	0	0	0	0	0	0	0	0	0	0	0	0	0	0	0	0	0	0	0
SRR5788468	GEOTRACES	8	-35.0093	-39.431	11	637418	A37	2011-03-13 13:43:00	0	0	0	0	0	0	0	0	0	0	0	0	0	0	0	0	0	0	0	0	0	0
SRR5788196	GEOTRACES	33	13.1623	-53.4215	75	636578	A38	2010-06-26 12:25:00	0	0	0	0	0	0	0	0	0	0	0	0	0	0	0	0	0	0	0	0	0	0
SRR5788427	GEOTRACES	15	37.5673	-50.6855	52	632453	A39	2010-05-18 13:22:00	0	0	0	0	0	0	0	0	0	0	0	0	0	0	0	0	0	0	0	0	0	0
SRR5788047	GEOTRACES	6	-39.9648	-42.4232	10	636995	A40	2011-03-11 02:17:00	0	0	0	109.502	11.2234	0	0	0	0	0	0	0	0	0	6.77482	3.48844	0	0	0	0	0	0
SRR5788201	GEOTRACES	35	9.5462	-50.4686	151	634601	A41	2010-06-28 14:16:00	0	0	0	0	0	0	0	0	0	0	0	0	0	0	0	0	0	0	0	0	0	0
SRR5788023	GEOTRACES	10	-29.0538	-35.8078	150	639677	A42	2011-03-15 23:40:00	0	0	0	0	0	0	0	0	0	0	0	0	0	0	0	0	0	0	0	0	0	0
SRR5788233	GEOTRACES	12	46.312	-39.658	49	631823	A43	2010-05-12 20:39:00	0	171.437	0	0	0	0	0	0	0	0	0	0	7.42154	0	0	0	0	0	0	0	0	0
SRR5788195	GEOTRACES	35	9.5462	-50.4686	72	634607	A44	2010-06-28 14:16:00	0	0	0	0	0	0	0	0	0	0	0	0	0	0	0	0	0	0	0	0	0	0
SRR5788467	GEOTRACES	7	-37.8305	-41.1248	148	637124	A45	2011-03-12 01:56:00	0	0	0	0	0	0	0	0	0	0	0	0	0	0	0	0	0	0	0	0	0	0
SRR5788183	GEOTRACES	16	-5.6667	-28.4572	50	638921	A46	2011-03-24 12:54:00	0	0	0	0	0	0	0	0	0	0	0	0	0	0	0	0	0	0	0	0	0	0
SRR5787999	GEOTRACES	18	33.4334	-58.0503	151	632258	A47	2010-05-22 13:07:00	0	0	0	0	0	0	0	0	0	0	0	0	0	0	0	0	0	0	0	0	0	0
SRR5788181	GEOTRACES	17	-2.6505	-28.9172	10	639206	A48	2011-03-25 21:08:00	0	0	0	0	0	0	0	0	0	0	0	0	0	0	0	0	0	0	0	0	0	0
SRR5788059	GEOTRACES	5	-42.364	-44.0318	50	638294	A49	2011-03-10 02:43:00	0	0	0	0	0	0	0	0	0	0	0	0	0	0	0	0	0	0	0	0	0	0
SRR5788100	GEOTRACES	4	-44.7117	-45.5265	51	638150	A50	2011-03-09 03:22:00	0	0	0	0	0	0	0	0	0	0	0	0	0	0	0	0	0	0	0	0	0	0
SRR5788024	GEOTRACES	10	-29.0538	-35.8078	50	639686	A51	2011-03-15 23:40:00	0	0	0	0	154.303	0	0	0	0	0	0	0	0	0	0	7.26962	0	0	0	0	0	0
SRR5788115	GEOTRACES	27	22.3411	-63.5833	127	633518	A52	2010-06-19 21:44:00	0	0	0	0	0	0	0	0	0	0	0	0	0	0	0	0	0	0	0	0	0	0
SRR5788146	GEOTRACES	31	16.8312	-56.2685	101	636287	A53	2010-06-24 15:06:00	0	0	0	0	0	0	0	0	0	0	0	0	0	0	0	0	0	0	0	0	0	0
SRR5788370	GEOTRACES	15	37.5673	-50.6855	201	632441	A54	2010-05-18 13:22:00	0	69.7759	0	0	0	0	0	0	0	0	0	0	6.12466	0	0	0	0	0	0	0	0	0
SRR5788048	GEOTRACES	5	-42.364	-44.0318	150	638285	A55	2011-03-10 02:43:00	0	0	0	0	0	0	0	0	0	0	0	0	0	0	0	0	0	0	0	0	0	0
SRR5788286	GEOTRACES	11	47.8007	-39.399	101	631529	A56	2010-05-11 13:26:00	310.397	336.562	0	0	0	0	0	0	0	0	0	8.27797	8.39473	0	0	0	0	0	0	0	0	0
SRR5788283	GEOTRACES	11	47.8007	-39.399	75	631532	A57	2010-05-11 13:26:00	119.637	149.389	0	0	0	0	0	0	0	0	0	6.90252	7.22293	0	0	0	0	0	0	0	0	0
SRR5788112	GEOTRACES	25	24.7143	-67.0726	77	633236	A58	2010-06-17 19:56:00	0	0	0	0	0	0	0	0	0	0	0	0	0	0	0	0	0	0	0	0	0	0
SRR5788376	GEOTRACES	23	28.0905	-67.5015	76	634361	A59	2010-06-16 00:22:00	0	0	0	0	0	0	0	0	0	0	0	0	0	0	0	0	0	0	0	0	0	0
SRR5788430	GEOTRACES	16	36.2067	-53.2681	151	632876	A60	2010-05-20 13:30:00	0	105.08	0	0	0	0	0	0	0	0	0	0	6.71534	0	0	0	0	0	0	0	0	0
SRR5788234	GEOTRACES	12	46.312	-39.658	10	631829	A61	2010-05-12 20:39:00	0	0	0	0	0	0	0	0	0	0	0	0	0	0	0	0	0	0	0	0	0	0
SRR5788194	GEOTRACES	35	9.5462	-50.4686	100	634604	A62	2010-06-28 14:16:00	0	0	0	0	0	0	0	0	0	0	0	0	0	0	0	0	0	0	0	0	0	0
SRR5788256	GEOTRACES	18	33.4334	-58.0503	51	632267	A63	2010-05-22 13:07:00	0	0	0	0	0	0	0	0	0	0	0	0	0	0	0	0	0	0	0	0	0	0
SRR5788282	GEOTRACES	21	31.6667	-64.167	150	633845	A64	2010-06-13 00:53:00	0	66.6116	0	0	0	0	0	0	0	0	0	0	6.0577	0	0	0	0	0	0	0	0	0
SRR5788387	GEOTRACES	18	33.4334	-58.0503	9	632273	A65	2010-05-22 13:07:00	0	0	0	197.925	73.2841	0	0	0	0	0	0	0	0	0	7.62881	6.19543	0	0	0	0	0	0
SRR5788106	GEOTRACES	3	-46.907	-47.179	151	637997	A66	2011-03-08 03:21:00	0	0	0	0	0	0	0	0	0	0	0	0	0	0	0	0	0	0	0	0	0	0
SRR5788230	GEOTRACES	12	46.312	-39.658	73	631820	A67	2010-05-12 20:39:00	0	0	0	0	0	0	0	0	0	0	0	0	0	0	0	0	0	0	0	0	0	0
SRR5788236	GEOTRACES	10	49.7225	-42.4467	10	631397	A68	2010-05-10 12:13:00	0	0	0	0	0	0	0	0	0	0	0	0	0	0	0	0	0	0	0	0	0	0
SRR5788103	GEOTRACES	3	-46.907	-47.179	51	638006	A69	2011-03-08 03:21:00	0	0	0	0	0	0	0	0	0	0	0	0	0	0	0	0	0	0	0	0	0	0
SRR5788114	GEOTRACES	27	22.3411	-63.5833	100	633521	A70	2010-06-19 21:44:00	0	0	0	0	0	0	0	0	0	0	0	0	0	0	0	0	0	0	0	0	0	0
SRR5788428	GEOTRACES	15	37.5673	-50.6855	10	632459	A71	2010-05-18 13:22:00	0	0	0	0	0	0	0	0	0	0	0	0	0	0	0	0	0	0	0	0	0	0
SRR5788375	GEOTRACES	23	28.0905	-67.5015	8	634370	A72	2010-06-16 00:22:00	0	0	0	0	0	0	0	0	0	0	0	0	0	0	0	0	0	0	0	0	0	0
SRR5788229	GEOTRACES	12	46.312	-39.658	100	631817	A73	2010-05-12 20:39:00	206.027	245.542	0	0	0	0	0	0	0	0	0	7.68669	7.93983	0	0	0	0	0	0	0	0	0
SRR5788285	GEOTRACES	11	47.8007	-39.399	152	631526	A74	2010-05-11 13:26:00	658.496	724.324	0	0	0	0	0	0	0	0	0	9.36303	9.50049	0	0	0	0	0	0	0	0	0
SRR5788016	GEOTRACES	13	-17.0173	-30.6052	49	638561	A75	2011-03-20 14:54:00	0	0	0	0	0	0	0	0	0	0	0	0	0	0	0	0	0	0	0	0	0	0
SRR5788186	GEOTRACES	13	-17.0173	-30.6052	143	638552	A76	2011-03-20 14:54:00	0	0	0	0	0	0	0	0	0	0	0	0	0	0	0	0	0	0	0	0	0	0
SRR5788371	GEOTRACES	15	37.5673	-50.6855	75	632450	A77	2010-05-18 13:22:00	0	0	0	0	0	0	0	0	0	0	0	0	0	0	0	0	0	0	0	0	0	0
SRR5788345	GEOTRACES	2	-48.9358	-48.7933	150	637709	A78	2011-03-06 19:40:00	0	0	0	0	0	0	0	0	0	0	0	0	0	0	0	0	0	0	0	0	0	0
SRR5788015	GEOTRACES	14	-12.8957	-29.2335	10	638711	A79	2011-03-22 01:00:00	0	0	0	220.405	0	0	0	0	0	0	0	0	0	0	7.78401	0	0	0	0	0	0	0
SRR5788145	GEOTRACES	31	16.8312	-56.2685	76	636290	A80	2010-06-24 15:06:00	0	0	0	0	0	0	0	0	0	0	0	0	0	0	0	0	0	0	0	0	0	0
SRR5788382	GEOTRACES	9	-32.092	-37.4563	10	639548	A81	2011-03-14 18:45:00	0	0	0	0	0	0	0	0	0	0	0	0	0	0	0	0	0	0	0	0	0	0
SRR5788187	GEOTRACES	15	-9.1608	-28.0012	10	638855	A82	2011-03-23 11:11:00	0	0	0	0	0	0	0	0	0	0	0	0	0	0	0	0	0	0	0	0	0	0
SRR5788381	GEOTRACES	8	-35.0093	-39.431	151	637403	A83	2011-03-13 13:43:00	0	0	0	0	0	0	0	0	0	0	0	0	0	0	0	0	0	0	0	0	0	0
SRR5788190	GEOTRACES	6	-39.9648	-42.4232	50	636989	A84	2011-03-11 02:17:00	38.801	0	0	0	0	0	0	0	0	0	0	5.27802	0	0	0	0	0	0	0	0	0	0
SRR5788180	GEOTRACES	16	-5.6667	-28.4572	149	638912	A85	2011-03-24 12:54:00	0	0	0	0	0	0	0	0	0	0	0	0	0	0	0	0	0	0	0	0	0	0
SRR5788018	GEOTRACES	12	-22.4732	-32.7487	49	638345	A86	2011-03-18 14:16:00	0	0	0	0	0	0	0	0	0	0	0	0	0	0	0	0	0	0	0	0	0	0
SRR5788108	GEOTRACES	27	22.3411	-63.5833	200	633515	A87	2010-06-19 21:44:00	0	0	0	0	0	0	0	0	0	0	0	0	0	0	0	0	0	0	0	0	0	0
SRR5788288	GEOTRACES	11	47.8007	-39.399	201	631523	A88	2010-05-11 13:26:00	258.201	323.951	0	0	0	0	0	0	0	0	0	8.01235	8.33963	0	0	0	0	0	0	0	0	0
SRR5788197	GEOTRACES	33	13.1623	-53.4215	9	636587	A89	2010-06-26 12:25:00	1220.56	801.125	0	0	0	0	0	0	0	0	0	10.2533	9.64588	0	0	0	0	0	0	0	0	0
SRR5788060	GEOTRACES	5	-42.364	-44.0318	10	638300	A90	2011-03-10 02:43:00	0	0	0	0	0	0	0	0	0	0	0	0	0	0	0	0	0	0	0	0	0	0
SRR5788290	GEOTRACES	21	31.6667	-64.167	75	633851	A91	2010-06-13 00:53:00	287.38	174.615	120.037	0	0	0	144.607	0	0	0	0	8.16682	7.44803	6.90734	0	0	0	7.17599	0	0	0	0
SRR5788104	GEOTRACES	3	-46.907	-47.179	10	638012	A92	2011-03-08 03:21:00	0	0	0	0	0	0	0	0	0	0	0	0	0	0	0	0	0	0	0	0	0	0
SRR5788431	GEOTRACES	16	36.2067	-53.2681	102	632879	A93	2010-05-20 13:30:00	0	0	0	0	0	0	0	0	0	0	0	0	0	0	0	0	0	0	0	0	0	0
SRR5788099	GEOTRACES	4	-44.7117	-45.5265	149	638141	A94	2011-03-09 03:22:00	0	0	0	0	0	0	0	0	0	0	0	0	0	0	0	0	0	0	0	0	0	0
SRR5788379	GEOTRACES	23	28.0905	-67.5015	200	634352	A95	2010-06-16 00:22:00	0	0	0	0	0	0	0	0	0	0	0	0	0	0	0	0	0	0	0	0	0	0
SRR5788434	GEOTRACES	16	36.2067	-53.2681	8	632891	A96	2010-05-20 13:30:00	0	0	0	0	0	0	0	0	0	0	0	0	0	0	0	0	0	0	0	0	0	0
SRR5788287	GEOTRACES	21	31.6667	-64.167	10	633860	A97	2010-06-13 00:53:00	0	0	0	35.3141	0	0	0	0	0	0	0	0	0	0	5.14217	0	0	0	0	0	0	0
SRR5788374	GEOTRACES	17	34.3277	-55.4316	199	632111	A98	2010-05-21 13:30:00	0	0	0	0	0	0	0	0	0	0	0	0	0	0	0	0	0	0	0	0	0	0
SRR5788116	GEOTRACES	27	22.3411	-63.5833	12	633533	A99	2010-06-19 21:44:00	0	0	0	0	0	0	0	0	0	0	0	0	0	0	0	0	0	0	0	0	0	0
SRR5788378	GEOTRACES	23	28.0905	-67.5015	150	634355	A100	2010-06-16 00:22:00	0	0	0	0	0	0	0	0	0	0	0	0	0	0	0	0	0	0	0	0	0	0
SRR5788231	GEOTRACES	10	49.7225	-42.4467	199	631379	A101	2010-05-10 12:13:00	0	0	0	0	0	0	0	0	0	0	0	0	0	0	0	0	0	0	0	0	0	0
SRR5788199	GEOTRACES	33	13.1623	-53.4215	99	636575	A102	2010-06-26 12:25:00	0	0	0	0	0	0	0	0	0	0	0	0	0	0	0	0	0	0	0	0	0	0
SRR5788348	GEOTRACES	18	-0.1915	-32.8745	150	639407	A103	2011-03-27 13:11:00	0	0	0	0	0	0	0	0	0	0	0	0	0	0	0	0	0	0	0	0	0	0
SRR5788433	GEOTRACES	16	36.2067	-53.2681	50	632885	A104	2010-05-20 13:30:00	0	0	0	0	0	0	0	0	0	0	0	0	0	0	0	0	0	0	0	0	0	0
SRR5788200	GEOTRACES	35	9.5462	-50.4686	201	634598	A105	2010-06-28 14:16:00	0	0	0	0	0	0	0	0	0	0	0	0	0	0	0	0	0	0	0	0	0	0
