# Supplementary material for: Diversity and genomics of giant viruses in the North Pacific Subtropical Gyre
Source: Front Microbiol. 2022 Nov 25;13:1021923. doi: 10.3389/fmicb.2022.1021923 (PMC9732441; doi:10.3389/fmicb.2022.1021923)
Supplement: Supplementary file 5 [file Table_5.XLSX]

## Sheet: HOT_ALOHA_data_plots
sample	Cruise	Section	DEPTH_m	time	month	year	LAT	LONG	HOT_MAG20_org	HOT_MAG30_org	HOT_MAG5_org	HOT_MAG12_org	HOT_MAG13_org	HOT_MAG22_org	HOT_MAG3_org	HOT_MAG14_org	HOT_MAG4_org	HOT_MAG10_org	HOT_MAG60_org	HOT_MAG20_log	HOT_MAG30_log	HOT_MAG5_log	HOT_MAG12_log	HOT_MAG13_log	HOT_MAG22_log	HOT_MAG3_log	HOT_MAG14_log	HOT_MAG4_log	HOT_MAG10_log	HOT_MAG60_log
SRR5002342	HOT224	1	25	1	Aug	2010	22.45	-158	0	0	0	583.102	0	0	0	0	0	0	0	0	0	0	9.18761	0	0	0	0	0	0	0
SRR5002343	HOT224	1	75	1	Aug	2010	22.45	-158	0	0	0	493.778	0	0	0	0	0	0	0	0	0	0	8.94772	0	0	0	0	0	0	0
SRR5002344	HOT224	1	1000	1	Aug	2010	22.45	-158	0	0	0	0	0	0	0	0	0	0	0	0	0	0	0	0	0	0	0	0	0	0
SRR5002355	HOT224	1	500	1	Aug	2010	22.45	-158	0	0	0	0	0	0	0	0	0	0	0	0	0	0	0	0	0	0	0	0	0	0
SRR5002371	HOT224	1	125	1	Aug	2010	22.45	-158	409.255	455.964	0	0	0	0	0	0	0	0	0	8.67686	8.83277	0	0	0	0	0	0	0	0	0
SRR5002372	HOT224	1	770	1	Aug	2010	22.45	-158	0	0	0	0	0	0	0	0	0	0	0	0	0	0	0	0	0	0	0	0	0	0
SRR5002400	HOT224	1	200	1	Aug	2010	22.45	-158	0	0	0	0	0	0	0	341.095	0	0	1671.35	0	0	0	0	0	0	0	8.41403	0	0	10.7068
SRR5002410	HOT224	1	45	1	Aug	2010	22.45	-158	0	0	0	587.881	0	0	0	0	0	0	0	0	0	0	9.19938	0	0	0	0	0	0	0
SRR5002322	HOT225	1	125	2	Sep	2010	22.45	-158	2032.86	1566.73	0	0	0	0	45.4542	391.531	507.822	0	560.329	10.9893	10.6135	0	0	0	0	5.50634	8.61298	8.98818	0	9.13013
SRR5002341	HOT225	1	75	2	Sep	2010	22.45	-158	0	0	0	471.894	0	0	0	0	0	0	0	0	0	0	8.88232	0	0	0	0	0	0	0
SRR5002359	HOT225	1	770	2	Sep	2010	22.45	-158	0	0	0	0	0	0	0	0	0	0	0	0	0	0	0	0	0	0	0	0	0	0
SRR5002363	HOT225	1	200	2	Sep	2010	22.45	-158	0	0	0	0	0	0	0	563.727	0	0	1623.17	0	0	0	0	0	0	0	9.13885	0	0	10.6646
SRR5002376	HOT225	1	45	2	Sep	2010	22.45	-158	0	0	0	536.894	0	0	0	0	0	0	0	0	0	0	9.06849	0	0	0	0	0	0	0
SRR5002380	HOT225	1	1000	2	Sep	2010	22.45	-158	0	0	0	0	0	0	0	0	0	0	0	0	0	0	0	0	0	0	0	0	0	0
SRR5002385	HOT225	1	500	2	Sep	2010	22.45	-158	0	0	0	0	0	0	0	0	0	0	0	0	0	0	0	0	0	0	0	0	0	0
SRR5002406	HOT225	1	25	2	Sep	2010	22.45	-158	0	0	0	611.609	0	0	0	0	0	0	0	0	0	0	9.25647	0	0	0	0	0	0	0
SRR5002402	HOT226	1	25	3	Oct	2010	22.45	-158	0	0	0	720.481	0	0	0	0	0	0	0	0	0	0	9.49282	0	0	0	0	0	0	0
SRR5002395	HOT226	1	200	3	Oct	2010	22.45	-158	318.161	339.801	0	0	0	0	0	2651.91	225.022	0	727.962	8.31362	8.40855	0	0	0	0	0	11.3728	7.81392	0	9.50772
SRR5002390	HOT226	1	770	3	Oct	2010	22.45	-158	0	0	0	0	0	0	0	0	0	0	0	0	0	0	0	0	0	0	0	0	0	0
SRR5002361	HOT226	1	500	3	Oct	2010	22.45	-158	0	0	0	0	0	0	0	0	0	0	0	0	0	0	0	0	0	0	0	0	0	0
SRR5002337	HOT226	1	45	3	Oct	2010	22.45	-158	0	0	0	809.189	0	0	0	0	0	0	0	0	0	0	9.66033	0	0	0	0	0	0	0
SRR5002334	HOT226	1	75	3	Oct	2010	22.45	-158	0	0	0	515.796	0	0	0	0	0	0	0	0	0	0	9.01066	0	0	0	0	0	0	0
SRR5002316	HOT226	1	1000	3	Oct	2010	22.45	-158	0	0	0	0	0	0	0	0	0	0	0	0	0	0	0	0	0	0	0	0	0	0
SRR5002310	HOT227	1	75	4	Nov	2010	22.45	-158	0	0	0	430.891	0	0	0	0	0	0	0	0	0	0	8.75118	0	0	0	0	0	0	0
SRR5002319	HOT227	1	25	4	Nov	2010	22.45	-158	0	0	0	446.499	0	0	0	0	0	0	0	0	0	0	8.80251	0	0	0	0	0	0	0
SRR5002354	HOT227	1	500	4	Nov	2010	22.45	-158	0	0	0	0	0	0	0	0	0	0	0	0	0	0	0	0	0	0	0	0	0	0
SRR5002377	HOT227	1	770	4	Nov	2010	22.45	-158	0	0	0	0	0	0	0	0	0	0	0	0	0	0	0	0	0	0	0	0	0	0
SRR5002381	HOT227	1	45	4	Nov	2010	22.45	-158	0	0	0	433.948	0	0	0	0	0	0	0	0	0	0	8.76138	0	0	0	0	0	0	0
SRR5002386	HOT227	1	1000	4	Nov	2010	22.45	-158	0	0	0	0	0	0	0	0	0	0	0	0	0	0	0	0	0	0	0	0	0	0
SRR5002412	HOT227	1	125	4	Nov	2010	22.45	-158	0	0	636.918	0	0	0	711.371	0	0	0	448.946	0	0	9.31496	0	0	0	9.47446	0	0	0	8.8104
SRR5002408	HOT229	1	1000	6	Jan	2011	22.45	-158	0	0	0	0	0	0	0	0	0	0	0	0	0	0	0	0	0	0	0	0	0	0
SRR5002404	HOT229	1	200	6	Jan	2011	22.45	-158	0	0	0	0	0	0	0	0	0	0	1581.26	0	0	0	0	0	0	0	0	0	0	10.6269
SRR5002401	HOT229	1	500	6	Jan	2011	22.45	-158	0	0	0	0	0	0	0	0	0	0	0	0	0	0	0	0	0	0	0	0	0	0
SRR5002396	HOT229	2	25	6	Jan	2011	22.45	-158	0	41.6688	0	481.602	885.757	582.278	0	0	0	0	0	0	5.3809	0	8.9117	9.79077	9.18557	0	0	0	0	0
SRR5002388	HOT229	2	500	6	Jan	2011	22.45	-158	0	0	0	0	0	0	0	0	0	0	0	0	0	0	0	0	0	0	0	0	0	0
SRR5002362	HOT229	1	125	6	Jan	2011	22.45	-158	260.394	362.838	245.216	0	0	0	290.748	159.626	167.294	0	968.182	8.02455	8.50318	7.93791	0	0	0	8.18363	7.31855	7.38624	0	9.91913
SRR5002349	HOT229	3	500	6	Jan	2011	22.45	-158	0	0	0	0	0	0	0	0	0	0	0	0	0	0	0	0	0	0	0	0	0	0
SRR5002328	HOT229	2	770	6	Jan	2011	22.45	-158	0	0	0	0	0	0	0	0	0	0	0	0	0	0	0	0	0	0	0	0	0	0
SRR5002309	HOT229	1	25	6	Jan	2011	22.45	-158	0	0	0	465.743	697.083	496.908	0	0	0	0	0	0	0	0	8.86339	9.44519	8.95683	0	0	0	0	0
SRR5002314	HOT231	1	500	9	Apr	2011	22.45	-158	0	0	0	0	0	0	0	0	0	0	0	0	0	0	0	0	0	0	0	0	0	0
SRR5002315	HOT231	1	25	9	Apr	2011	22.45	-158	0	0	0	0	0	0	0	0	0	0	0	0	0	0	0	0	0	0	0	0	0	0
SRR5002332	HOT231	1	770	9	Apr	2011	22.45	-158	0	0	0	0	0	0	0	0	0	0	0	0	0	0	0	0	0	0	0	0	0	0
SRR5002335	HOT231	1	125	9	Apr	2011	22.45	-158	0	0	0	0	0	0	0	0	0	0	0	0	0	0	0	0	0	0	0	0	0	0
SRR5002350	HOT231	2	25	9	Apr	2011	22.45	-158	0	0	0	567.215	0	0	0	0	0	0	0	0	0	0	9.14775	0	0	0	0	0	0	0
SRR5002351	HOT231	2	125	9	Apr	2011	22.45	-158	180.515	364.834	107.177	0	0	0	132.926	0	213.332	0	1409.26	7.49597	8.51109	6.74385	0	0	0	7.05448	0	7.73696	0	10.4607
SRR5002378	HOT231	1	200	9	Apr	2011	22.45	-158	0	0	0	0	0	0	0	0	0	0	1605.78	0	0	0	0	0	0	0	0	0	0	10.6491
SRR5002394	HOT231	1	1000	9	Apr	2011	22.45	-158	0	0	0	0	0	0	0	0	0	0	0	0	0	0	0	0	0	0	0	0	0	0
SRR5002405	HOT231	1	75	9	Apr	2011	22.45	-158	0	0	0	882.34	90.396	0	0	0	0	0	0	0	0	0	9.78519	6.49819	0	0	0	0	0	0
SRR5002308	HOT232	1	770	10	May	2011	22.45	-158	0	0	0	0	0	0	0	0	0	0	0	0	0	0	0	0	0	0	0	0	0	0
SRR5002320	HOT232	1	1000	10	May	2011	22.45	-158	0	0	0	0	0	0	0	0	0	0	0	0	0	0	0	0	0	0	0	0	0	0
SRR5002333	HOT232	1	25	10	May	2011	22.45	-158	0	0	0	877.967	0	0	0	0	0	0	0	0	0	0	9.77802	0	0	0	0	0	0	0
SRR5002338	HOT232	1	75	10	May	2011	22.45	-158	0	0	0	576.221	0	0	0	0	0	0	0	0	0	0	9.17048	0	0	0	0	0	0	0
SRR5002345	HOT232	1	500	10	May	2011	22.45	-158	0	0	0	0	0	0	0	0	0	0	0	0	0	0	0	0	0	0	0	0	0	0
SRR5002358	HOT232	1	125	10	May	2011	22.45	-158	73.5096	108.901	451.529	0	0	0	554.177	356.721	0	0	651.35	6.19986	6.76687	8.81868	0	0	0	9.1142	8.47865	0	0	9.34729
SRR5002379	HOT232	1	200	10	May	2011	22.45	-158	0	0	0	0	0	0	0	0	0	0	0	0	0	0	0	0	0	0	0	0	0	0
SRR5002365	HOT232	3	500	10	May	2011	22.45	-158	0	0	0	0	0	0	0	0	0	0	0	0	0	0	0	0	0	0	0	0	0	0
SRR5002393	HOT232	2	500	10	May	2011	22.45	-158	0	0	0	0	0	0	0	0	0	0	0	0	0	0	0	0	0	0	0	0	0	0
SRR5002325	HOT233	1c	770	12	July	2011	22.45	-158	0	0	0	0	0	0	0	0	0	0	0	0	0	0	0	0	0	0	0	0	0	0
SRR5002352	HOT233	1c	200	12	July	2011	22.45	-158	0	0	0	0	0	0	0	452.666	0	0	1516.4	0	0	0	0	0	0	0	8.8223	0	0	10.5664
SRR5002353	HOT233	1	75	12	July	2011	22.45	-158	0	0	0	306.187	0	0	0	0	0	0	0	0	0	0	8.25827	0	0	0	0	0	0	0
SRR5002368	HOT233	1c	500	12	July	2011	22.45	-158	0	0	0	0	0	0	0	0	0	0	0	0	0	0	0	0	0	0	0	0	0	0
SRR5002370	HOT233	1	1000	12	July	2011	22.45	-158	0	0	0	0	0	0	0	0	0	0	0	0	0	0	0	0	0	0	0	0	0	0
SRR5002375	HOT233	1	25	12	July	2011	22.45	-158	0	0	0	0	0	0	0	0	0	0	0	0	0	0	0	0	0	0	0	0	0	0
SRR5002382	HOT233	2	25	12	July	2011	22.45	-158	0	0	0	965.966	0	0	0	0	0	0	0	0	0	0	9.91583	0	0	0	0	0	0	0
SRR5002387	HOT233	1c	125	12	July	2011	22.45	-158	82.3008	78.4767	665.682	0	0	0	813.275	0	0	0	305.308	6.36284	6.29419	9.37869	0	0	0	9.6676	0	0	0	8.25412
SRR5002409	HOT233	2c	500	12	July	2011	22.45	-158	0	0	0	0	0	0	0	0	0	0	0	0	0	0	0	0	0	0	0	0	0	0
SRR5002318	HOT234	1	75	14	Sep	2011	22.45	-158	0	0	0	0	0	0	0	0	0	0	0	0	0	0	0	0	0	0	0	0	0	0
SRR5002339	HOT234	1	770	14	Sep	2011	22.45	-158	0	0	0	0	0	0	0	0	0	0	0	0	0	0	0	0	0	0	0	0	0	0
SRR5002340	HOT234	1	500	14	Sep	2011	22.45	-158	0	0	0	0	0	0	0	0	0	0	0	0	0	0	0	0	0	0	0	0	0	0
SRR5002357	HOT234	2	125	14	Sep	2011	22.45	-158	0	0	0	0	0	0	0	3442.39	1106.75	0	532.466	0	0	0	0	0	0	0	11.7492	10.1121	0	9.05655
SRR5002366	HOT234	2	25	14	Sep	2011	22.45	-158	0	0	0	0	0	0	0	0	0	0	0	0	0	0	0	0	0	0	0	0	0	0
SRR5002383	HOT234	1	200	14	Sep	2011	22.45	-158	0	0	0	0	0	0	0	498.014	0	0	0	0	0	0	0	0	0	0	8.96004	0	0	0
SRR5002389	HOT234	1	1000	14	Sep	2011	22.45	-158	0	0	0	0	0	0	0	0	0	0	0	0	0	0	0	0	0	0	0	0	0	0
SRR5002392	HOT234	2	75	14	Sep	2011	22.45	-158	0	0	0	0	0	0	0	0	0	0	0	0	0	0	0	0	0	0	0	0	0	0
SRR5002407	HOT234	2	200	14	Sep	2011	22.45	-158	0	0	0	0	0	0	0	0	0	0	0	0	0	0	0	0	0	0	0	0	0	0
SRR5002411	HOT234	3	25	14	Sep	2011	22.45	-158	0	0	0	0	0	237.307	0	0	0	0	0	0	0	0	0	0	7.89061	0	0	0	0	0
SRR5002311	HOT236	1	25	16	Nov	2011	22.45	-158	0	0	0	350.679	0	572.761	0	0	0	0	0	0	0	0	8.45401	0	9.16179	0	0	0	0	0
SRR5002313	HOT236	2	500	16	Nov	2011	22.45	-158	0	0	0	0	0	107.753	0	0	0	0	0	0	0	0	0	0	6.75159	0	0	0	0	0
SRR5002321	HOT236	1	1000	16	Nov	2011	22.45	-158	0	0	0	0	0	0	0	0	0	0	0	0	0	0	0	0	0	0	0	0	0	0
SRR5002346	HOT236	1	200	16	Nov	2011	22.45	-158	0	0	0	0	0	0	0	194.785	0	0	0	0	0	0	0	0	0	0	7.60574	0	0	0
SRR5002347	HOT236	1	75	16	Nov	2011	22.45	-158	0	0	138.292	0	0	73.5946	171.88	0	0	0	0	0	0	7.11157	0	0	6.20153	7.42525	0	0	0	0
SRR5002348	HOT236	1	500	16	Nov	2011	22.45	-158	0	0	0	0	0	0	0	0	0	0	0	0	0	0	0	0	0	0	0	0	0	0
SRR5002369	HOT236	2	770	16	Nov	2011	22.45	-158	0	0	0	0	0	0	0	0	0	0	0	0	0	0	0	0	0	0	0	0	0	0
SRR5002373	HOT236	1	125	16	Nov	2011	22.45	-158	0	0	0	0	0	0	0	843.411	1535.59	0	1154.15	0	0	0	0	0	0	0	9.72009	10.5846	0	10.1726
SRR5002312	HOT237	2	1000	16	Nov	2011	22.45	-158	0	0	0	0	0	0	0	0	0	0	0	0	0	0	0	0	0	0	0	0	0	0
SRR5002317	HOT237	2	75	16	Nov	2011	22.45	-158	160.131	0	0	0	0	577.563	0	0	0	310.406	0	7.32311	0	0	0	0	9.17383	0	0	0	8.27801	0
SRR5002323	HOT237	1	770	16	Nov	2011	22.45	-158	0	0	0	0	0	0	0	0	0	0	0	0	0	0	0	0	0	0	0	0	0	0
SRR5002326	HOT237	1	75	16	Nov	2011	22.45	-158	0	0	0	0	0	0	0	0	0	0	0	0	0	0	0	0	0	0	0	0	0	0
SRR5002327	HOT237	2	770	16	Nov	2011	22.45	-158	0	0	0	0	0	0	0	0	0	0	0	0	0	0	0	0	0	0	0	0	0	0
SRR5002356	HOT237	1	500	16	Nov	2011	22.45	-158	0	0	0	0	0	0	0	0	0	0	0	0	0	0	0	0	0	0	0	0	0	0
SRR5002360	HOT237	1	1000	16	Nov	2011	22.45	-158	0	0	0	0	0	0	0	0	0	0	0	0	0	0	0	0	0	0	0	0	0	0
SRR5002364	HOT237	3	125	16	Nov	2011	22.45	-158	0	0	0	0	0	0	0	355.55	531.777	0	1485.82	0	0	0	0	0	0	0	8.47391	9.05468	0	10.537
SRR5002374	HOT237	1	25	16	Nov	2011	22.45	-158	0	0	0	0	0	0	0	0	0	0	0	0	0	0	0	0	0	0	0	0	0	0
SRR5002384	HOT237	1	200	16	Nov	2011	22.45	-158	0	0	0	0	0	0	0	538.875	0	0	0	0	0	0	0	0	0	0	9.07381	0	0	0
SRR5002391	HOT237	2	500	16	Nov	2011	22.45	-158	0	0	0	0	0	0	0	0	0	0	0	0	0	0	0	0	0	0	0	0	0	0
SRR5002398	HOT237	3	25	16	Nov	2011	22.45	-158	116.996	0	0	0	0	461.535	0	0	0	297.211	0	6.87032	0	0	0	0	8.8503	0	0	0	8.21534	0
SRR5002413	HOT237	3	500	16	Nov	2011	22.45	-158	0	0	0	0	0	0	0	347.08	0	0	0	0	0	0	0	0	0	0	8.43913	0	0	0
SRR5002414	HOT237	0	500	16	Nov	2011	22.45	-158	0	0	0	0	0	0	0	0	0	0	0	0	0	0	0	0	0	0	0	0	0	0
SRR5002403	HOT238	1c	125	17	Dec	2011	22.45	-158	119.664	70.5479	0	0	0	0	0	248.964	223.102	0	1637.93	6.90285	6.14053	0	0	0	0	0	7.95979	7.80156	0	10.6777
SRR5002399	HOT238	2	500	17	Dec	2011	22.45	-158	0	0	0	0	0	0	0	0	0	0	0	0	0	0	0	0	0	0	0	0	0	0
SRR5002397	HOT238	2	770	17	Dec	2011	22.45	-158	0	0	0	0	0	0	0	0	0	0	0	0	0	0	0	0	0	0	0	0	0	0
SRR5002367	HOT238	2	1000	17	Dec	2011	22.45	-158	0	0	0	0	0	0	0	0	0	0	0	0	0	0	0	0	0	0	0	0	0	0
SRR5002336	HOT238	1	25	17	Dec	2011	22.45	-158	50.656	0	0	84.9654	0	164.916	0	0	0	1428.22	0	5.66266	0	0	6.4088	0	7.36559	0	0	0	10.48	0
SRR5002331	HOT238	1	1000	17	Dec	2011	22.45	-158	0	0	0	0	0	0	0	0	0	0	0	0	0	0	0	0	0	0	0	0	0	0
SRR5002330	HOT238	1	75	17	Dec	2011	22.45	-158	0	0	0	141.033	0	622.128	0	0	0	1033.96	0	0	0	0	7.13989	0	9.28107	0	0	0	10.014	0
SRR5002329	HOT238	1c	200	17	Dec	2011	22.45	-158	0	0	0	0	0	0	0	1256.36	0	0	0	0	0	0	0	0	0	0	10.295	0	0	0
SRR5002324	HOT238	1	500	17	Dec	2011	22.45	-158	0	0	0	0	0	0	0	0	0	0	0	0	0	0	0	0	0	0	0	0	0	0
